# Supplementary material for: Reversal of tamoxifen resistance by artemisinin in ER+ breast cancer: bioinformatics analysis and experimental validation
Source: Oncol Res. 2024 May 23;32(6):1093–107. doi: 10.32604/or.2024.047257 (PMC11136689; doi:10.32604/or.2024.047257)
Supplement: Supplementary file 5 [file OncolRes-32-47257-s005.xlsx]

## Sheet: Supplementary Table 1_Artemisin
Supplementary Table 1 Artemisinin target genes DO enrichment analysis
ID	Description	GeneRatio	BgRatio	p value	p.adjust	qvalue	geneID	Count
DOID:680	tauopathy	38/154	434/8007	8.6e-16	5.68e-13	2.44e-13	ABCB1/CASP3/GSTP1/TP53/FAAH/MTNR1A/MAPK8/CYP19A1/SLC6A4/SLC6A3/CHRM2/GSK3B/CDK5R1/HMOX1/LRRK2/TTR/GSK3A/MAOA/ESR2/CDK1/HSP90AA1/TLR9/CDK5/MIF/NOS2/CHRNA4/ACHE/PTGS1/ESR1/CNR2/NOS3/SIGMAR1/GRM2/HTR6/ALOX15/DRD4/DRD5/PTGS2	38
DOID:10652	Alzheimer's disease	37/154	430/8007	3.92e-15	1.3e-12	5.57e-13	ABCB1/CASP3/GSTP1/TP53/FAAH/MTNR1A/CYP19A1/SLC6A4/SLC6A3/CHRM2/GSK3B/CDK5R1/HMOX1/LRRK2/TTR/GSK3A/MAOA/ESR2/CDK1/HSP90AA1/TLR9/CDK5/MIF/NOS2/CHRNA4/ACHE/PTGS1/ESR1/CNR2/NOS3/SIGMAR1/GRM2/HTR6/ALOX15/DRD4/DRD5/PTGS2	37
DOID:936	brain disease	36/154	454/8007	1.25e-13	2.54e-11	1.09e-11	NFKB1/ABCB1/NR1I2/CASP3/CYP2C19/GSTP1/HSD11B1/CRHR1/CHRM1/SLC6A4/SLC6A3/CHRM2/LRRK2/GABRA1/GABRB3/EGFR/TRPV1/CDK5/GABRG2/GABRB2/AR/NOS2/ADRA2B/CHRM4/CHRNA4/ACHE/PGR/ESR1/OPRM1/NOS3/DRD2/CYP2C9/DRD4/DRD5/GRIA2/PTGS2	36
DOID:3459	breast carcinoma	33/154	383/8007	1.54e-13	2.54e-11	1.09e-11	CYP1A2/RELA/ABCB1/ESRRA/CASP3/GSTP1/TP53/MAPK9/CYP19A1/SLC6A3/GSK3B/CCNE1/MAOA/TGFBR1/EGFR/CA12/CA9/ALPL/ESR2/HSP90AA1/ERBB2/PTK6/CCNA2/CCNB1/SRD5A1/STS/CYP17A1/CDC25B/PGR/ESR1/HSD17B1/ALOX15/PTGS2	33
DOID:9970	obesity	28/154	313/8007	5.74e-12	7.59e-10	3.26e-10	ABCB1/CHUK/PPARGC1A/FAAH/MAPK8/PTPN1/HSD11B1/CYP19A1/SLC6A4/SLC6A3/TTR/MAOA/GABRA2/TRPV1/ESR2/CES1/AR/NR3C1/MIF/PGR/ESR1/OPRM1/HSD17B1/NOS3/DRD2/LIPE/ALOX15/HSD11B2	28
DOID:654	overnutrition	28/154	322/8007	1.14e-11	1.26e-09	5.41e-10	ABCB1/CHUK/PPARGC1A/FAAH/MAPK8/PTPN1/HSD11B1/CYP19A1/SLC6A4/SLC6A3/TTR/MAOA/GABRA2/TRPV1/ESR2/CES1/AR/NR3C1/MIF/PGR/ESR1/OPRM1/HSD17B1/NOS3/DRD2/LIPE/ALOX15/HSD11B2	28
DOID:374	nutrition disease	28/154	338/8007	3.65e-11	3.45e-09	1.48e-09	ABCB1/CHUK/PPARGC1A/FAAH/MAPK8/PTPN1/HSD11B1/CYP19A1/SLC6A4/SLC6A3/TTR/MAOA/GABRA2/TRPV1/ESR2/CES1/AR/NR3C1/MIF/PGR/ESR1/OPRM1/HSD17B1/NOS3/DRD2/LIPE/ALOX15/HSD11B2	28
DOID:0060084	cell type benign neoplasm	32/154	475/8007	2.73e-10	2.26e-08	9.71e-09	CAMK1/NFKB1/RELA/ABCB1/CASP3/GSTP1/TP53/HSD11B1/CYP19A1/SLC6A2/CDK5R1/HMOX1/EGFR/CA9/ESR2/ERBB2/CCNA2/CCNB1/CCNB2/AR/MIF/NOS2/STS/CYP17A1/PTGS1/PGR/ESR1/AHR/DRD2/ALOX15/HSD11B2/PTGS2	32
DOID:0060037	developmental disorder of mental health	28/154	373/8007	3.7e-10	2.71e-08	1.17e-08	NFKB1/CASP3/TP53/MTNR1A/MTNR1B/SLC6A2/SLC6A4/SLC6A3/CDK5R1/MAOA/GABRA1/GABRB3/GABRA2/GABRA5/GABRA3/AR/NR3C1/MIF/NOS2/STS/CHRNA4/HTR3A/DRD2/HDAC4/DRD4/DRD5/GRIA2/PTGS2	28
DOID:768	retinoblastoma	16/154	116/8007	5.34e-10	3.21e-08	1.38e-08	NFKB1/ABCB1/CASP3/TP53/CDK2/CDK5R1/CCNE1/CDK1/ERBB2/CCNA1/CCNA2/CDK5/AR/NOS2/CHRM3/CHRM5	16
DOID:771	retinal cell cancer	16/154	116/8007	5.34e-10	3.21e-08	1.38e-08	NFKB1/ABCB1/CASP3/TP53/CDK2/CDK5R1/CCNE1/CDK1/ERBB2/CCNA1/CCNA2/CDK5/AR/NOS2/CHRM3/CHRM5	16
DOID:0050736	autosomal dominant disease	29/154	409/8007	6.61e-10	3.52e-08	1.51e-08	CYP1A2/NFKB1/RELA/ABCB1/GSTP1/IKBKB/PPARGC1A/TP53/FAAH/CDK2/PTPN1/CYP19A1/GSK3B/CDK5R1/TGFBR1/EGFR/ALPL/ESR2/ERBB2/ADORA2A/CDK5/AR/CYP17A1/RIPK2/PGR/ESR1/AHR/SIRT2/NOS3	29
DOID:4645	retinal cancer	16/154	118/8007	6.92e-10	3.52e-08	1.51e-08	NFKB1/ABCB1/CASP3/TP53/CDK2/CDK5R1/CCNE1/CDK1/ERBB2/CCNA1/CCNA2/CDK5/AR/NOS2/CHRM3/CHRM5	16
DOID:0060116	sensory system cancer	17/154	139/8007	1.02e-09	4.48e-08	1.93e-08	NFKB1/ABCB1/CASP3/TP53/CDK2/CDK5R1/CCNE1/CDK1/HSP90AA1/ERBB2/CCNA1/CCNA2/CDK5/AR/NOS2/CHRM3/CHRM5	17
DOID:2174	ocular cancer	17/154	139/8007	1.02e-09	4.48e-08	1.93e-08	NFKB1/ABCB1/CASP3/TP53/CDK2/CDK5R1/CCNE1/CDK1/HSP90AA1/ERBB2/CCNA1/CCNA2/CDK5/AR/NOS2/CHRM3/CHRM5	17
DOID:480	movement disease	13/154	76/8007	1.59e-09	6.58e-08	2.83e-08	CRHR1/CHRM1/SLC6A3/CHRM2/LRRK2/GABRA1/GABRB3/CDK5/GABRG2/CHRM4/DRD2/CYP2C9/DRD5	13
DOID:11612	polycystic ovary syndrome	18/154	166/8007	2.3e-09	8.96e-08	3.85e-08	PPARGC1A/SLC22A1/MTNR1B/HSD11B1/CYP19A1/GSK3B/HMOX1/ESR2/SRD5A2/AR/MIF/STS/ADRA2B/CYP17A1/ESR1/HSD17B1/NOS3/LIPE	18
DOID:0060041	autism spectrum disorder	19/154	190/8007	3.17e-09	1.1e-07	4.74e-08	CASP3/TP53/MTNR1A/MTNR1B/SLC6A4/MAOA/GABRA1/GABRB3/GABRA2/GABRA5/GABRA3/AR/MIF/NOS2/STS/CHRNA4/DRD4/GRIA2/PTGS2	19
DOID:12849	autistic disorder	19/154	190/8007	3.17e-09	1.1e-07	4.74e-08	CASP3/TP53/MTNR1A/MTNR1B/SLC6A4/MAOA/GABRA1/GABRB3/GABRA2/GABRA5/GABRA3/AR/MIF/NOS2/STS/CHRNA4/DRD4/GRIA2/PTGS2	19
DOID:657	adenoma	25/154	340/8007	5.64e-09	1.8e-07	7.74e-08	CAMK1/ABCB1/CASP3/GSTP1/TP53/HSD11B1/HMOX1/EGFR/CA9/ESR2/ERBB2/CCNA2/CCNB2/AR/MIF/NOS2/STS/PTGS1/PGR/ESR1/AHR/DRD2/ALOX15/HSD11B2/PTGS2	25
DOID:2030	anxiety disorder	12/154	69/8007	5.72e-09	1.8e-07	7.74e-08	CRHR1/SLC6A2/SLC6A4/SLC6A3/MAOA/ADORA2A/AR/PGR/ESR1/HTR3A/DRD2/DRD4	12
DOID:2348	arteriosclerotic cardiovascular disease	25/154	345/8007	7.6e-09	2.28e-07	9.82e-08	NFKB1/LYZ/CASP3/CYP2C19/GSTP1/PPARGC1A/TP53/CYP19A1/SLC6A4/CPT1A/HMOX1/AKR1B1/CACNA1C/CA12/ESR2/PPIA/CA2/AR/MIF/ESR1/AHR/NOS3/CYP2C9/ALOX15/PTGS2	25
DOID:0060040	pervasive developmental disorder	19/154	201/8007	8.12e-09	2.33e-07	1e-07	CASP3/TP53/MTNR1A/MTNR1B/SLC6A4/MAOA/GABRA1/GABRB3/GABRA2/GABRA5/GABRA3/AR/MIF/NOS2/STS/CHRNA4/DRD4/GRIA2/PTGS2	19
DOID:2349	arteriosclerosis	25/154	356/8007	1.43e-08	3.95e-07	1.7e-07	NFKB1/LYZ/CASP3/CYP2C19/GSTP1/PPARGC1A/TP53/CYP19A1/SLC6A4/CPT1A/HMOX1/AKR1B1/CACNA1C/CA12/ESR2/PPIA/CA2/AR/MIF/ESR1/AHR/NOS3/CYP2C9/ALOX15/PTGS2	25
DOID:594	panic disorder	9/154	36/8007	1.72e-08	4.55e-07	1.96e-07	CRHR1/SLC6A2/SLC6A4/MAOA/ADORA2A/PGR/ESR1/HTR3A/DRD2	9
DOID:3324	mood disorder	18/154	189/8007	1.84e-08	4.68e-07	2.01e-07	ABCB1/MTNR1A/SLC6A2/SLC6A4/SLC6A3/CHRM2/GSK3B/MAOA/CACNA1C/GABRA5/GABRG2/GABRB2/AR/NR3C1/ESR1/GRM2/HTR6/DRD4	18
DOID:18	urinary system disease	29/154	478/8007	2.35e-08	5.76e-07	2.48e-07	RELA/ABCB1/CASP3/GSTP1/TP53/CRHR1/CHRM2/HMOX1/AKR1B1/NR3C2/EGFR/TRPV1/ADRA1D/ALPL/ERBB2/TLR9/CA2/ADORA2A/CA1/NR3C1/MIF/NOS2/PTGS1/ESR1/NOS3/CYP2C9/PDE5A/HSD11B2/PTGS2	29
DOID:1936	atherosclerosis	24/154	344/8007	3.29e-08	7.76e-07	3.34e-07	NFKB1/CASP3/CYP2C19/GSTP1/PPARGC1A/TP53/CYP19A1/SLC6A4/CPT1A/HMOX1/AKR1B1/CACNA1C/CA12/ESR2/PPIA/CA2/AR/MIF/ESR1/AHR/NOS3/CYP2C9/ALOX15/PTGS2	24
DOID:678	progressive supranuclear palsy	6/154	13/8007	7.05e-08	1.61e-06	6.91e-07	CRHR1/CHRM1/CHRM2/LRRK2/CDK5/CHRM4	6
DOID:1094	attention deficit hyperactivity disorder	8/154	33/8007	1.44e-07	3.18e-06	1.37e-06	SLC6A2/SLC6A4/SLC6A3/MAOA/STS/DRD2/DRD4/DRD5	8
DOID:3908	non-small cell lung carcinoma	26/154	431/8007	1.57e-07	3.3e-06	1.42e-06	CYP1A2/NFKB1/RELA/ABCB1/CYP2E1/GSTP1/TP53/HMOX1/CCNE1/TBXAS1/EGFR/ESR2/HSP90AA1/ERBB2/CCNB1/CCNB2/MIF/CASP9/CDC25B/PTGS1/DNMT1/ESR1/AHR/DUSP3/TUBB2B/PTGS2	26
DOID:557	kidney disease	27/154	461/8007	1.6e-07	3.3e-06	1.42e-06	RELA/ABCB1/CASP3/GSTP1/CRHR1/HMOX1/AKR1B1/NR3C2/EGFR/TRPV1/ADRA1D/ALPL/ERBB2/TLR9/CA2/ADORA2A/CA1/NR3C1/MIF/NOS2/PTGS1/ESR1/NOS3/CYP2C9/PDE5A/HSD11B2/PTGS2	27
DOID:184	bone cancer	19/154	243/8007	1.75e-07	3.51e-06	1.51e-06	CYP3A4/NFKB1/RELA/ABCB1/NR1I2/CASP3/GSTP1/TP53/MTNR1A/MAPK8/CCNE1/TGFBR1/EGFR/ESR2/ERBB2/AR/ESR1/PRKCG/PTGS2	19
DOID:0050890	synucleinopathy	18/154	220/8007	1.92e-07	3.73e-06	1.6e-06	ABCB1/CASP3/PPARGC1A/TP53/SLC6A4/SLC6A3/GSK3B/HMOX1/LRRK2/ESR2/CASP9/CHRNA4/ACHE/ESR1/SIRT2/NOS3/HTR6/PTGS2	18
DOID:3717	gastric adenocarcinoma	12/154	94/8007	2.05e-07	3.84e-06	1.65e-06	NFKB1/CASP3/TP53/HMOX1/EGFR/ESR2/ERBB2/MIF/NOS2/CASP9/DRD2/PTGS2	12
DOID:2154	nephroblastoma	11/154	77/8007	2.09e-07	3.84e-06	1.65e-06	ABCB1/TP53/CYP19A1/CCNE1/HSP90AA1/ERBB2/FLT3/AR/ESR1/S1PR2/PTGS2	11
DOID:3910	lung adenocarcinoma	16/154	178/8007	2.68e-07	4.67e-06	2.01e-06	CYP1A2/RELA/GSTP1/TP53/HMOX1/CCNE1/EGFR/ESR2/ERBB2/CCNB2/MIF/CASP9/PTGS1/ESR1/AHR/PTGS2	16
DOID:3312	bipolar disorder	15/154	156/8007	2.69e-07	4.67e-06	2.01e-06	ABCB1/SLC6A2/SLC6A4/SLC6A3/CHRM2/GSK3B/MAOA/CACNA1C/GABRA5/GABRG2/GABRB2/NR3C1/ESR1/GRM2/DRD4	15
DOID:0060118	thoracic disease	7/154	25/8007	3.05e-07	5.05e-06	2.17e-06	CYP19A1/EGFR/ESR2/AR/CYP17A1/ESR1/HSD17B1	7
DOID:3463	breast disease	7/154	25/8007	3.05e-07	5.05e-06	2.17e-06	CYP19A1/EGFR/ESR2/AR/CYP17A1/ESR1/HSD17B1	7
DOID:10283	prostate cancer	25/154	425/8007	4.54e-07	7.32e-06	3.15e-06	NFKB1/RELA/GSTP1/IKBKB/PPARGC1A/TP53/MAPK8/PTPN1/MAPK9/CYP19A1/CDK5R1/MAOA/EGFR/ERBB2/CCNA1/CCNB1/SRD5A2/AR/MIF/STS/ACHE/ESR1/BCL2A1/HSD17B1/PTGS2	25
DOID:28	endocrine system disease	24/154	399/8007	5.3e-07	8.23e-06	3.54e-06	NFKB1/RELA/ABCB1/CYP2E1/GSTP1/PPARGC1A/TP53/HSD11B1/CYP19A1/CPT1A/NR3C2/TRPV1/ESR2/CA2/SRD5A2/AR/NR3C1/MIF/NOS2/CDC25B/NOS3/LIPE/HSD11B2/PTGS2	24
DOID:10286	prostate carcinoma	13/154	122/8007	5.35e-07	8.23e-06	3.54e-06	NFKB1/RELA/GSTP1/TP53/MAPK8/MAPK9/CYP19A1/EGFR/ERBB2/AR/MIF/ESR1/PTGS2	13
DOID:3347	osteosarcoma	17/154	215/8007	6.99e-07	1.03e-05	4.43e-06	CYP3A4/NFKB1/RELA/NR1I2/CASP3/GSTP1/TP53/MTNR1A/MAPK8/CCNE1/TGFBR1/EGFR/ESR2/ERBB2/ESR1/PRKCG/PTGS2	17
DOID:3856	male reproductive organ cancer	25/154	435/8007	7.02e-07	1.03e-05	4.43e-06	NFKB1/RELA/GSTP1/IKBKB/PPARGC1A/TP53/MAPK8/PTPN1/MAPK9/CYP19A1/CDK5R1/MAOA/EGFR/ERBB2/CCNA1/CCNB1/SRD5A2/AR/MIF/STS/ACHE/ESR1/BCL2A1/HSD17B1/PTGS2	25
DOID:850	lung disease	27/154	499/8007	7.8e-07	1.12e-05	4.82e-06	CYP1A2/NFKB1/RELA/CYP2E1/GSTP1/IKBKB/NFKBIA/PPARGC1A/TP53/SLC6A4/HMOX1/TTR/CCR3/HSP90AA1/ERBB2/TLR9/ADORA2A/NR3C1/MIF/NOS2/PTGS1/AHR/SIRT2/NOS3/ALOX15/HSD11B2/PTGS2	27
DOID:5183	hereditary Wilms' tumor	9/154	55/8007	8.51e-07	1.2e-05	5.15e-06	ABCB1/TP53/CYP19A1/CCNE1/HSP90AA1/ERBB2/FLT3/AR/ESR1	9
DOID:2043	hepatitis B	16/154	197/8007	1.06e-06	1.46e-05	6.28e-06	NFKB1/GSTP1/PPARGC1A/TP53/MAPK8/GSK3B/HMOX1/HSP90AA1/TLR9/AR/MIF/NOS2/DNMT1/ESR1/APOBEC3G/PTGS2	16
DOID:6364	migraine	10/154	73/8007	1.14e-06	1.53e-05	6.59e-06	NFKB1/SLC6A4/SLC6A3/AR/NOS2/ADRA2B/PGR/ESR1/NOS3/DRD4	10
DOID:1826	epilepsy syndrome	16/154	201/8007	1.39e-06	1.83e-05	7.89e-06	ABCB1/NR1I2/CASP3/CYP2C19/GSTP1/SLC6A4/GABRA1/GABRB3/EGFR/TRPV1/GABRG2/GABRB2/CHRNA4/OPRM1/GRIA2/PTGS2	16
DOID:2234	focal epilepsy	9/154	59/8007	1.58e-06	2.04e-05	8.78e-06	ABCB1/CASP3/SLC6A4/GABRB3/GABRB2/CHRNA4/OPRM1/GRIA2/PTGS2	9
DOID:0080014	chromosomal disease	13/154	135/8007	1.72e-06	2.19e-05	9.4e-06	CASP3/GSTA1/FAAH/JAK3/MAOA/GABRA1/GABRA5/FLT3/CA2/GABRA3/GABRB2/AR/CNR2	13
DOID:11476	osteoporosis	11/154	96/8007	2.02e-06	2.48e-05	1.07e-05	CYP3A4/ABCB1/HSD11B1/CYP19A1/ALPL/ESR2/AR/CYP17A1/ESR1/CNR2/ALOX15	11
DOID:201	connective tissue cancer	22/154	370/8007	2.02e-06	2.48e-05	1.07e-05	CYP3A4/NFKB1/RELA/ABCB1/NR1I2/CASP3/GSTP1/TP53/MTNR1A/MAPK8/CCNE1/TGFBR1/EGFR/ESR2/ERBB2/CCNA2/AR/NOS2/ESR1/HDAC4/PRKCG/PTGS2	22
DOID:3602	toxic encephalopathy	8/154	46/8007	2.19e-06	2.63e-05	1.13e-05	ABCB1/CDK5R1/LRRK2/TTR/CDK5/DRD2/GRIA2/PTGS2	8
DOID:0080011	bone resorption disease	11/154	97/8007	2.24e-06	2.64e-05	1.13e-05	CYP3A4/ABCB1/HSD11B1/CYP19A1/ALPL/ESR2/AR/CYP17A1/ESR1/CNR2/ALOX15	11
DOID:631	fibromyalgia	6/154	22/8007	2.66e-06	3.08e-05	1.32e-05	SLC6A4/MAOA/NR3C2/NR3C1/OPRM1/NOS3	6
DOID:14330	Parkinson's disease	15/154	187/8007	2.75e-06	3.13e-05	1.35e-05	ABCB1/CASP3/PPARGC1A/TP53/SLC6A4/SLC6A3/HMOX1/LRRK2/ESR2/CASP9/ACHE/ESR1/SIRT2/HTR6/PTGS2	15
DOID:1205	hypersensitivity reaction type I disease	12/154	122/8007	3.5e-06	3.9e-05	1.68e-05	TP53/CRHR1/SLC6A3/GSK3B/CCR3/TBXAS1/TRPV1/ADRA1D/NR3C1/ESR1/AHR/LIPE	12
DOID:10892	hypospadias	6/154	23/8007	3.54e-06	3.9e-05	1.68e-05	ESR2/SRD5A1/SRD5A2/AR/CYP17A1/ESR1	6
DOID:3328	temporal lobe epilepsy	8/154	49/8007	3.61e-06	3.91e-05	1.68e-05	ABCB1/CASP3/SLC6A4/GABRB3/GABRB2/OPRM1/GRIA2/PTGS2	8
DOID:120	female reproductive organ cancer	24/154	455/8007	5.43e-06	5.79e-05	2.49e-05	NFKB1/RELA/ABCB1/NR1I2/CASP3/GSTP1/NFKBIA/PPARGC1A/TP53/CYP19A1/CCNE1/EGFR/CA9/ESR2/CDK1/ERBB2/AR/MIF/STS/PGR/ESR1/HSD17B1/HSD11B2/PTGS2	24
DOID:0060085	organ system benign neoplasm	17/154	262/8007	1.04e-05	0.000109409	4.7e-05	TP53/CYP19A1/EGFR/ESR2/ERBB2/CCNA2/AR/STS/CYP17A1/PGR/ESR1/AHR/CNR2/HSD17B1/DRD2/HSD11B2/PTGS2	17
DOID:0050938	breast lobular carcinoma	5/154	17/8007	1.27e-05	0.000128769	5.54e-05	ESR2/HSP90AA1/ERBB2/PGR/ESR1	5
DOID:3457	invasive lobular carcinoma	5/154	17/8007	1.27e-05	0.000128769	5.54e-05	ESR2/HSP90AA1/ERBB2/PGR/ESR1	5
DOID:0060095	uterine benign neoplasm	7/154	43/8007	1.53e-05	0.000148794	6.4e-05	TP53/CYP19A1/ESR2/AR/CYP17A1/PGR/ESR1	7
DOID:13223	uterine fibroid	7/154	43/8007	1.53e-05	0.000148794	6.4e-05	TP53/CYP19A1/ESR2/AR/CYP17A1/PGR/ESR1	7
DOID:543	dystonia	7/154	43/8007	1.53e-05	0.000148794	6.4e-05	SLC6A3/LRRK2/GABRA1/GABRB3/GABRG2/DRD2/DRD5	7
DOID:0080005	bone remodeling disease	12/154	141/8007	1.57e-05	0.000150453	6.47e-05	CYP3A4/ABCB1/NR1I2/HSD11B1/CYP19A1/ALPL/ESR2/AR/CYP17A1/ESR1/CNR2/ALOX15	12
DOID:302	substance abuse	5/154	18/8007	1.73e-05	0.000163002	7.01e-05	SLC6A4/SLC6A3/MAOA/CNR2/DRD2	5
DOID:3083	chronic obstructive pulmonary disease	15/154	220/8007	1.99e-05	0.000185085	7.96e-05	CYP1A2/NFKB1/RELA/CYP2E1/GSTP1/PPARGC1A/SLC6A4/HMOX1/HSP90AA1/ADORA2A/NR3C1/NOS2/SIRT2/NOS3/PTGS2	15
DOID:870	neuropathy	14/154	194/8007	2.02e-05	0.000185354	7.97e-05	RELA/ABCB1/CASP3/TP53/SLC6A3/TRPV1/ESR2/ERBB2/NR3C1/STS/ESR1/HSD17B1/NOS3/DRD2	14
DOID:0060086	female reproductive organ benign neoplasm	7/154	45/8007	2.09e-05	0.000188999	8.13e-05	TP53/CYP19A1/ESR2/AR/CYP17A1/PGR/ESR1	7
DOID:13580	cholestasis	8/154	62/8007	2.19e-05	0.000195025	8.39e-05	NR1I3/NR1I2/ABCC3/SLC22A1/TP53/HMOX1/ESR2/ESR1	8
DOID:5683	hereditary breast ovarian cancer	15/154	222/8007	2.21e-05	0.000195025	8.39e-05	CYP1A2/RELA/ABCB1/GSTP1/TP53/CDK2/CYP19A1/EGFR/ESR2/ERBB2/AR/CYP17A1/PGR/ESR1/AHR	15
DOID:2237	hepatitis	22/154	431/8007	2.34e-05	0.000203369	8.74e-05	NFKB1/RELA/CYP2E1/GSTP1/PPARGC1A/TP53/MAPK8/CPT1A/GSK3B/HMOX1/EGFR/HSP90AA1/TLR9/PPIA/AR/MIF/NOS2/PTGS1/DNMT1/ESR1/APOBEC3G/PTGS2	22
DOID:303	substance-related disorder	8/154	64/8007	2.77e-05	0.000237372	0.000102063	SLC6A2/SLC6A4/SLC6A3/MAOA/GABRA2/SLC6A9/CNR2/DRD2	8
DOID:0050622	reproductive organ benign neoplasm	7/154	47/8007	2.8e-05	0.000237372	0.000102063	TP53/CYP19A1/ESR2/AR/CYP17A1/PGR/ESR1	7
DOID:0060100	musculoskeletal system cancer	22/154	439/8007	3.1e-05	0.000259647	0.000111641	CYP3A4/NFKB1/RELA/ABCB1/NR1I2/CASP3/GSTP1/TP53/MTNR1A/MAPK8/CCNE1/TGFBR1/EGFR/ESR2/ERBB2/CCNA2/AR/NOS2/ESR1/HDAC4/PRKCG/PTGS2	22
DOID:2151	malignant ovarian surface epithelial-stromal neoplasm	17/154	286/8007	3.25e-05	0.00026236	0.000112807	NFKB1/RELA/ABCB1/NR1I2/CASP3/GSTP1/NFKBIA/PPARGC1A/TP53/CCNE1/EGFR/ESR2/CDK1/ERBB2/MIF/ESR1/PTGS2	17
DOID:2152	ovary epithelial cancer	17/154	286/8007	3.25e-05	0.00026236	0.000112807	NFKB1/RELA/ABCB1/NR1I2/CASP3/GSTP1/NFKBIA/PPARGC1A/TP53/CCNE1/EGFR/ESR2/CDK1/ERBB2/MIF/ESR1/PTGS2	17
DOID:4001	ovarian carcinoma	17/154	286/8007	3.25e-05	0.00026236	0.000112807	NFKB1/RELA/ABCB1/NR1I2/CASP3/GSTP1/NFKBIA/PPARGC1A/TP53/CCNE1/EGFR/ESR2/CDK1/ERBB2/MIF/ESR1/PTGS2	17
DOID:750	peptic ulcer disease	8/154	66/8007	3.48e-05	0.000277453	0.000119297	CYP2C19/GSTP1/TP53/MIF/NOS2/PTGS1/APOBEC3G/PTGS2	8
DOID:5517	stomach carcinoma	12/154	153/8007	3.57e-05	0.000280763	0.00012072	NFKB1/CASP3/TP53/HMOX1/EGFR/ESR2/ERBB2/MIF/NOS2/CASP9/DRD2/PTGS2	12
DOID:9455	lipid storage disease	11/154	130/8007	3.79e-05	0.000294686	0.000126706	NR1I2/CYP2E1/GSTP1/PPARGC1A/HSD11B1/SLC6A4/SLC6A3/HMOX1/MIF/NOS2/NOS3	11
DOID:2089	constipation	4/154	11/8007	3.91e-05	0.000296411	0.000127448	FAAH/SLC6A4/PTGS1/PTGS2	4
DOID:9779	bowel dysfunction	4/154	11/8007	3.91e-05	0.000296411	0.000127448	FAAH/SLC6A4/PTGS1/PTGS2	4
DOID:5223	infertility	14/154	206/8007	3.95e-05	0.000296411	0.000127448	ABCB1/GSTP1/TP53/CYP19A1/ESR2/AR/MIF/CYP17A1/PGR/ESR1/AHR/NOS3/LIPE/ALOX15	14
DOID:332	amyotrophic lateral sclerosis	12/154	155/8007	4.06e-05	0.000301373	0.000129582	CASP3/GSTP1/GRM5/GSK3B/LRRK2/GSK3A/GABRA1/AR/CHRNA4/GRM2/GRIA2/PTGS2	12
DOID:1542	head and neck carcinoma	15/154	235/8007	4.31e-05	0.000316211	0.000135961	NFKB1/RELA/CASP3/CYP2E1/GSTP1/TP53/MAPK8/MAPK9/CCNE1/EGFR/ERBB2/AR/NOS2/PTGS1/PTGS2	15
DOID:4948	gallbladder carcinoma	7/154	51/8007	4.83e-05	0.000351193	0.000151002	ABCB1/TP53/EGFR/ESR2/ERBB2/NOS2/PTGS2	7
DOID:10933	obsessive-compulsive disorder	5/154	22/8007	4.99e-05	0.000358192	0.000154012	SLC6A4/SLC6A3/HTR3A/DRD2/DRD4	5
DOID:11934	head and neck cancer	15/154	239/8007	5.23e-05	0.000371787	0.000159857	NFKB1/RELA/CASP3/CYP2E1/GSTP1/TP53/MAPK8/MAPK9/CCNE1/EGFR/ERBB2/AR/NOS2/PTGS1/PTGS2	15
DOID:12858	Huntington's disease	7/154	52/8007	5.5e-05	0.000382531	0.000164477	PPARGC1A/FAAH/CDK5R1/ADORA2A/CDK5/RIPK2/SIRT2	7
DOID:3121	gallbladder cancer	7/154	52/8007	5.5e-05	0.000382531	0.000164477	ABCB1/TP53/EGFR/ESR2/ERBB2/NOS2/PTGS2	7
DOID:10534	stomach cancer	16/154	274/8007	6.96e-05	0.000478541	0.000205759	NFKB1/RELA/CASP3/TP53/IRAK1/HMOX1/EGFR/ESR2/ERBB2/CCNA2/AR/MIF/NOS2/CASP9/DRD2/PTGS2	16
DOID:4195	hyperglycemia	11/154	139/8007	7.02e-05	0.000478541	0.000205759	NFKB1/RELA/PPARGC1A/MTNR1B/HSD11B1/CPT1A/HMOX1/TRPV1/NOS2/NOS3/PTGS2	11
DOID:6713	cerebrovascular disease	10/154	116/8007	7.36e-05	0.000496144	0.000213327	NFKB1/RELA/CASP3/TTR/TBXAS1/NR3C1/ESR1/CACNA1B/NOS3/PTGS2	10
DOID:3996	urinary system cancer	23/154	500/8007	7.68e-05	0.000512794	0.000220486	NFKB1/RELA/ABCB1/GSTP1/TP53/MAPK10/CYP19A1/JAK3/CCNE1/NR3C2/EGFR/CA9/HSP90AA1/ERBB2/FLT3/CCNB1/AR/NOS2/DNMT1/ESR1/S1PR2/HSD11B2/PTGS2	23
DOID:0060038	specific developmental disorder	14/154	220/8007	8.09e-05	0.000525331	0.000225877	NFKB1/TP53/SLC6A2/SLC6A4/SLC6A3/CDK5R1/MAOA/NR3C1/STS/HTR3A/DRD2/HDAC4/DRD4/DRD5	14
DOID:5082	liver cirrhosis	14/154	220/8007	8.09e-05	0.000525331	0.000225877	CYP3A4/NFKB1/CASP3/CHUK/CYP2C19/CYP2E1/GSTP1/TP53/CCNE1/EGFR/CCNA2/MIF/NOS2/CNR2	14
DOID:127	leiomyoma	9/154	95/8007	8.17e-05	0.000525331	0.000225877	TP53/CYP19A1/EGFR/ESR2/AR/CYP17A1/PGR/ESR1/DRD2	9
DOID:2320	obstructive lung disease	17/154	308/8007	8.26e-05	0.000525331	0.000225877	CYP1A2/NFKB1/RELA/CYP2E1/GSTP1/PPARGC1A/SLC6A4/HMOX1/CCR3/HSP90AA1/ADORA2A/NR3C1/NOS2/SIRT2/NOS3/ALOX15/PTGS2	17
DOID:10591	pre-eclampsia	16/154	278/8007	8.27e-05	0.000525331	0.000225877	GSTP1/CRHR1/SLC6A2/HMOX1/ADORA2A/AR/MIF/NOS2/CYP17A1/PTGS1/ESR1/NOS3/LIPE/DRD4/HSD11B2/PTGS2	16
DOID:263	kidney cancer	21/154	437/8007	8.77e-05	0.000552164	0.000237414	NFKB1/RELA/ABCB1/TP53/MAPK10/CYP19A1/JAK3/CCNE1/NR3C2/EGFR/CA9/HSP90AA1/ERBB2/FLT3/CCNB1/AR/NOS2/ESR1/S1PR2/HSD11B2/PTGS2	21
DOID:2394	ovarian cancer	17/154	312/8007	9.68e-05	0.000598438	0.000257311	NFKB1/RELA/ABCB1/NR1I2/CASP3/GSTP1/NFKBIA/PPARGC1A/TP53/CCNE1/EGFR/ESR2/CDK1/ERBB2/MIF/ESR1/PTGS2	17
DOID:2621	autonomic nervous system neoplasm	19/154	375/8007	9.78e-05	0.000598438	0.000257311	NFKB1/ABCB1/GSTP1/TP53/CDK2/MAPK8/CYP19A1/SLC6A2/SLC6A3/GSK3B/HMOX1/LRRK2/TTR/EGFR/NOS2/CASP9/OPRM1/NOS3/PTGS2	19
DOID:769	neuroblastoma	19/154	375/8007	9.78e-05	0.000598438	0.000257311	NFKB1/ABCB1/GSTP1/TP53/CDK2/MAPK8/CYP19A1/SLC6A2/SLC6A3/GSK3B/HMOX1/LRRK2/TTR/EGFR/NOS2/CASP9/OPRM1/NOS3/PTGS2	19
DOID:26	pancreas disease	12/154	171/8007	0.000105595	0.00064035	0.000275332	NFKB1/RELA/CYP2E1/GSTP1/PPARGC1A/CPT1A/NR3C2/TRPV1/CA2/MIF/LIPE/PTGS2	12
DOID:6432	pulmonary hypertension	8/154	77/8007	0.000106758	0.000641521	0.000275835	SLC6A4/HMOX1/TTR/MAOA/MIF/NOS2/NOS3/PTGS2	8
DOID:10825	essential hypertension	10/154	122/8007	0.000112621	0.000670654	0.000288362	SLC22A2/PTPN1/CYP19A1/SLC6A4/HMOX1/ADRA2B/SLC6A9/NOS3/PDE5A/HSD11B2	10
DOID:3393	coronary artery disease	18/154	348/8007	0.000116334	0.000686577	0.000295208	CYP3A4/CYP1A2/CYP2C19/TP53/SLC6A4/HMOX1/TBXAS1/ESR2/PPIA/MIF/NOS2/ADRA2B/PTGS1/ESR1/CNR2/NOS3/CYP2C9/PTGS2	18
DOID:6000	congestive heart failure	14/154	229/8007	0.000124285	0.000722912	0.000310831	ESRRA/PPARGC1A/TP53/SLC6A4/HMOX1/TTR/CACNA1C/ERBB2/CNR2/ADRA2C/NOS3/CTSG/HDAC4/PDE5A	14
DOID:5520	head and neck squamous cell carcinoma	12/154	174/8007	0.000124678	0.000722912	0.000310831	NFKB1/RELA/CASP3/CYP2E1/GSTP1/TP53/MAPK8/MAPK9/CCNE1/EGFR/ERBB2/PTGS2	12
DOID:1307	dementia	11/154	150/8007	0.000139596	0.000795456	0.000342022	TP53/SLC6A4/SLC6A3/LRRK2/MAOA/ESR2/NOS2/CHRNA4/DNMT1/ESR1/NOS3	11
DOID:3211	lysosomal storage disease	11/154	150/8007	0.000139596	0.000795456	0.000342022	NR1I2/CYP2E1/GSTP1/PPARGC1A/HSD11B1/SLC6A4/SLC6A3/HMOX1/MIF/NOS2/NOS3	11
DOID:15	reproductive system disease	19/154	386/8007	0.000143074	0.000808307	0.000347548	RELA/ABCB1/GSTP1/TP53/CYP19A1/EGFR/ESR2/AR/MIF/STS/CYP17A1/PGR/ESR1/AHR/HSD17B1/NOS3/LIPE/ALOX15/PTGS2	19
DOID:14250	Down syndrome	7/154	61/8007	0.000155138	0.000869035	0.000373659	CASP3/GSTA1/FAAH/JAK3/MAOA/CA2/CNR2	7
DOID:655	inherited metabolic disorder	17/154	331/8007	0.000198027	0.00109832	0.000472246	CYP1A2/NFKB1/NR1I2/CYP2E1/GSTP1/PPARGC1A/HSD11B1/SLC6A4/SLC6A3/HMOX1/AKR1B1/EGFR/MIF/NOS2/PTGS1/ESR1/NOS3	17
DOID:1192	peripheral nervous system neoplasm	19/154	396/8007	0.000199393	0.00109832	0.000472246	NFKB1/ABCB1/GSTP1/TP53/CDK2/MAPK8/CYP19A1/SLC6A2/SLC6A3/GSK3B/HMOX1/LRRK2/TTR/EGFR/NOS2/CASP9/OPRM1/NOS3/PTGS2	19
DOID:0080008	ischemic bone disease	6/154	45/8007	0.000201258	0.00109943	0.000472724	ABCB1/TP53/SLC6A4/SLC6A3/NOS3/DRD2	6
DOID:5295	intestinal disease	11/154	157/8007	0.000208999	0.00113132	0.000486434	RELA/NR1I2/TP53/FAAH/SLC6A4/TRPV1/CA2/CCNA2/MIF/PTGS1/PTGS2	11
DOID:1100	ovarian disease	7/154	64/8007	0.000210518	0.00113132	0.000486434	GSTP1/CYP19A1/AR/CYP17A1/PGR/ESR1/PTGS2	7
DOID:4138	bile duct disease	8/154	86/8007	0.000232653	0.00124019	0.000533246	NR1I3/NR1I2/ABCC3/SLC22A1/TP53/HMOX1/ESR2/ESR1	8
DOID:231	motor neuron disease	12/154	187/8007	0.000245499	0.0012982	0.000558187	CASP3/GSTP1/GRM5/GSK3B/LRRK2/GSK3A/GABRA1/AR/CHRNA4/GRM2/GRIA2/PTGS2	12
DOID:9741	biliary tract disease	8/154	87/8007	0.000252095	0.0013225	0.000568636	NR1I3/NR1I2/ABCC3/SLC22A1/TP53/HMOX1/ESR2/ESR1	8
DOID:9973	substance dependence	6/154	47/8007	0.000257052	0.00133204	0.000572739	SLC6A2/SLC6A4/SLC6A3/MAOA/GABRA2/SLC6A9	6
DOID:403	mouth disease	12/154	188/8007	0.000257945	0.00133204	0.000572739	NFKB1/ABCB1/LYZ/CASP3/TP53/SLC6A4/TRPV1/ALPL/TLR9/NOS2/ESR1/PTGS2	12
DOID:0060036	intrinsic cardiomyopathy	10/154	135/8007	0.000259992	0.0013322	0.000572809	NFKB1/TP53/CHRM2/NR3C2/ESR2/ERBB2/AR/ESR1/ADRA2C/NOS3	10
DOID:5844	myocardial infarction	15/154	279/8007	0.00029326	0.00149111	0.000641135	CYP1A2/CYP2C19/TP53/SLC6A4/HMOX1/TBXAS1/PPIA/MIF/ADRA2B/PTGS1/ESR1/CNR2/NOS3/CYP2C9/PTGS2	15
DOID:1037	lymphoblastic leukemia	20/154	443/8007	0.000301524	0.00152143	0.000654171	NFKB1/RELA/ABCB1/CYP2E1/GSTP1/IKBKB/TP53/GSK3B/JAK3/HSP90AA1/FLT3/CCNA2/MIF/NOS2/OPRK1/ACHE/DNMT1/AHR/BCL2A1/PTGS2	20
DOID:229	female reproductive system disease	12/154	193/8007	0.000328549	0.00164523	0.000707402	RELA/GSTP1/CYP19A1/AR/MIF/STS/CYP17A1/PGR/ESR1/HSD17B1/NOS3/PTGS2	12
DOID:12930	dilated cardiomyopathy	8/154	93/8007	0.000398687	0.00198144	0.000851962	NFKB1/TP53/CHRM2/NR3C2/ESR2/ERBB2/ESR1/ADRA2C	8
DOID:13250	diarrhea	5/154	34/8007	0.000437318	0.00215722	0.000927541	ABCB1/SLC6A4/EGFR/HTR3A/PTGS2	5
DOID:10883	herpangina	4/154	20/8007	0.000501443	0.00243716	0.00104791	SLC6A4/SLC6A3/HSP90AA1/HTR3A	4
DOID:452	pleomorphic adenoma	4/154	20/8007	0.000501443	0.00243716	0.00104791	TP53/ERBB2/CCNA2/AR	4
DOID:326	ischemia	12/154	204/8007	0.000543242	0.00261553	0.0011246	NFKB1/ESRRA/CASP3/CYP2E1/MAPK8/MAPK9/AKR1B1/ADORA2A/NOS2/ADRA2B/NOS3/PTGS2	12
DOID:865	vasculitis	9/154	122/8007	0.000546057	0.00261553	0.0011246	GSTP1/NFKBIA/RORC/HMOX1/ESR2/TLR9/MIF/NOS2/NOS3	9
DOID:0050700	cardiomyopathy	10/154	149/8007	0.000572903	0.00272438	0.0011714	NFKB1/TP53/CHRM2/NR3C2/ESR2/ERBB2/AR/ESR1/ADRA2C/NOS3	10
DOID:1398	parasitic infectious disease	10/154	150/8007	0.000603854	0.00285105	0.00122587	CASP3/GSTP1/MAPK8/HMOX1/TLR9/ADORA2A/MIF/NOS2/NOS3/PTGS2	10
DOID:6050	esophageal disease	6/154	55/8007	0.000611591	0.00286063	0.00122999	CYP2C19/GSTP1/TRPV1/CCNA2/CCNB1/CES2	6
DOID:4607	biliary tract cancer	11/154	178/8007	0.000614538	0.00286063	0.00122999	ABCB1/CYP2C19/TP53/TTR/EGFR/ESR2/ERBB2/NOS2/DNMT1/ESR1/PTGS2	11
DOID:10155	intestinal cancer	15/154	300/8007	0.000632004	0.00292136	0.0012561	NFKB1/ABCB1/CASP3/TP53/PTPN1/GSK3B/JAK3/HMOX1/EGFR/HSP90AA1/ERBB2/CASP9/ACHE/CES2/PTGS2	15
DOID:3565	meningioma	7/154	77/8007	0.000661674	0.00301632	0.00129693	TP53/EGFR/CA9/ALPL/ERBB2/STS/PTGS2	7
DOID:76	stomach disease	7/154	77/8007	0.000661674	0.00301632	0.00129693	NFKB1/CYP2C19/TP53/TRPV1/MIF/PTGS1/PTGS2	7
DOID:3526	cerebral infarction	6/154	56/8007	0.000674258	0.00305264	0.00131254	NFKB1/RELA/TBXAS1/NR3C1/CACNA1B/NOS3	6
DOID:649	prion disease	4/154	22/8007	0.00073475	0.00330387	0.00142057	NFKB1/ABCB1/ACHE/PTGS2	4
DOID:1596	mental depression	5/154	38/8007	0.000741562	0.00331197	0.00142405	MTNR1A/SLC6A4/SLC6A3/MAOA/AR	5
DOID:1159	functional gastric disease	3/154	10/8007	0.000758196	0.00336354	0.00144622	TRPV1/MIF/PTGS1	3
DOID:12365	malaria	8/154	103/8007	0.000791799	0.00348919	0.00150025	GSTP1/HMOX1/TLR9/ADORA2A/MIF/NOS2/NOS3/PTGS2	8
DOID:1781	thyroid cancer	12/154	213/8007	0.00079744	0.00349078	0.00150093	NFKB1/TP53/MAPK8/CCNE1/EGFR/CA9/ESR2/ERBB2/CDK5/CDC25B/ESR1/PTGS2	12
DOID:0080000	muscular disease	18/154	408/8007	0.000805702	0.00350374	0.00150651	NFKB1/TP53/SLC6A4/CHRM2/MAOA/NR3C2/ESR2/ERBB2/TLR9/AR/NR3C1/NOS2/CYP17A1/ACHE/ESR1/OPRM1/ADRA2C/NOS3	18
DOID:633	myositis	7/154	81/8007	0.000897441	0.00387718	0.00166707	SLC6A4/MAOA/NR3C2/TLR9/NR3C1/OPRM1/NOS3	7
DOID:8398	osteoarthritis	11/154	187/8007	0.000926099	0.00397501	0.00170914	NFKB1/IKBKB/PTPN1/CYP19A1/HMOX1/TRPV1/ESR2/NOS2/ESR1/CNR2/ALOX15	11
DOID:3111	cystadenocarcinoma	5/154	40/8007	0.000942566	0.00399382	0.00171722	TP53/EGFR/ERBB2/CDC25B/PTGS2	5
DOID:3114	serous cystadenocarcinoma	5/154	40/8007	0.000942566	0.00399382	0.00171722	TP53/EGFR/ERBB2/CDC25B/PTGS2	5
DOID:219	colon cancer	14/154	282/8007	0.00102988	0.00433601	0.00186436	NFKB1/ABCB1/CASP3/TP53/PTPN1/GSK3B/JAK3/HMOX1/EGFR/HSP90AA1/CASP9/ACHE/CES2/PTGS2	14
DOID:8618	oral cavity cancer	6/154	61/8007	0.00106567	0.00445826	0.00191692	RELA/TP53/EGFR/CCNA2/DNMT1/PTGS2	6
DOID:1091	tooth disease	10/154	162/8007	0.00109631	0.0045576	0.00195963	NFKB1/ABCB1/LYZ/CASP3/SLC6A4/ALPL/TLR9/NOS2/ESR1/PTGS2	10
DOID:1686	glaucoma	8/154	109/8007	0.00114833	0.00474404	0.0020398	NFKB1/CASP3/TP53/TTR/CA12/ESR2/ESR1/NOS3	8
DOID:3454	brain infarction	6/154	62/8007	0.0011614	0.00476825	0.00205021	NFKB1/RELA/TBXAS1/NR3C1/CACNA1B/NOS3	6
DOID:3298	vaccinia	5/154	42/8007	0.00118151	0.00482086	0.00207283	NFKB1/ERBB2/FLT3/DUSP3/APOBEC3G	5
DOID:9256	colorectal cancer	14/154	287/8007	0.00121966	0.00494598	0.00212662	NFKB1/ABCB1/CASP3/TP53/PTPN1/GSK3B/JAK3/HMOX1/EGFR/HSP90AA1/CASP9/ACHE/CES2/PTGS2	14
DOID:5672	large intestine cancer	14/154	288/8007	0.00126094	0.0050822	0.0021852	NFKB1/ABCB1/CASP3/TP53/PTPN1/GSK3B/JAK3/HMOX1/EGFR/HSP90AA1/CASP9/ACHE/CES2/PTGS2	14
DOID:1485	cystic fibrosis	9/154	138/8007	0.00132239	0.00529757	0.0022778	NFKB1/ABCB1/GSTP1/HMOX1/ADORA2A/NR3C1/NOS2/PTGS1/PTGS2	9
DOID:0070004	myeloma	15/154	323/8007	0.00134157	0.00534205	0.00229692	CYP3A4/NFKB1/ABCB1/CYP2C19/GSTP1/NFKBIA/TP53/MAPK8/GSK3B/JAK3/GSK3A/HSP90AA1/AR/DNMT1/PTGS2	15
DOID:12603	acute leukemia	8/154	112/8007	0.00136932	0.00541987	0.00233038	CYP2B6/ABCB1/ABCC3/GSTP1/CCNE1/EGFR/FLT3/DNMT1	8
DOID:3388	periodontal disease	9/154	139/8007	0.00139114	0.00547347	0.00235343	NFKB1/ABCB1/LYZ/CASP3/SLC6A4/TLR9/NOS2/ESR1/PTGS2	9
DOID:16	integumentary system disease	17/154	394/8007	0.00144132	0.00563733	0.00242389	CYP1A2/RELA/CASP3/GSTP1/TP53/CRHR1/SLC6A4/HMOX1/CCR3/NR3C2/EGFR/AR/MIF/DNMT1/BCL2A1/CHRM3/NOS3	17
DOID:8469	influenza	8/154	113/8007	0.00145006	0.00563819	0.00242425	RELA/CASP3/IKBKB/TP53/MAPK8/MIF/NOS2/APOBEC3G	8
DOID:4029	gastritis	6/154	65/8007	0.00148851	0.00575384	0.00247398	NFKB1/CYP2C19/TP53/MIF/PTGS1/PTGS2	6
DOID:8466	retinal degeneration	13/154	261/8007	0.00151231	0.00581183	0.00249892	NFKB1/CASP3/GSTP1/TP53/TTR/CCR3/CA12/ESR2/NOS2/ESR1/CA4/NOS3/PRKCG	13
DOID:4960	bone marrow cancer	15/154	328/8007	0.0015629	0.00597154	0.00256758	CYP3A4/NFKB1/ABCB1/CYP2C19/GSTP1/NFKBIA/TP53/MAPK8/GSK3B/JAK3/GSK3A/HSP90AA1/AR/DNMT1/PTGS2	15
DOID:3963	thyroid carcinoma	11/154	200/8007	0.00159816	0.00603606	0.00259533	NFKB1/TP53/MAPK8/CCNE1/EGFR/CA9/ESR2/ERBB2/CDK5/ESR1/PTGS2	11
DOID:423	myopathy	17/154	398/8007	0.00160718	0.00603606	0.00259533	NFKB1/TP53/SLC6A4/CHRM2/MAOA/NR3C2/ESR2/ERBB2/TLR9/AR/NR3C1/CYP17A1/ACHE/ESR1/OPRM1/ADRA2C/NOS3	17
DOID:66	muscle tissue disease	17/154	398/8007	0.00160718	0.00603606	0.00259533	NFKB1/TP53/SLC6A4/CHRM2/MAOA/NR3C2/ESR2/ERBB2/TLR9/AR/NR3C1/CYP17A1/ACHE/ESR1/OPRM1/ADRA2C/NOS3	17
DOID:3458	breast adenocarcinoma	5/154	45/8007	0.00162025	0.00605075	0.00260165	RELA/ABCB1/TP53/ALPL/ERBB2	5
DOID:9538	multiple myeloma	13/154	264/8007	0.00167562	0.00622239	0.00267544	CYP3A4/NFKB1/ABCB1/CYP2C19/GSTP1/NFKBIA/TP53/MAPK8/GSK3B/GSK3A/HSP90AA1/DNMT1/PTGS2	13
DOID:8670	eating disorder	4/154	28/8007	0.00188032	0.00694353	0.00298551	SLC6A2/SLC6A4/MAOA/NR3C1	4
DOID:0060180	colitis	6/154	69/8007	0.00202861	0.00740835	0.00318537	RELA/NR1I2/SLC6A4/CA2/CCNA2/MIF	6
DOID:8577	ulcerative colitis	6/154	69/8007	0.00202861	0.00740835	0.00318537	RELA/NR1I2/SLC6A4/CA2/CCNA2/MIF	6
DOID:10952	nephritis	9/154	147/8007	0.00205126	0.00744989	0.00320324	RELA/CASP3/AKR1B1/TLR9/MIF/NOS2/PTGS1/NOS3/PTGS2	9
DOID:0050338	primary bacterial infectious disease	12/154	238/8007	0.00206934	0.0074745	0.00321381	NFKB1/RELA/ABCB1/TP53/IRAK4/MIF/NOS2/PTGS1/BCL2A1/CTDSP1/CTSG/PTGS2	12
DOID:104	bacterial infectious disease	13/154	271/8007	0.00211428	0.00759533	0.00326577	NFKB1/RELA/ABCB1/TP53/IRAK4/IRAK1/MIF/NOS2/PTGS1/BCL2A1/CTDSP1/CTSG/PTGS2	13
DOID:824	periodontitis	8/154	120/8007	0.00212697	0.00759961	0.00326761	NFKB1/LYZ/CASP3/SLC6A4/TLR9/NOS2/ESR1/PTGS2	8
DOID:11119	Gilles de la Tourette syndrome	3/154	14/8007	0.00217336	0.00772063	0.00331964	SLC6A3/HTR3A/DRD2	3
DOID:5656	cranial nerve disease	6/154	70/8007	0.0021842	0.00772063	0.00331964	CASP3/TP53/SLC6A3/STS/HSD17B1/NOS3	6
DOID:9452	fatty liver disease	7/154	95/8007	0.00228074	0.00801898	0.00344793	NR1I2/CYP2E1/GSTP1/PPARGC1A/HSD11B1/HMOX1/MIF	7
DOID:635	acquired immunodeficiency syndrome	6/154	71/8007	0.00234864	0.00818123	0.00351769	CYP3A4/TP53/MAPK8/GSK3B/TLR9/NR3C1	6
DOID:4450	renal cell carcinoma	15/154	342/8007	0.00235164	0.00818123	0.00351769	NFKB1/RELA/ABCB1/TP53/MAPK10/JAK3/NR3C2/EGFR/CA9/CCNB1/AR/NOS2/ESR1/HSD11B2/PTGS2	15
DOID:0050701	electroclinical syndrome	4/154	30/8007	0.00244285	0.00841001	0.00361606	GABRA1/GABRB3/GABRG2/CHRNA4	4
DOID:5353	colonic disease	4/154	30/8007	0.00244285	0.00841001	0.00361606	FAAH/SLC6A4/PTGS1/PTGS2	4
DOID:0050624	gastrointestinal system benign neoplasm	5/154	50/8007	0.00260173	0.00890262	0.00382787	TP53/ERBB2/CCNA2/AR/PTGS2	5
DOID:3620	central nervous system cancer	8/154	124/8007	0.00261287	0.00890262	0.00382787	TP53/EGFR/CA9/ALPL/ERBB2/STS/ACHE/PTGS2	8
DOID:11383	cryptorchidism	3/154	15/8007	0.00267863	0.00898768	0.00386444	EGFR/AR/ESR1	3
DOID:2769	tic disorder	3/154	15/8007	0.00267863	0.00898768	0.00386444	SLC6A3/HTR3A/DRD2	3
DOID:3948	adrenocortical carcinoma	3/154	15/8007	0.00267863	0.00898768	0.00386444	TP53/ESR2/CCNB1	3
DOID:11394	adult respiratory distress syndrome	4/154	31/8007	0.00276331	0.00917863	0.00394654	NFKB1/MIF/NOS3/HSD11B2	4
DOID:8029	sporadic breast cancer	4/154	31/8007	0.00276331	0.00917863	0.00394654	GSTP1/TP53/CYP19A1/ESR2	4
DOID:974	upper respiratory tract disease	8/154	126/8007	0.00288636	0.00953942	0.00410167	NFKB1/RELA/CASP3/HMOX1/CCR3/EGFR/NOS2/NOS3	8
DOID:37	skin disease	15/154	350/8007	0.00293496	0.00965179	0.00414999	CYP1A2/RELA/CASP3/GSTP1/TP53/CRHR1/SLC6A4/HMOX1/CCR3/EGFR/AR/MIF/DNMT1/BCL2A1/CHRM3	15
DOID:2789	parasitic protozoa infectious disease	8/154	127/8007	0.00303123	0.00991903	0.00426489	GSTP1/HMOX1/TLR9/ADORA2A/MIF/NOS2/NOS3/PTGS2	8
DOID:13375	temporal arteritis	4/154	32/8007	0.00311143	0.0100817	0.00433481	ESR2/MIF/NOS2/NOS3	4
DOID:525	central nervous system vasculitis	4/154	32/8007	0.00311143	0.0100817	0.00433481	ESR2/MIF/NOS2/NOS3	4
DOID:10808	gastric ulcer	3/154	16/8007	0.00325062	0.010464	0.00449922	NOS2/PTGS1/PTGS2	3
DOID:1793	pancreatic cancer	14/154	319/8007	0.0032611	0.010464	0.00449922	NFKB1/RELA/ABCC3/IKBKB/TP53/GSK3B/CCNE1/EGFR/HSP90AA1/ERBB2/TLR9/CA2/DNMT1/PTGS2	14
DOID:9778	irritable bowel syndrome	6/154	76/8007	0.00331457	0.0105842	0.00455089	NFKB1/ABCB1/NR1I2/SLC6A4/MIF/HTR3A	6
DOID:2723	dermatitis	10/154	189/8007	0.00343362	0.0109116	0.00469169	CYP1A2/RELA/CASP3/GSTP1/SLC6A4/HMOX1/CCR3/MIF/DNMT1/BCL2A1	10
DOID:3443	mammary Paget's disease	4/154	33/8007	0.00348834	0.0110325	0.00474366	RELA/TP53/ALPL/ERBB2	4
DOID:2055	post-traumatic stress disorder	3/154	17/8007	0.00389196	0.0120313	0.00517309	SLC6A4/SLC6A3/DRD2	3
DOID:84	osteochondritis dissecans	3/154	17/8007	0.00389196	0.0120313	0.00517309	SLC6A4/SLC6A3/DRD2	3
DOID:8689	anorexia nervosa	3/154	17/8007	0.00389196	0.0120313	0.00517309	SLC6A2/SLC6A4/MAOA	3
DOID:11981	morbid obesity	4/154	34/8007	0.00389515	0.0120313	0.00517309	FAAH/PTPN1/ESR2/ESR1	4
DOID:1927	sphingolipidosis	4/154	34/8007	0.00389515	0.0120313	0.00517309	SLC6A4/SLC6A3/NOS2/NOS3	4
DOID:11162	respiratory failure	5/154	55/8007	0.00395606	0.0121063	0.00520535	NFKB1/TTR/MIF/NOS3/HSD11B2	5
DOID:438	autoimmune disease of the nervous system	5/154	55/8007	0.00395606	0.0121063	0.00520535	ABCB1/TTR/ESR2/NR3C1/ESR1	5
DOID:10316	pneumoconiosis	4/154	35/8007	0.00433292	0.0130779	0.00562312	NFKB1/GSTP1/ERBB2/NOS2	4
DOID:12716	newborn respiratory distress syndrome	4/154	35/8007	0.00433292	0.0130779	0.00562312	NFKB1/TTR/MIF/HSD11B2	4
DOID:1923	sex differentiation disease	4/154	35/8007	0.00433292	0.0130779	0.00562312	CYP19A1/SRD5A2/AR/NR3C1	4
DOID:612	primary immunodeficiency disease	10/154	196/8007	0.00444584	0.0133577	0.00574343	CYP2B6/NFKB1/ABCB1/TP53/SLC6A4/IRAK4/JAK3/TLR9/PPIA/APOBEC3G	10
DOID:10325	silicosis	3/154	18/8007	0.00460509	0.0134466	0.00578163	NFKB1/GSTP1/NOS2	3
DOID:1852	intrahepatic cholestasis	3/154	18/8007	0.00460509	0.0134466	0.00578163	NR1I2/TP53/ESR2	3
DOID:200	giant cell tumor	3/154	18/8007	0.00460509	0.0134466	0.00578163	TP53/CCNA2/PTGS2	3
DOID:365	bladder disease	3/154	18/8007	0.00460509	0.0134466	0.00578163	GSTP1/TP53/CHRM2	3
DOID:660	adrenal cortex cancer	3/154	18/8007	0.00460509	0.0134466	0.00578163	TP53/ESR2/CCNB1	3
DOID:0080015	physical disorder	8/154	136/8007	0.00460529	0.0134466	0.00578163	GABRB3/EGFR/ESR2/SRD5A1/SRD5A2/AR/CYP17A1/ESR1	8
DOID:2645	benign mesothelioma	5/154	57/8007	0.00461781	0.0134466	0.00578163	RELA/CASP3/TP53/EGFR/CA9	5
DOID:552	pneumonia	7/154	108/8007	0.00467966	0.0135669	0.00583337	IKBKB/TP53/HMOX1/TLR9/MIF/HSD11B2/PTGS2	7
DOID:0050737	autosomal recessive disease	14/154	334/8007	0.00490706	0.0141641	0.00609013	CYP3A4/CYP1A2/NFKB1/ABCB1/CASP3/CYP2E1/GSTP1/TP53/HMOX1/ADORA2A/NR3C1/NOS2/PTGS1/PTGS2	14
DOID:3829	pituitary adenoma	5/154	58/8007	0.00497662	0.0142405	0.00612298	ERBB2/STS/AHR/DRD2/HSD11B2	5
DOID:8850	salivary gland cancer	5/154	58/8007	0.00497662	0.0142405	0.00612298	RELA/TP53/EGFR/CCNA2/DNMT1	5
DOID:1520	colon carcinoma	9/154	168/8007	0.00501047	0.0142755	0.00613806	NFKB1/ABCB1/TP53/GSK3B/JAK3/HMOX1/EGFR/CASP9/PTGS2	9
DOID:440	neuromuscular disease	6/154	83/8007	0.0051284	0.0145488	0.00625556	ABCB1/ESR2/ERBB2/NR3C1/ESR1/DRD2	6
DOID:0060262	gallbladder disease	4/154	37/8007	0.00530561	0.0149234	0.00641664	TP53/ESR2/AR/ESR1	4
DOID:255	hemangioma	4/154	37/8007	0.00530561	0.0149234	0.00641664	NFKB1/TP53/SLC6A2/AR	4
DOID:1428	endocrine pancreas disease	5/154	59/8007	0.00535478	0.0149979	0.00644867	NFKB1/PPARGC1A/CPT1A/NR3C2/LIPE	5
DOID:10930	borderline personality disorder	3/154	19/8007	0.00539219	0.0150257	0.00646062	SLC6A4/SLC6A3/MAOA	3
DOID:3082	interstitial lung disease	9/154	170/8007	0.00541017	0.0150257	0.00646062	NFKB1/GSTP1/NFKBIA/HMOX1/ERBB2/TLR9/MIF/NOS2/PTGS2	9
DOID:4606	bile duct cancer	8/154	140/8007	0.00547938	0.0150911	0.00648874	TP53/TTR/EGFR/ESR2/ERBB2/DNMT1/ESR1/PTGS2	8
DOID:4897	bile duct carcinoma	8/154	140/8007	0.00547938	0.0150911	0.00648874	TP53/TTR/EGFR/ESR2/ERBB2/DNMT1/ESR1/PTGS2	8
DOID:3069	astrocytoma	7/154	112/8007	0.00570599	0.01565	0.00672906	CASP3/TP53/CA9/MIF/STS/CASP9/PTGS2	7
DOID:4007	bladder carcinoma	5/154	60/8007	0.00575285	0.0157134	0.00675628	GSTP1/TP53/ERBB2/DNMT1/PTGS2	5
DOID:3973	thyroid medullary carcinoma	4/154	38/8007	0.00584256	0.0158927	0.0068334	NFKB1/ESR2/CDK5/ESR1	4
DOID:13241	Behcet's disease	6/154	86/8007	0.0060953	0.0165123	0.00709979	GSTP1/NFKBIA/RORC/HMOX1/TLR9/NOS3	6
DOID:12252	Cushing's syndrome	3/154	20/8007	0.00625527	0.0166723	0.0071686	HSD11B1/NR3C1/HSD11B2	3
DOID:1510	personality disorder	3/154	20/8007	0.00625527	0.0166723	0.0071686	SLC6A4/SLC6A3/MAOA	3
DOID:4990	essential tremor	3/154	20/8007	0.00625527	0.0166723	0.0071686	SLC6A3/LRRK2/CYP2C9	3
DOID:9007	sudden infant death syndrome	3/154	20/8007	0.00625527	0.0166723	0.0071686	CASP3/SLC6A4/MAOA	3
DOID:4451	renal carcinoma	15/154	380/8007	0.00628435	0.0166826	0.00717301	NFKB1/RELA/ABCB1/TP53/MAPK10/JAK3/NR3C2/EGFR/CA9/CCNB1/AR/NOS2/ESR1/HSD11B2/PTGS2	15
DOID:3070	malignant glioma	10/154	207/8007	0.00649793	0.0171805	0.00738712	CASP3/GSTP1/TP53/CCNE1/TRPV1/CA9/MIF/STS/CASP9/PTGS2	10
DOID:289	endometriosis	6/154	88/8007	0.00680971	0.0179331	0.00771072	RELA/AR/MIF/STS/HSD17B1/PTGS2	6
DOID:3702	cervical adenocarcinoma	3/154	21/8007	0.00719611	0.0187045	0.00804239	TP53/EGFR/PTGS2	3
DOID:3953	adrenal gland cancer	3/154	21/8007	0.00719611	0.0187045	0.00804239	TP53/ESR2/CCNB1	3
DOID:9743	diabetic neuropathy	3/154	21/8007	0.00719611	0.0187045	0.00804239	RELA/TRPV1/NOS3	3
DOID:4989	pancreatitis	7/154	117/8007	0.00721582	0.0187045	0.00804239	RELA/CYP2E1/GSTP1/TRPV1/CA2/MIF/PTGS2	7
DOID:0050589	inflammatory bowel disease	6/154	90/8007	0.00758304	0.0195683	0.00841381	RELA/NR1I2/SLC6A4/CA2/CCNA2/MIF	6
DOID:2021	placenta cancer	4/154	41/8007	0.00766747	0.0195683	0.00841381	TP53/CYP19A1/PGR/HSD11B2	4
DOID:3594	choriocarcinoma	4/154	41/8007	0.00766747	0.0195683	0.00841381	TP53/CYP19A1/PGR/HSD11B2	4
DOID:437	myasthenia gravis	4/154	41/8007	0.00766747	0.0195683	0.00841381	ABCB1/ESR2/NR3C1/ESR1	4
DOID:13089	intracranial arterial disease	3/154	22/8007	0.00821632	0.020729	0.00891284	CASP3/TTR/NOS3	3
DOID:3527	cerebral arterial disease	3/154	22/8007	0.00821632	0.020729	0.00891284	CASP3/TTR/NOS3	3
DOID:6741	bilateral breast cancer	3/154	22/8007	0.00821632	0.020729	0.00891284	TP53/SLC6A3/MAOA	3
DOID:12217	Lewy body dementia	4/154	42/8007	0.00835021	0.0208282	0.00895553	SLC6A3/LRRK2/CHRNA4/NOS3	4
DOID:1319	brain cancer	4/154	42/8007	0.00835021	0.0208282	0.00895553	TP53/STS/ACHE/PTGS2	4
DOID:439	neuromuscular junction disease	4/154	42/8007	0.00835021	0.0208282	0.00895553	ABCB1/ESR2/NR3C1/ESR1	4
DOID:3310	atopic dermatitis	8/154	152/8007	0.00887214	0.0220469	0.00947954	RELA/CASP3/GSTP1/SLC6A4/HMOX1/CCR3/DNMT1/BCL2A1	8
DOID:12306	vitiligo	5/154	67/8007	0.00914096	0.0226299	0.00973018	GSTP1/TP53/ACHE/ESR1/PTGS2	5
DOID:10603	glucose intolerance	4/154	44/8007	0.00983251	0.0242511	0.0104273	PPARGC1A/HSD11B1/HMOX1/NOS3	4
DOID:399	tuberculosis	8/154	156/8007	0.0102944	0.0252594	0.0108608	NFKB1/RELA/TP53/MIF/NOS2/BCL2A1/CTDSP1/CTSG	8
DOID:12894	Sjogren's syndrome	5/154	69/8007	0.0103178	0.0252594	0.0108608	NFKBIA/CHRM1/TLR9/CHRM3/NOS3	5
DOID:272	hepatic vascular disease	3/154	24/8007	0.0105004	0.0256117	0.0110123	HMOX1/NOS3/CYP2C9	3
DOID:299	adenocarcinoma	8/154	158/8007	0.0110661	0.0268921	0.0115628	CASP3/TP53/GSK3B/EGFR/ERBB2/CDC25B/CES2/PTGS2	8
DOID:0060122	integumentary system cancer	6/154	98/8007	0.0113175	0.0273024	0.0117392	CASP3/CHUK/TP53/EGFR/CNR2/PTGS2	6
DOID:4159	skin cancer	6/154	98/8007	0.0113175	0.0273024	0.0117392	CASP3/CHUK/TP53/EGFR/CNR2/PTGS2	6
DOID:13515	tuberous sclerosis	3/154	25/8007	0.0117666	0.0279774	0.0120295	NFKB1/ABCB1/IKBKB	3
DOID:14069	cerebral malaria	3/154	25/8007	0.0117666	0.0279774	0.0120295	HMOX1/NOS2/NOS3	3
DOID:1891	optic nerve disease	3/154	25/8007	0.0117666	0.0279774	0.0120295	CASP3/TP53/NOS3	3
DOID:687	hepatoblastoma	3/154	25/8007	0.0117666	0.0279774	0.0120295	TP53/GSK3B/HMOX1	3
DOID:4481	allergic rhinitis	6/154	99/8007	0.0118616	0.0281023	0.0120832	NFKB1/RELA/HMOX1/CCR3/EGFR/NOS2	6
DOID:5409	lung small cell carcinoma	5/154	72/8007	0.0122716	0.0289697	0.0124561	ABCB1/TP53/ERBB2/NR3C1/PTGS2	5
DOID:2163	nasal cavity disease	6/154	101/8007	0.0130049	0.0302685	0.0130146	NFKB1/RELA/HMOX1/CCR3/EGFR/NOS2	6
DOID:2825	nose disease	6/154	101/8007	0.0130049	0.0302685	0.0130146	NFKB1/RELA/HMOX1/CCR3/EGFR/NOS2	6
DOID:4483	rhinitis	6/154	101/8007	0.0130049	0.0302685	0.0130146	NFKB1/RELA/HMOX1/CCR3/EGFR/NOS2	6
DOID:75	lymphatic system disease	6/154	101/8007	0.0130049	0.0302685	0.0130146	CASP3/TP53/NR3C2/FLT3/MIF/NOS2	6
DOID:2600	laryngeal carcinoma	3/154	26/8007	0.0131169	0.0303156	0.0130348	CASP3/CCNB1/PTGS2	3
DOID:9471	meningitis	3/154	26/8007	0.0131169	0.0303156	0.0130348	CASP3/TLR9/MIF	3
DOID:12449	aplastic anemia	5/154	74/8007	0.0137052	0.0314553	0.0135249	CYP3A4/GSTP1/TP53/HSP90AA1/NOS2	5
DOID:574	peripheral nervous system disease	5/154	74/8007	0.0137052	0.0314553	0.0135249	SLC6A4/TTR/DNMT1/PGR/ESR1	5
DOID:7693	abdominal aortic aneurysm	4/154	49/8007	0.0142562	0.0326067	0.0140199	TGFBR1/MIF/NOS3/PTGS2	4
DOID:10159	osteonecrosis	3/154	27/8007	0.014552	0.0329302	0.014159	ABCB1/TP53/NOS3	3
DOID:1724	duodenal ulcer	3/154	27/8007	0.014552	0.0329302	0.014159	CYP2C19/TP53/APOBEC3G	3
DOID:2893	cervix carcinoma	6/154	104/8007	0.0148617	0.0329302	0.014159	NFKB1/TP53/CCNE1/EGFR/CA9/PTGS2	6
DOID:0050705	adolescence-adult electroclinical syndrome	2/154	10/8007	0.0149456	0.0329302	0.014159	GABRA1/CHRNA4	2
DOID:14256	adult-onset Still's disease	2/154	10/8007	0.0149456	0.0329302	0.014159	HMOX1/MIF	2
DOID:2438	dermis tumor	2/154	10/8007	0.0149456	0.0329302	0.014159	AR/PTGS2	2
DOID:3314	angiomyolipoma	2/154	10/8007	0.0149456	0.0329302	0.014159	TP53/EGFR	2
DOID:3737	verrucous carcinoma	2/154	10/8007	0.0149456	0.0329302	0.014159	TP53/EGFR	2
DOID:4418	cutaneous fibrous histiocytoma	2/154	10/8007	0.0149456	0.0329302	0.014159	AR/PTGS2	2
DOID:4890	juvenile myoclonic epilepsy	2/154	10/8007	0.0149456	0.0329302	0.014159	GABRA1/CHRNA4	2
DOID:5394	prolactinoma	2/154	10/8007	0.0149456	0.0329302	0.014159	ERBB2/DRD2	2
DOID:4362	cervical cancer	6/154	105/8007	0.0155196	0.0340812	0.0146539	NFKB1/TP53/CCNE1/EGFR/CA9/PTGS2	6
DOID:4905	pancreatic carcinoma	10/154	237/8007	0.0158963	0.0347929	0.0149599	NFKB1/ABCC3/IKBKB/TP53/GSK3B/EGFR/ERBB2/TLR9/DNMT1/PTGS2	10
DOID:11054	urinary bladder cancer	6/154	107/8007	0.0168955	0.0368578	0.0158478	GSTP1/TP53/CA9/ERBB2/DNMT1/PTGS2	6
DOID:3969	papillary thyroid carcinoma	6/154	108/8007	0.0176141	0.0380649	0.0163668	TP53/MAPK8/CCNE1/EGFR/ERBB2/PTGS2	6
DOID:10211	cholelithiasis	3/154	29/8007	0.0176792	0.0380649	0.0163668	ESR2/AR/ESR1	3
DOID:11963	esophagitis	3/154	29/8007	0.0176792	0.0380649	0.0163668	CYP2C19/GSTP1/TRPV1	3
DOID:9834	hyperopia	3/154	29/8007	0.0176792	0.0380649	0.0163668	STS/APOBEC3G/HSD17B1	3
DOID:3507	dermatofibrosarcoma protuberans	2/154	11/8007	0.0180385	0.0387124	0.0166452	TP53/PTGS2	2
DOID:526	Human immunodeficiency virus infectious disease	8/154	173/8007	0.0182822	0.0391084	0.0168155	CYP3A4/TP53/MAPK8/GSK3B/TLR9/NR3C1/ESR1/APOBEC3G	8
DOID:3947	adrenal gland hyperfunction	3/154	30/8007	0.0193721	0.0413063	0.0177605	HSD11B1/NR3C1/HSD11B2	3
DOID:2018	hyperinsulinism	4/154	54/8007	0.0197724	0.0420243	0.0180692	NFKB1/PPARGC1A/CPT1A/LIPE	4
DOID:5679	retinal disease	13/154	358/8007	0.0202435	0.0428877	0.0184404	NFKB1/CASP3/GSTP1/TP53/TTR/CCR3/CA12/ESR2/NOS2/ESR1/CA4/NOS3/PRKCG	13
DOID:1168	familial hyperlipidemia	5/154	82/8007	0.0205605	0.0432817	0.0186099	NFKB1/AKR1B1/EGFR/PTGS1/ESR1	5
DOID:2871	endometrial carcinoma	5/154	82/8007	0.0205605	0.0432817	0.0186099	NR1I2/AR/STS/HSD17B1/PTGS2	5
DOID:0050704	childhood electroclinical syndrome	2/154	12/8007	0.0213759	0.043342	0.0186358	GABRB3/GABRG2	2
DOID:0060082	breast benign neoplasm	2/154	12/8007	0.0213759	0.043342	0.0186358	ERBB2/HSD17B1	2
DOID:0060097	thoracic benign neoplasm	2/154	12/8007	0.0213759	0.043342	0.0186358	ERBB2/HSD17B1	2
DOID:12337	varicocele	2/154	12/8007	0.0213759	0.043342	0.0186358	TP53/HMOX1	2
DOID:14018	alcoholic liver cirrhosis	2/154	12/8007	0.0213759	0.043342	0.0186358	NFKB1/CYP2E1	2
DOID:14499	Fabry disease	2/154	12/8007	0.0213759	0.043342	0.0186358	NOS2/NOS3	2
DOID:1574	alcohol abuse	2/154	12/8007	0.0213759	0.043342	0.0186358	CNR2/DRD2	2
DOID:1825	childhood absence epilepsy	2/154	12/8007	0.0213759	0.043342	0.0186358	GABRB3/GABRG2	2
DOID:3500	gallbladder adenocarcinoma	2/154	12/8007	0.0213759	0.043342	0.0186358	EGFR/ERBB2	2
DOID:4305	bone giant cell tumor	2/154	12/8007	0.0213759	0.043342	0.0186358	TP53/PTGS2	2
DOID:962	neurofibroma	2/154	12/8007	0.0213759	0.043342	0.0186358	TP53/EGFR	2
DOID:9742	pelvic varices	2/154	12/8007	0.0213759	0.043342	0.0186358	TP53/HMOX1	2
DOID:3962	follicular thyroid carcinoma	4/154	56/8007	0.0223002	0.0450778	0.0193821	NFKB1/ESR2/CDK5/ESR1	4
DOID:11335	sarcoidosis	5/154	84/8007	0.0225695	0.045483	0.0195563	NFKBIA/PPARGC1A/TLR9/MIF/PTGS2	5
DOID:9352	type 2 diabetes mellitus	9/154	215/8007	0.0226971	0.0456011	0.0196071	RORC/PTPN1/HSD11B1/SLC6A2/IRAK1/CA1/AR/MIF/HSD11B2	9
DOID:2706	synovium cancer	3/154	32/8007	0.0230178	0.0459662	0.0197641	NFKB1/EGFR/ERBB2	3
DOID:5485	synovial sarcoma	3/154	32/8007	0.0230178	0.0459662	0.0197641	NFKB1/EGFR/ERBB2	3
DOID:0050904	salivary gland carcinoma	4/154	57/8007	0.0236347	0.0470558	0.0202326	RELA/TP53/EGFR/DNMT1	4
DOID:0060121	integumentary system benign neoplasm	3/154	33/8007	0.0249708	0.0492707	0.021185	AR/CNR2/PTGS2	3
DOID:1483	gingival disease	3/154	33/8007	0.0249708	0.0492707	0.021185	ABCB1/LYZ/NOS2	3
DOID:3165	skin benign neoplasm	3/154	33/8007	0.0249708	0.0492707	0.021185	AR/CNR2/PTGS2	3
DOID:2994	germ cell cancer	14/154	410/8007	0.0260465	0.0512403	0.0220318	RELA/TP53/JAK3/CCNE1/EGFR/CA9/HSP90AA1/ERBB2/CCNB1/AR/DNMT1/CES2/HTR3A/PTGS2	14
DOID:2916	hypersensitivity reaction type IV disease	5/154	88/8007	0.02696	0.05288	0.0227368	NFKBIA/PPARGC1A/TLR9/MIF/PTGS2	5
DOID:3627	aortic aneurysm	4/154	60/8007	0.0279249	0.0546105	0.0234809	TGFBR1/MIF/NOS3/PTGS2	4
DOID:12689	acoustic neuroma	2/154	14/8007	0.0287433	0.0558803	0.0240269	EGFR/ESR1	2
DOID:13976	peptic esophagitis	2/154	14/8007	0.0287433	0.0558803	0.0240269	CYP2C19/GSTP1	2
DOID:2596	larynx cancer	3/154	35/8007	0.0291364	0.0564785	0.0242841	CASP3/CCNB1/PTGS2	3
DOID:1067	open-angle glaucoma	4/154	61/8007	0.0294515	0.0567563	0.0244035	TP53/ESR2/ESR1/NOS3	4
DOID:520	aortic disease	4/154	61/8007	0.0294515	0.0567563	0.0244035	TGFBR1/MIF/NOS3/PTGS2	4
DOID:3770	pulmonary fibrosis	6/154	123/8007	0.0310198	0.059605	0.0256284	NFKB1/HMOX1/ERBB2/TLR9/MIF/PTGS2	6
DOID:5158	pleural cancer	3/154	36/8007	0.0313485	0.0598884	0.0257502	RELA/TP53/EGFR	3
DOID:7474	malignant pleural mesothelioma	3/154	36/8007	0.0313485	0.0598884	0.0257502	RELA/TP53/EGFR	3
DOID:3146	lipid metabolism disorder	5/154	92/8007	0.0318615	0.0605185	0.0260212	NFKB1/AKR1B1/EGFR/PTGS1/ESR1	5
DOID:9408	acute myocardial infarction	5/154	92/8007	0.0318615	0.0605185	0.0260212	CYP2C19/TP53/HMOX1/NOS3/PTGS2	5
DOID:1115	sarcoma	8/154	193/8007	0.0324777	0.0615053	0.0264455	NFKB1/ABCB1/TP53/CCNE1/EGFR/CA9/ERBB2/PTGS2	8
DOID:3371	chondrosarcoma	4/154	63/8007	0.0326507	0.0615053	0.0264455	NFKB1/ABCB1/HDAC4/PTGS2	4
DOID:11949	Creutzfeldt-Jakob disease	2/154	15/8007	0.0327532	0.0615053	0.0264455	ABCB1/ACHE	2
DOID:12129	bulimia nervosa	2/154	15/8007	0.0327532	0.0615053	0.0264455	SLC6A4/NR3C1	2
DOID:50	thyroid gland disease	7/154	159/8007	0.0334732	0.0626793	0.0269503	NFKB1/ABCB1/TP53/ESR2/NOS2/CDC25B/PTGS2	7
DOID:3405	histiocytosis	3/154	37/8007	0.0336464	0.0628257	0.0270132	TP53/NR3C2/FLT3	3
DOID:1883	hepatitis C	9/154	233/8007	0.0355443	0.0661826	0.0284566	NFKB1/CYP2E1/TP53/CPT1A/HMOX1/EGFR/PPIA/NOS2/PTGS2	9
DOID:3713	ovary adenocarcinoma	3/154	38/8007	0.0360296	0.0663387	0.0285237	TP53/EGFR/PTGS2	3
DOID:783	end stage renal failure	3/154	38/8007	0.0360296	0.0663387	0.0285237	ADRA1D/ESR1/NOS3	3
DOID:866	vein disease	3/154	38/8007	0.0360296	0.0663387	0.0285237	TP53/HMOX1/CYP2C9	3
DOID:883	parasitic helminthiasis infectious disease	3/154	38/8007	0.0360296	0.0663387	0.0285237	CASP3/MAPK8/TLR9	3
DOID:4896	bile duct adenocarcinoma	6/154	128/8007	0.0366577	0.0669473	0.0287854	TP53/TTR/EGFR/ERBB2/DNMT1/PTGS2	6
DOID:4947	cholangiocarcinoma	6/154	128/8007	0.0366577	0.0669473	0.0287854	TP53/TTR/EGFR/ERBB2/DNMT1/PTGS2	6
DOID:11729	Lyme disease	2/154	16/8007	0.0369679	0.0669473	0.0287854	PTGS1/PTGS2	2
DOID:1993	rectum cancer	2/154	16/8007	0.0369679	0.0669473	0.0287854	CASP3/PTGS2	2
DOID:2526	prostate adenocarcinoma	2/154	16/8007	0.0369679	0.0669473	0.0287854	RELA/AR	2
DOID:2615	papilloma	2/154	16/8007	0.0369679	0.0669473	0.0287854	TP53/EGFR	2
DOID:1380	endometrial cancer	5/154	97/8007	0.0387281	0.069672	0.0299569	NR1I2/AR/STS/HSD17B1/PTGS2	5
DOID:381	arthropathy	5/154	97/8007	0.0387281	0.069672	0.0299569	NFKBIA/ALPL/CA1/MIF/NOS2	5
DOID:74	hematopoietic system disease	15/154	474/8007	0.0387887	0.069672	0.0299569	CYP3A4/CASP3/GSTP1/TP53/HMOX1/HSP90AA1/TLR9/CA2/CA1/AR/MIF/NOS2/CHRM3/NOS3/CTSG	15
DOID:363	uterine cancer	5/154	98/8007	0.0402018	0.0720146	0.0309642	NR1I2/AR/STS/HSD17B1/PTGS2	5
DOID:1279	ocular motility disease	3/154	40/8007	0.0410496	0.0723929	0.0311268	SLC6A3/STS/HSD17B1	3
DOID:4866	salivary gland adenoid cystic carcinoma	3/154	40/8007	0.0410496	0.0723929	0.0311268	RELA/TP53/DNMT1	3
DOID:0060033	autoimmune disease of peripheral nervous system	2/154	17/8007	0.041378	0.0723929	0.0311268	TTR/NR3C1	2
DOID:10762	portal hypertension	2/154	17/8007	0.041378	0.0723929	0.0311268	HMOX1/NOS3	2
DOID:10941	intracranial aneurysm	2/154	17/8007	0.041378	0.0723929	0.0311268	CASP3/NOS3	2
DOID:12842	Guillain-Barre syndrome	2/154	17/8007	0.041378	0.0723929	0.0311268	TTR/NR3C1	2
DOID:47	prostate disease	2/154	17/8007	0.041378	0.0723929	0.0311268	CYP19A1/EGFR	2
DOID:5395	functioning pituitary adenoma	2/154	17/8007	0.041378	0.0723929	0.0311268	ERBB2/DRD2	2
DOID:576	proteinuria	4/154	68/8007	0.0415082	0.0723929	0.0311268	HMOX1/NR3C2/CYP2C9/PDE5A	4
DOID:6590	spondylitis	4/154	68/8007	0.0415082	0.0723929	0.0311268	NFKBIA/ALPL/CA1/NOS2	4
DOID:0060089	endocrine organ benign neoplasm	5/154	99/8007	0.0417093	0.0725522	0.0311953	ERBB2/STS/AHR/DRD2/HSD11B2	5
DOID:48	male reproductive system disease	6/154	133/8007	0.042916	0.0744554	0.0320136	TP53/CYP19A1/EGFR/AR/MIF/ESR1	6
DOID:7147	ankylosing spondylitis	4/154	69/8007	0.0434276	0.0751457	0.0323104	NFKBIA/ALPL/CA1/NOS2	4
DOID:5157	benign pleural mesothelioma	3/154	41/8007	0.043685	0.0753937	0.0324171	RELA/TP53/EGFR	3
DOID:2277	gonadal disease	4/154	70/8007	0.0453964	0.0776938	0.033406	CYP19A1/SRD5A2/AR/NR3C1	4
DOID:3068	glioblastoma multiforme	4/154	70/8007	0.0453964	0.0776938	0.033406	CASP3/MIF/STS/PTGS2	4
DOID:784	chronic kidney failure	4/154	70/8007	0.0453964	0.0776938	0.033406	CRHR1/ADRA1D/ESR1/NOS3	4
DOID:2355	anemia	9/154	244/8007	0.0454879	0.0776938	0.033406	CYP3A4/GSTP1/TP53/HSP90AA1/TLR9/CA2/CA1/MIF/NOS2	9
DOID:9428	intracranial hypertension	2/154	18/8007	0.0459746	0.0783227	0.0336764	CASP3/HSD11B1	2
DOID:0050136	systemic mycosis	3/154	42/8007	0.0464031	0.0788494	0.0339029	NFKB1/TLR9/NOS2	3
DOID:9835	refractive error	4/154	71/8007	0.0474144	0.0803613	0.034553	CHRM1/STS/APOBEC3G/HSD17B1	4
DOID:10747	lymphoid leukemia	4/154	72/8007	0.0494816	0.0836505	0.0359672	NFKB1/JAK3/AHR/PTGS2	4
