# Supplementary material for: Reversal of tamoxifen resistance by artemisinin in ER+ breast cancer: bioinformatics analysis and experimental validation
Source: Oncol Res. 2024 May 23;32(6):1093–107. doi: 10.32604/or.2024.047257 (PMC11136689; doi:10.32604/or.2024.047257)
Supplement: Supplementary file 6 [file OncolRes-32-47257-s006.xlsx]

## Sheet: Supplementary Table 2_Artemisin
Supplementary Table 2 Artemisinin target genes KEGG enrichment analysis
ID	Description	GeneRatio	BgRatio	p value	p.adjust	qvalue	geneID	Count
hsa04080	Neuroactive ligand-receptor interaction	38/157	362/8170	1.89e-18	4.6e-16	2.21e-16	MTNR1A/MTNR1B/GRM5/CRHR1/CHRM1/CHRM2/GLP1R/GABRA1/GABRB3/GABRA2/GABRA5/TRPV1/ADRA1D/ADORA2A/GABRA3/GABRG2/GABRB2/HTR1E/NR3C1/ADRA2B/CHRM4/CHRNA4/OPRK1/CNR2/OPRM1/CHRM3/ADRA2C/CHRM5/GRM2/HTR6/CTSG/GPR35/DRD2/DRD4/GALR3/S1PR2/DRD5/GRIA2	38
hsa05161	Hepatitis B	20/157	162/8170	2.55e-11	2.7e-09	1.3e-09	NFKB1/RELA/CASP3/CHUK/IKBKB/NFKBIA/TP53/CDK2/MAPK8/MAPK10/MAPK9/IRAK4/IRAK1/JAK3/CCNE1/TGFBR1/CCNA1/CCNA2/CASP9/PRKCG	20
hsa05215	Prostate cancer	16/157	97/8170	3.33e-11	2.7e-09	1.3e-09	NFKB1/RELA/CHUK/GSTP1/IKBKB/NFKBIA/TP53/CDK2/GSK3B/CCNE1/EGFR/HSP90AA1/ERBB2/SRD5A2/AR/CASP9	16
hsa05162	Measles	18/157	139/8170	1.21e-10	7.36e-09	3.54e-09	NFKB1/RELA/CASP3/CHUK/IKBKB/NFKBIA/TP53/CDK2/MAPK8/MAPK10/MAPK9/IRAK4/GSK3B/IRAK1/JAK3/CCNE1/TLR9/CASP9	18
hsa00910	Nitrogen metabolism	8/157	17/8170	3.27e-10	1.41e-08	6.78e-09	CA12/CA9/CA2/CA1/CA5A/CA5B/CA6/CA4	8
hsa04723	Retrograde endocannabinoid signaling	18/157	148/8170	3.48e-10	1.41e-08	6.78e-09	FAAH/MAPK8/MAPK10/MAPK9/GRM5/CACNA1C/GABRA1/GABRB3/GABRA2/GABRA5/GABRA3/GABRG2/GABRB2/CACNA1B/MGLL/PRKCG/GRIA2/PTGS2	18
hsa04726	Serotonergic synapse	16/157	115/8170	4.68e-10	1.62e-08	7.81e-09	CASP3/CYP2C19/SLC6A4/MAOA/CACNA1C/GABRB3/GABRB2/HTR1E/PTGS1/CACNA1B/HTR3A/HTR6/CYP2C9/ALOX15/PRKCG/PTGS2	16
hsa00140	Steroid hormone biosynthesis	12/157	62/8170	1.57e-09	4.77e-08	2.29e-08	CYP3A4/CYP1A2/CYP2E1/HSD11B1/CYP19A1/SRD5A1/SRD5A2/STS/CYP17A1/HSD17B1/HSD17B3/HSD11B2	12
hsa05033	Nicotine addiction	10/157	40/8170	2.66e-09	7.19e-08	3.46e-08	GABRA1/GABRB3/GABRA2/GABRA5/GABRA3/GABRG2/GABRB2/CHRNA4/CACNA1B/GRIA2	10
hsa05212	Pancreatic cancer	12/157	76/8170	1.79e-08	4.33e-07	2.08e-07	NFKB1/RELA/CHUK/IKBKB/TP53/MAPK8/MAPK10/MAPK9/TGFBR1/EGFR/ERBB2/CASP9	12
hsa05170	Human immunodeficiency virus 1 infection	19/157	212/8170	1.96e-08	4.33e-07	2.08e-07	NFKB1/RELA/CASP3/CHUK/IKBKB/NFKBIA/MAPK8/MAPK10/MAPK9/IRAK4/IRAK1/CCNB3/CDK1/CCNB1/CCNB2/CASP9/APOBEC3A/APOBEC3G/PRKCG	19
hsa04024	cAMP signaling pathway	19/157	221/8170	3.85e-08	7.81e-07	3.75e-07	NFKB1/RELA/NFKBIA/MAPK8/MAPK10/MAPK9/CRHR1/CHRM1/CHRM2/GLP1R/CACNA1C/ADORA2A/HTR1E/HTR6/DRD2/LIPE/PDE3A/DRD5/GRIA2	19
hsa05169	Epstein-Barr virus infection	18/157	202/8170	5.2e-08	9.73e-07	4.68e-07	NFKB1/RELA/CASP3/CHUK/IKBKB/NFKBIA/TP53/CDK2/MAPK8/MAPK10/MAPK9/IRAK4/IRAK1/JAK3/CCNE1/CCNA1/CCNA2/CASP9	18
hsa04914	Progesterone-mediated oocyte maturation	13/157	102/8170	6.33e-08	1.03e-06	4.93e-07	CDK2/MAPK8/MAPK10/MAPK9/CCNB3/CDK1/HSP90AA1/CCNA1/CCNA2/CCNB1/CCNB2/CDC25B/PGR	13
hsa05142	Chagas disease	13/157	102/8170	6.33e-08	1.03e-06	4.93e-07	NFKB1/RELA/CHUK/IKBKB/NFKBIA/MAPK8/MAPK10/MAPK9/IRAK4/IRAK1/TGFBR1/TLR9/NOS2	13
hsa04936	Alcoholic liver disease	15/157	142/8170	7.69e-08	1.17e-06	5.61e-07	NFKB1/RELA/CASP3/CHUK/CYP2E1/IKBKB/NFKBIA/PPARGC1A/MAPK8/MAPK10/MAPK9/IRAK4/CPT1A/GSK3B/IRAK1	15
hsa05207	Chemical carcinogenesis - receptor activation	18/157	212/8170	1.09e-07	1.56e-06	7.52e-07	CYP2B6/NR1I3/CYP3A4/CYP1A2/NFKB1/RELA/GSTA1/CACNA1C/EGFR/ESR2/HSP90AA1/AR/CHRNA4/PGR/ESR1/AHR/CACNA1B/PRKCG	18
hsa04659	Th17 cell differentiation	13/157	108/8170	1.26e-07	1.7e-06	8.2e-07	NFKB1/RELA/CHUK/IKBKB/NFKBIA/RORC/MAPK8/MAPK10/MAPK9/JAK3/TGFBR1/HSP90AA1/AHR	13
hsa05417	Lipid and atherosclerosis	18/157	215/8170	1.35e-07	1.73e-06	8.33e-07	CYP2B6/NFKB1/RELA/CASP3/CHUK/IKBKB/NFKBIA/TP53/MAPK8/MAPK10/MAPK9/IRAK4/GSK3B/IRAK1/HSP90AA1/CASP9/NOS3/CYP2C9	18
hsa05222	Small cell lung cancer	12/157	92/8170	1.6e-07	1.95e-06	9.37e-07	NFKB1/RELA/CASP3/CHUK/IKBKB/NFKBIA/TP53/CDK2/CCNE1/NOS2/CASP9/PTGS2	12
hsa05145	Toxoplasmosis	13/157	112/8170	1.95e-07	2.16e-06	1.04e-06	NFKB1/RELA/CASP3/CHUK/IKBKB/NFKBIA/MAPK8/MAPK10/MAPK9/IRAK4/IRAK1/NOS2/CASP9	13
hsa04728	Dopaminergic synapse	14/157	132/8170	2.03e-07	2.16e-06	1.04e-06	MAPK8/MAPK10/MAPK9/SLC6A3/GSK3B/GSK3A/MAOA/CACNA1C/CACNA1B/DRD2/DRD4/PRKCG/DRD5/GRIA2	14
hsa04657	IL-17 signaling pathway	12/157	94/8170	2.04e-07	2.16e-06	1.04e-06	NFKB1/RELA/CASP3/CHUK/IKBKB/NFKBIA/MAPK8/MAPK10/MAPK9/GSK3B/HSP90AA1/PTGS2	12
hsa05030	Cocaine addiction	9/157	49/8170	3.03e-07	3.06e-06	1.47e-06	NFKB1/RELA/SLC6A3/CDK5R1/MAOA/CDK5/GRM2/DRD2/GRIA2	9
hsa04920	Adipocytokine signaling pathway	10/157	69/8170	6.62e-07	6.44e-06	3.09e-06	NFKB1/RELA/CHUK/IKBKB/NFKBIA/PPARGC1A/MAPK8/MAPK10/MAPK9/CPT1A	10
hsa05120	Epithelial cell signaling in Helicobacter pylori infection	10/157	70/8170	7.6e-07	6.96e-06	3.35e-06	NFKB1/RELA/CASP3/CHUK/IKBKB/NFKBIA/MAPK8/MAPK10/MAPK9/EGFR	10
hsa04010	MAPK signaling pathway	20/157	294/8170	7.73e-07	6.96e-06	3.35e-06	NFKB1/RELA/CASP3/CHUK/IKBKB/TP53/MAPK8/MAPK10/MAPK9/IRAK4/IRAK1/TGFBR1/CACNA1C/EGFR/ERBB2/FLT3/CDC25B/DUSP3/CACNA1B/PRKCG	20
hsa04931	Insulin resistance	12/157	108/8170	9.46e-07	8.21e-06	3.95e-06	NFKB1/RELA/IKBKB/NFKBIA/PPARGC1A/MAPK8/MAPK10/PTPN1/MAPK9/CPT1A/GSK3B/NOS3	12
hsa05032	Morphine addiction	11/157	91/8170	1.17e-06	9.63e-06	4.63e-06	GABRA1/GABRB3/GABRA2/GABRA5/GABRA3/GABRG2/GABRB2/CACNA1B/OPRM1/PRKCG/PDE3A	11
hsa00591	Linoleic acid metabolism	7/157	30/8170	1.19e-06	9.63e-06	4.63e-06	CYP3A4/CYP1A2/CYP2C19/CYP2E1/PLA2G1B/CYP2C9/ALOX15	7
hsa00590	Arachidonic acid metabolism	9/157	61/8170	2.1e-06	1.64e-05	7.9e-06	CYP2B6/CYP2C19/CYP2E1/TBXAS1/PTGS1/PLA2G1B/CYP2C9/ALOX15/PTGS2	9
hsa05418	Fluid shear stress and atherosclerosis	13/157	139/8170	2.39e-06	1.81e-05	8.72e-06	NFKB1/RELA/CHUK/GSTA1/GSTP1/IKBKB/TP53/MAPK8/MAPK10/MAPK9/HMOX1/HSP90AA1/NOS3	13
hsa04722	Neurotrophin signaling pathway	12/157	119/8170	2.68e-06	1.98e-05	9.5e-06	NFKB1/RELA/IKBKB/NFKBIA/TP53/MAPK8/MAPK10/MAPK9/IRAK4/GSK3B/IRAK1/RIPK2	12
hsa04020	Calcium signaling pathway	17/157	240/8170	3.21e-06	2.29e-05	1.1e-05	CAMK1/GRM5/CHRM1/CHRM2/CACNA1C/EGFR/ADRA1D/ERBB2/ADORA2A/NOS2/CACNA1B/CHRM3/CHRM5/NOS3/HTR6/PRKCG/DRD5	17
hsa04620	Toll-like receptor signaling pathway	11/157	104/8170	4.45e-06	3.09e-05	1.49e-05	NFKB1/RELA/CHUK/IKBKB/NFKBIA/MAPK8/MAPK10/MAPK9/IRAK4/IRAK1/TLR9	11
hsa05166	Human T-cell leukemia virus 1 infection	16/157	222/8170	5.09e-06	3.44e-05	1.65e-05	NFKB1/RELA/CHUK/IKBKB/NFKBIA/TP53/CDK2/MAPK8/MAPK10/MAPK9/JAK3/CCNE1/TGFBR1/CCNA1/CCNA2/CCNB2	16
hsa05204	Chemical carcinogenesis - DNA adducts	9/157	69/8170	6.01e-06	3.95e-05	1.9e-05	CYP3A4/CYP1A2/CYP2C19/CYP2E1/GSTA1/GSTP1/HSD11B1/CYP2C9/PTGS2	9
hsa04917	Prolactin signaling pathway	9/157	70/8170	6.79e-06	4.34e-05	2.09e-05	NFKB1/RELA/MAPK8/MAPK10/MAPK9/GSK3B/ESR2/CYP17A1/ESR1	9
hsa04727	GABAergic synapse	10/157	89/8170	7.12e-06	4.44e-05	2.13e-05	CACNA1C/GABRA1/GABRB3/GABRA2/GABRA5/GABRA3/GABRG2/GABRB2/CACNA1B/PRKCG	10
hsa00982	Drug metabolism - cytochrome P450	9/157	72/8170	8.6e-06	5.22e-05	2.51e-05	CYP2B6/CYP3A4/CYP1A2/CYP2C19/CYP2E1/GSTA1/GSTP1/MAOA/CYP2C9	9
hsa04210	Apoptosis	12/157	136/8170	1.08e-05	6.42e-05	3.09e-05	NFKB1/RELA/CASP3/CHUK/IKBKB/NFKBIA/TP53/MAPK8/MAPK10/MAPK9/CASP9/BCL2A1	12
hsa05022	Pathways of neurodegeneration - multiple diseases	24/157	476/8170	1.17e-05	6.78e-05	3.26e-05	NFKB1/RELA/CASP3/MAPK8/MAPK10/MAPK9/GRM5/CHRM1/SLC6A3/GSK3B/CDK5R1/LRRK2/CACNA1C/CDK5/NOS2/CASP9/CACNA1B/CHRM3/CHRM5/TUBB2B/SIGMAR1/PRKCG/GRIA2/PTGS2	24
hsa05133	Pertussis	9/157	76/8170	1.35e-05	7.62e-05	3.66e-05	NFKB1/RELA/CASP3/MAPK8/MAPK10/MAPK9/IRAK4/IRAK1/NOS2	9
hsa05167	Kaposi sarcoma-associated herpesvirus infection	14/157	194/8170	2.01e-05	0.000111207	5.35e-05	NFKB1/RELA/CASP3/CHUK/IKBKB/NFKBIA/TP53/MAPK8/MAPK10/MAPK9/GSK3B/CCR3/CASP9/PTGS2	14
hsa05208	Chemical carcinogenesis - reactive oxygen species	15/157	223/8170	2.33e-05	0.000125703	6.04e-05	CYP1A2/NFKB1/RELA/CHUK/CYP2E1/GSTA1/IKBKB/NFKBIA/MAPK8/MAPK10/PTPN1/MAPK9/HMOX1/EGFR/AHR	15
hsa04110	Cell cycle	11/157	126/8170	2.82e-05	0.000148992	7.16e-05	TP53/CDK2/GSK3B/CCNE1/CCNB3/CDK1/CCNA1/CCNA2/CCNB1/CCNB2/CDC25B	11
hsa05210	Colorectal cancer	9/157	86/8170	3.69e-05	0.000190929	9.18e-05	CASP3/TP53/MAPK8/MAPK10/MAPK9/GSK3B/TGFBR1/EGFR/CASP9	9
hsa05221	Acute myeloid leukemia	8/157	67/8170	3.88e-05	0.00019638	9.44e-05	NFKB1/RELA/CHUK/IKBKB/FLT3/CCNA1/CCNA2/BCL2A1	8
hsa04068	FoxO signaling pathway	11/157	131/8170	4.06e-05	0.000201128	9.67e-05	CHUK/IKBKB/CDK2/MAPK8/MAPK10/MAPK9/TGFBR1/CCNB3/EGFR/CCNB1/CCNB2	11
hsa05010	Alzheimer disease	20/157	384/8170	4.28e-05	0.000205367	9.87e-05	NFKB1/RELA/CASP3/CHUK/IKBKB/MAPK8/MAPK10/MAPK9/GRM5/CHRM1/GSK3B/CDK5R1/CACNA1C/CDK5/NOS2/CASP9/CHRM3/CHRM5/TUBB2B/PTGS2	20
hsa04218	Cellular senescence	12/157	156/8170	4.31e-05	0.000205367	9.87e-05	NFKB1/RELA/TP53/CDK2/CCNE1/TGFBR1/CCNB3/CDK1/CCNA1/CCNA2/CCNB1/CCNB2	12
hsa04622	RIG-I-like receptor signaling pathway	8/157	70/8170	5.35e-05	0.000249019	0.000119736	NFKB1/RELA/CHUK/IKBKB/NFKBIA/MAPK8/MAPK10/MAPK9	8
hsa04668	TNF signaling pathway	10/157	112/8170	5.43e-05	0.000249019	0.000119736	NFKB1/RELA/CASP3/CHUK/IKBKB/NFKBIA/MAPK8/MAPK10/MAPK9/PTGS2	10
hsa04725	Cholinergic synapse	10/157	113/8170	5.86e-05	0.000263766	0.000126827	CHRM1/CHRM2/CACNA1C/CHRM4/CHRNA4/ACHE/CACNA1B/CHRM3/CHRM5/PRKCG	10
hsa05135	Yersinia infection	11/157	137/8170	6.13e-05	0.000270839	0.000130228	NFKB1/RELA/CHUK/IKBKB/NFKBIA/MAPK8/MAPK10/MAPK9/IRAK4/GSK3B/IRAK1	11
hsa04658	Th1 and Th2 cell differentiation	9/157	92/8170	6.32e-05	0.000274436	0.000131958	NFKB1/RELA/CHUK/IKBKB/NFKBIA/MAPK8/MAPK10/MAPK9/JAK3	9
hsa04115	p53 signaling pathway	8/157	73/8170	7.25e-05	0.000309176	0.000148661	CASP3/TP53/CDK2/CCNE1/CDK1/CCNB1/CCNB2/CASP9	8
hsa05132	Salmonella infection	15/157	249/8170	8.33e-05	0.00034885	0.000167738	NFKB1/RELA/CASP3/CHUK/IKBKB/NFKBIA/MAPK8/MAPK10/MAPK9/IRAK4/IRAK1/HSP90AA1/TLR9/RIPK2/TUBB2B	15
hsa05130	Pathogenic Escherichia coli infection	13/157	197/8170	0.000101312	0.00041727	0.000200637	NFKB1/RELA/CASP3/CHUK/IKBKB/NFKBIA/MAPK8/MAPK10/MAPK9/IRAK4/IRAK1/CASP9/TUBB2B	13
hsa00980	Metabolism of xenobiotics by cytochrome P450	8/157	78/8170	0.000116641	0.000472396	0.000227143	CYP2B6/CYP3A4/CYP1A2/CYP2E1/GSTA1/GSTP1/HSD11B1/CYP2C9	8
hsa05203	Viral carcinogenesis	13/157	204/8170	0.000144093	0.000574008	0.000276001	NFKB1/RELA/CASP3/NFKBIA/TP53/CDK2/JAK3/CCNE1/CCR3/CDK1/CCNA1/CCNA2/HDAC4	13
hsa04064	NF-kappa B signaling pathway	9/157	104/8170	0.000164403	0.000624219	0.000300144	NFKB1/RELA/CHUK/IKBKB/NFKBIA/IRAK4/IRAK1/BCL2A1/PTGS2	9
hsa04625	C-type lectin receptor signaling pathway	9/157	104/8170	0.000164403	0.000624219	0.000300144	NFKB1/RELA/CHUK/IKBKB/NFKBIA/MAPK8/MAPK10/MAPK9/PTGS2	9
hsa04660	T cell receptor signaling pathway	9/157	104/8170	0.000164403	0.000624219	0.000300144	NFKB1/RELA/CHUK/IKBKB/NFKBIA/MAPK8/MAPK10/MAPK9/GSK3B	9
hsa05152	Tuberculosis	12/157	180/8170	0.000171291	0.000640366	0.000307908	NFKB1/RELA/CASP3/MAPK8/MAPK10/MAPK9/IRAK4/IRAK1/TLR9/NOS2/CASP9/RIPK2	12
hsa04926	Relaxin signaling pathway	10/157	129/8170	0.000178514	0.000657254	0.000316029	NFKB1/RELA/NFKBIA/MAPK8/MAPK10/MAPK9/TGFBR1/EGFR/NOS2/NOS3	10
hsa05160	Hepatitis C	11/157	157/8170	0.000208281	0.000755406	0.000363223	NFKB1/RELA/CASP3/CHUK/IKBKB/NFKBIA/TP53/CDK2/GSK3B/EGFR/CASP9	11
hsa04930	Type II diabetes mellitus	6/157	46/8170	0.000227085	0.000811496	0.000390193	IKBKB/MAPK8/MAPK10/MAPK9/CACNA1C/CACNA1B	6
hsa04742	Taste transduction	8/157	86/8170	0.00023185	0.000816515	0.000392606	CACNA1C/GABRA1/GABRA2/GABRA5/GABRA3/HTR1E/CHRM3/HTR3A	8
hsa01523	Antifolate resistance	5/157	30/8170	0.000237577	0.000824731	0.000396557	NFKB1/RELA/ABCC3/CHUK/IKBKB	5
hsa04215	Apoptosis - multiple species	5/157	32/8170	0.000325481	0.00111397	0.000535633	CASP3/MAPK8/MAPK10/MAPK9/CASP9	5
hsa05163	Human cytomegalovirus infection	13/157	225/8170	0.000377634	0.00127452	0.000612828	NFKB1/RELA/CASP3/CHUK/IKBKB/NFKBIA/TP53/GSK3B/CCR3/EGFR/CASP9/PRKCG/PTGS2	13
hsa04151	PI3K-Akt signaling pathway	17/157	354/8170	0.00043443	0.00144612	0.000695338	NFKB1/RELA/CHUK/IKBKB/TP53/CDK2/CHRM1/CHRM2/GSK3B/JAK3/CCNE1/EGFR/HSP90AA1/ERBB2/FLT3/CASP9/NOS3	17
hsa04071	Sphingolipid signaling pathway	9/157	119/8170	0.000453143	0.00148803	0.00071549	NFKB1/RELA/TP53/MAPK8/MAPK10/MAPK9/NOS3/PRKCG/S1PR2	9
hsa01522	Endocrine resistance	8/157	98/8170	0.000566222	0.00183456	0.000882115	TP53/MAPK8/MAPK10/MAPK9/EGFR/ESR2/ERBB2/ESR1	8
hsa05220	Chronic myeloid leukemia	7/157	76/8170	0.000609188	0.0019478	0.000936564	NFKB1/RELA/CHUK/IKBKB/NFKBIA/TP53/TGFBR1	7
hsa04933	AGE-RAGE signaling pathway in diabetic complications	8/157	100/8170	0.000648259	0.0020458	0.000983688	NFKB1/RELA/CASP3/MAPK8/MAPK10/MAPK9/TGFBR1/NOS3	8
hsa05140	Leishmaniasis	7/157	77/8170	0.000659468	0.0020545	0.000987867	NFKB1/RELA/NFKBIA/IRAK4/IRAK1/NOS2/PTGS2	7
hsa04380	Osteoclast differentiation	9/157	128/8170	0.000771289	0.00236127	0.00113537	NFKB1/RELA/CHUK/IKBKB/NFKBIA/MAPK8/MAPK10/MAPK9/TGFBR1	9
hsa04932	Non-alcoholic fatty liver disease	10/157	155/8170	0.000777372	0.00236127	0.00113537	NFKB1/RELA/CASP3/CYP2E1/IKBKB/MAPK8/MAPK10/MAPK9/GSK3B/GSK3A	10
hsa04621	NOD-like receptor signaling pathway	11/157	184/8170	0.000807433	0.0024223	0.00116472	NFKB1/RELA/CHUK/IKBKB/NFKBIA/MAPK8/MAPK10/MAPK9/IRAK4/HSP90AA1/RIPK2	11
hsa05131	Shigellosis	13/157	247/8170	0.000911381	0.0027008	0.00129863	NFKB1/RELA/CHUK/IKBKB/NFKBIA/TP53/MAPK8/MAPK10/MAPK9/GSK3B/GSK3A/EGFR/RIPK2	13
hsa04066	HIF-1 signaling pathway	8/157	109/8170	0.00114438	0.00335041	0.00161098	NFKB1/RELA/HMOX1/EGFR/ERBB2/NOS2/NOS3/PRKCG	8
hsa04012	ErbB signaling pathway	7/157	85/8170	0.00119104	0.00344552	0.00165672	MAPK8/MAPK10/MAPK9/GSK3B/EGFR/ERBB2/PRKCG	7
hsa05235	PD-L1 expression and PD-1 checkpoint pathway in cancer	7/157	89/8170	0.00155979	0.00445917	0.00214411	NFKB1/RELA/CHUK/IKBKB/NFKBIA/EGFR/TLR9	7
hsa05171	Coronavirus disease - COVID-19	12/157	232/8170	0.00166304	0.00469905	0.00225945	NFKB1/RELA/CHUK/IKBKB/NFKBIA/MAPK8/MAPK10/MAPK9/IRAK4/IRAK1/EGFR/PRKCG	12
hsa05206	MicroRNAs in cancer	14/157	310/8170	0.00250465	0.00694316	0.00333849	NFKB1/ABCB1/CASP3/IKBKB/TP53/HMOX1/CCNE1/EGFR/ERBB2/CDC25B/DNMT1/HDAC4/PRKCG/PTGS2	14
hsa05223	Non-small cell lung cancer	6/157	72/8170	0.0025144	0.00694316	0.00333849	TP53/JAK3/EGFR/ERBB2/CASP9/PRKCG	6
hsa01524	Platinum drug resistance	6/157	73/8170	0.00269691	0.00732566	0.00352241	CASP3/GSTA1/GSTP1/TP53/ERBB2/CASP9	6
hsa05231	Choline metabolism in cancer	7/157	98/8170	0.00271321	0.00732566	0.00352241	SLC22A1/SLC22A2/MAPK8/MAPK10/MAPK9/EGFR/PRKCG	7
hsa00983	Drug metabolism - other enzymes	6/157	80/8170	0.00426604	0.0113917	0.0054775	CYP3A4/CYP2E1/GSTA1/GSTP1/CES1/CES2	6
hsa05134	Legionellosis	5/157	57/8170	0.00460477	0.0121626	0.00584816	NFKB1/RELA/CASP3/NFKBIA/CASP9	5
hsa04910	Insulin signaling pathway	8/157	137/8170	0.00479659	0.0124547	0.00598862	IKBKB/PPARGC1A/MAPK8/MAPK10/PTPN1/MAPK9/GSK3B/LIPE	8
hsa04662	B cell receptor signaling pathway	6/157	82/8170	0.00481787	0.0124547	0.00598862	NFKB1/RELA/CHUK/IKBKB/NFKBIA/GSK3B	6
hsa05213	Endometrial cancer	5/157	58/8170	0.00496259	0.0126938	0.00610357	TP53/GSK3B/EGFR/ERBB2/CASP9	5
hsa05012	Parkinson disease	12/157	266/8170	0.00509311	0.0128919	0.00619885	CASP3/TP53/MAPK8/MAPK10/MAPK9/SLC6A3/LRRK2/MAOA/ADORA2A/CASP9/TUBB2B/DRD2	12
hsa04014	Ras signaling pathway	11/157	236/8170	0.00569289	0.0142616	0.00685742	NFKB1/RELA/CHUK/IKBKB/MAPK8/MAPK10/MAPK9/EGFR/FLT3/PLA2G1B/PRKCG	11
hsa04540	Gap junction	6/157	88/8170	0.00678898	0.0168339	0.00809428	GRM5/EGFR/CDK1/TUBB2B/DRD2/PRKCG	6
hsa04623	Cytosolic DNA-sensing pathway	5/157	63/8170	0.00705202	0.0173095	0.00832296	NFKB1/RELA/CHUK/IKBKB/NFKBIA	5
hsa04976	Bile secretion	6/157	89/8170	0.007167	0.0174158	0.00837407	CYP3A4/ABCB1/ABCC3/SLC22A1/SLCO1A2/CA2	6
hsa05226	Gastric cancer	8/157	149/8170	0.00787946	0.0189575	0.00911537	ABCB1/TP53/CDK2/GSK3B/CCNE1/TGFBR1/EGFR/ERBB2	8
hsa04934	Cushing syndrome	8/157	155/8170	0.00989058	0.0235629	0.0113298	CDK2/CRHR1/GSK3B/CCNE1/CACNA1C/EGFR/CYP17A1/AHR	8
hsa05031	Amphetamine addiction	5/157	69/8170	0.0102893	0.0242747	0.011672	SLC6A3/MAOA/CACNA1C/PRKCG/GRIA2	5
hsa05165	Human papillomavirus infection	13/157	331/8170	0.0111342	0.0260155	0.0125091	NFKB1/RELA/CASP3/CHUK/IKBKB/TP53/CDK2/GSK3B/CCNE1/EGFR/CCNA1/CCNA2/PTGS2	13
hsa04062	Chemokine signaling pathway	9/157	192/8170	0.0115859	0.0268132	0.0128926	NFKB1/RELA/CHUK/IKBKB/NFKBIA/GSK3B/JAK3/GSK3A/CCR3	9
hsa04137	Mitophagy - animal	5/157	72/8170	0.0122379	0.0280548	0.0134896	RELA/TP53/MAPK8/MAPK10/MAPK9	5
hsa04114	Oocyte meiosis	7/157	131/8170	0.0129705	0.0294563	0.0141635	CDK2/CCNE1/CDK1/CCNB1/CCNB2/AR/PGR	7
hsa05146	Amoebiasis	6/157	102/8170	0.0135641	0.0305191	0.0146746	NFKB1/RELA/CASP3/NOS2/CTSG/PRKCG	6
hsa05225	Hepatocellular carcinoma	8/157	168/8170	0.0155289	0.0346195	0.0166462	GSTA1/GSTP1/TP53/GSK3B/HMOX1/TGFBR1/EGFR/PRKCG	8
hsa05415	Diabetic cardiomyopathy	9/157	203/8170	0.0161921	0.0356576	0.0171453	NFKB1/RELA/MAPK8/MAPK10/MAPK9/GSK3B/TGFBR1/NOS3/PRKCG	9
hsa04913	Ovarian steroidogenesis	4/157	51/8170	0.016288	0.0356576	0.0171453	CYP19A1/CYP17A1/HSD17B1/PTGS2	4
hsa04721	Synaptic vesicle cycle	5/157	78/8170	0.0168565	0.0362621	0.017436	SLC6A2/SLC6A4/SLC6A3/SLC6A9/CACNA1B	5
hsa04915	Estrogen signaling pathway	7/157	138/8170	0.0168626	0.0362621	0.017436	EGFR/ESR2/HSP90AA1/PGR/ESR1/OPRM1/NOS3	7
hsa05164	Influenza A	8/157	171/8170	0.0171071	0.0364651	0.0175336	NFKB1/RELA/CASP3/CHUK/IKBKB/NFKBIA/IRAK4/CASP9	8
hsa05224	Breast cancer	7/157	147/8170	0.0229978	0.0485954	0.0233662	TP53/GSK3B/EGFR/ESR2/ERBB2/PGR/ESR1	7
hsa04923	Regulation of lipolysis in adipocytes	4/157	58/8170	0.0249576	0.0522819	0.0251388	PTGS1/MGLL/LIPE/PTGS2	4
hsa04370	VEGF signaling pathway	4/157	59/8170	0.0263843	0.0547983	0.0263487	CASP9/NOS3/PRKCG/PTGS2	4
hsa04935	Growth hormone synthesis, secretion and action	6/157	120/8170	0.0278461	0.0573442	0.0275729	MAPK8/MAPK10/MAPK9/GSK3B/CACNA1C/PRKCG	6
hsa04912	GnRH signaling pathway	5/157	93/8170	0.0330813	0.0668856	0.0321607	MAPK8/MAPK10/MAPK9/CACNA1C/EGFR	5
hsa04217	Necroptosis	7/157	159/8170	0.0333703	0.0668856	0.0321607	MAPK8/MAPK10/MAPK9/JAK3/HSP90AA1/PPIA/ALOX15	7
hsa05016	Huntington disease	11/157	306/8170	0.0334732	0.0668856	0.0321607	CASP3/PPARGC1A/TP53/MAPK8/MAPK10/MAPK9/GRM5/CASP9/CACNA1B/TUBB2B/GRIA2	11
hsa04960	Aldosterone-regulated sodium reabsorption	3/157	37/8170	0.0335804	0.0668856	0.0321607	NR3C2/PRKCG/HSD11B2	3
hsa00360	Phenylalanine metabolism	2/157	16/8170	0.0369129	0.0729255	0.0350649	MAOA/MIF	2
hsa04713	Circadian entrainment	5/157	97/8170	0.0386273	0.0756971	0.0363976	MTNR1A/MTNR1B/CACNA1C/PRKCG/GRIA2	5
hsa04720	Long-term potentiation	4/157	67/8170	0.0395467	0.0768789	0.0369658	GRM5/CACNA1C/PRKCG/GRIA2	4
hsa04750	Inflammatory mediator regulation of TRP channels	5/157	98/8170	0.0400974	0.0773307	0.0371831	MAPK8/MAPK10/MAPK9/TRPV1/PRKCG	5
hsa00830	Retinol metabolism	4/157	68/8170	0.0414128	0.0792386	0.0381004	CYP2B6/CYP3A4/CYP1A2/CYP2C9	4
hsa04022	cGMP-PKG signaling pathway	7/157	167/8170	0.0417954	0.079346	0.0381521	CACNA1C/ADRA1D/ADRA2B/ADRA2C/NOS3/PDE3A/PDE5A	7
hsa04216	Ferroptosis	3/157	41/8170	0.0436006	0.0814995	0.0391876	TP53/HMOX1/ALOX15	3
hsa05219	Bladder cancer	3/157	41/8170	0.0436006	0.0814995	0.0391876	TP53/EGFR/ERBB2	3
hsa05230	Central carbon metabolism in cancer	4/157	70/8170	0.0452926	0.084016	0.0403976	TP53/EGFR/ERBB2/FLT3	4
hsa04520	Adherens junction	4/157	71/8170	0.0473063	0.0870866	0.041874	PTPN1/TGFBR1/EGFR/ERBB2	4
