# Supplementary material for: Reversal of tamoxifen resistance by artemisinin in ER+ breast cancer: bioinformatics analysis and experimental validation
Source: Oncol Res. 2024 May 23;32(6):1093–107. doi: 10.32604/or.2024.047257 (PMC11136689; doi:10.32604/or.2024.047257)
Supplement: Supplementary file 7 [file OncolRes-32-47257-s007.xlsx]

## Sheet: Supplementary Table 3_GS_and_MM
Supplementary Table 3 GS_and_MM
probes	moduleColor	GS.Sensitive	p.GS.Sensitive	GS.Resistant	p.GS.Resistant	MMblack	p.MMblack	MMbrown	p.MMbrown	MMgreen	p.MMgreen	MMpink	p.MMpink	MMred	p.MMred	MMblue	p.MMblue	MMturquoise	p.MMturquoise	MMgrey	p.MMgrey
SHH	black	0.328025	0.00110379	-0.328025	0.00110379	0.383477	0.000114976	0.131442	0.201764	0.120721	0.241352	0.151611	0.140332	0.0924986	0.370066	0.143514	0.163029	-0.0250062	0.808906	0.0537053	0.603283
PYCARD	black	0.284443	0.00497394	-0.284443	0.00497394	0.539296	1.44e-08	0.123395	0.231008	0.00116251	0.991031	-0.105381	0.306856	0.0102784	0.920828	0.106564	0.301426	-0.189279	0.0647488	0.166495	0.104957
SLC7A8	black	0.342327	0.000640337	-0.342327	0.000640337	0.364697	0.000259051	-0.14846	0.148861	-0.0309932	0.764357	-0.0674869	0.513552	0.0784146	0.447608	0.272744	0.00717737	0.0747684	0.469069	0.183918	0.072853
BAIAP3	black	0.219707	0.0314892	-0.219707	0.0314892	0.386362	0.000101041	-0.0857948	0.405897	-0.0357662	0.729375	-0.083849	0.416666	0.267099	0.00852036	0.263491	0.00949051	-0.0568417	0.582263	0.062391	0.54592
LYPD3	black	0.211493	0.0385917	-0.211493	0.0385917	0.365376	0.000251766	-0.229967	0.0241968	0.0497463	0.630285	-0.0499328	0.629002	-0.0878228	0.394848	0.285008	0.00488471	0.0785328	0.446922	0.329519	0.00104399
CBR3	black	0.240246	0.018387	-0.240246	0.018387	0.574234	9.54e-10	0.187899	0.066762	0.0667353	0.518263	0.174164	0.0896795	-0.172298	0.0932233	-0.0443352	0.667985	-0.196825	0.0545971	0.147587	0.151293
BCKDK	black	0.318011	0.00159161	-0.318011	0.00159161	0.544168	1e-08	-0.0864808	0.402139	0.0880147	0.393812	-0.136959	0.183313	-0.0913053	0.376299	0.35209	0.000434937	0.0574262	0.578383	0.0813432	0.430776
SYT17	black	0.128374	0.212585	-0.128374	0.212585	0.375416	0.000163929	-0.245414	0.015951	0.0101224	0.922026	-0.183109	0.0741437	0.0981544	0.341394	0.16185	0.115156	-0.198154	0.0529528	0.160824	0.117509
PSD4	black	0.273442	0.007025	-0.273442	0.007025	0.481811	6.69e-07	0.234685	0.0213602	-0.0343873	0.739429	-0.0571127	0.580463	-0.0983275	0.340539	0.26132	0.0101195	-0.0906867	0.379555	0.196881	0.054527
HPX	black	0.16067	0.117866	-0.16067	0.117866	0.379748	0.000135636	0.00780624	0.939829	0.0213608	0.836343	0.0666921	0.518534	0.0372594	0.718541	0.124534	0.226698	-0.0989741	0.337358	0.176936	0.0846108
RNH1	black	0.288942	0.00430203	-0.288942	0.00430203	0.638764	2.52e-12	0.162628	0.113398	0.276687	0.00635374	0.109224	0.289452	-0.314725	0.00178993	0.204156	0.0460243	0.0884442	0.391499	0.0427178	0.679421
C1orf115	black	0.15536	0.13067	-0.15536	0.13067	0.311253	0.00202358	-0.018273	0.859738	-0.144622	0.15977	0.0985739	0.339324	0.0288711	0.780068	0.194767	0.0572271	-0.073873	0.474423	0.146087	0.155538
AC004692.5	black	0.27378	0.00695229	-0.27378	0.00695229	0.493327	3.28e-07	0.201626	0.0488473	0.236959	0.0200979	0.289712	0.00419552	-0.0872071	0.398183	-0.0317962	0.758437	0.169097	0.0995603	-0.0181122	0.86096
CITED2	black	0.133757	0.193866	-0.133757	0.193866	0.524705	4.07e-08	0.0203062	0.844318	-0.0399361	0.699259	0.153171	0.136248	-0.260054	0.0105033	-0.163373	0.11173	-0.392128	7.78e-05	0.0261372	0.800438
CPQ	black	0.22112	0.0303863	-0.22112	0.0303863	0.415128	2.6e-05	0.0783606	0.447922	0.0961216	0.351534	0.313987	0.00183749	-0.413325	2.85e-05	-0.21592	0.0346135	-0.267496	0.00841923	0.119249	0.247179
APEH	black	0.173567	0.090801	-0.173567	0.090801	0.818759	2.22e-24	-0.0735945	0.476095	-0.234374	0.0215379	-0.205881	0.0441777	-0.43532	9.31e-06	-0.133835	0.193604	-0.431893	1.11e-05	0.190554	0.0629335
GUSB	black	0.240024	0.0184987	-0.240024	0.0184987	0.4358	9.08e-06	0.039867	0.699754	0.147262	0.152206	0.172877	0.0921115	0.0217294	0.833558	0.275539	0.00658445	0.0694952	0.501071	0.257019	0.011475
RRAGA	black	0.283233	0.00516986	-0.283233	0.00516986	0.527424	3.37e-08	0.11909	0.247815	0.12931	0.209241	0.174634	0.0888024	-0.223887	0.0283207	0.0726023	0.482078	-0.0834397	0.418952	0.346955	0.000533893
CERS4	black	0.105312	0.307176	-0.105312	0.307176	0.536402	1.77e-08	-0.154914	0.131793	-0.164405	0.109455	-0.175105	0.0879327	0.0848509	0.4111	0.208523	0.0414696	-0.211936	0.0381768	0.0939957	0.362337
SHPK	black	0.175535	0.0871436	-0.175535	0.0871436	0.43219	1.1e-05	-0.12364	0.230075	0.0680138	0.510262	0.104699	0.310016	-0.133977	0.193129	-0.0915839	0.374838	-0.170042	0.0976557	-0.00374961	0.971077
SPHK2	black	0.233316	0.0221522	-0.233316	0.0221522	0.419057	2.14e-05	-0.232971	0.0223558	-0.0351028	0.734207	-0.160768	0.117639	0.201192	0.0493451	0.275445	0.00660365	-0.0565106	0.584466	0.202383	0.0479878
ADAM15	black	0.135145	0.189241	-0.135145	0.189241	0.499444	2.22e-07	0.10595	0.304236	0.0445124	0.666737	-0.0480741	0.641841	-0.265993	0.00880791	-0.0792562	0.442734	-0.201937	0.0484928	0.0443638	0.667783
SDHB	black	0.234484	0.0214749	-0.234484	0.0214749	0.25881	0.0108924	-0.0490925	0.634793	-0.0225808	0.827137	0.0373945	0.717564	0.0145012	0.88848	-0.00914477	0.929536	-0.00779239	0.939936	0.13567	0.187511
KLF13	black	0.128195	0.213228	-0.128195	0.213228	0.353807	0.00040581	0.176464	0.0854572	-0.0155353	0.880583	-0.0203691	0.843842	-0.0342654	0.74032	0.128548	0.211961	-0.014135	0.891279	0.0381248	0.712287
RAB25	black	0.16161	0.115705	-0.16161	0.115705	0.456273	2.98e-06	-0.0877767	0.395097	0.014511	0.888404	-0.153604	0.135131	-0.106946	0.299689	0.294287	0.00360983	-0.187583	0.0672299	0.321133	0.00142189
RHOA	black	0.262204	0.00985924	-0.262204	0.00985924	0.130508	0.205015	0.173469	0.0909863	0.0730597	0.479315	0.13874	0.177629	-0.150848	0.142361	-0.0729317	0.480087	0.106443	0.301981	0.0367576	0.722176
CLN3	black	0.199789	0.0509845	-0.199789	0.0509845	0.493146	3.31e-07	0.00208333	0.983928	0.158858	0.122121	-0.0263684	0.79871	-0.0487898	0.636884	0.302822	0.00270936	0.046191	0.654956	0.0352827	0.732896
AKR7A2	black	0.230988	0.023557	-0.230988	0.023557	0.432321	1.09e-05	-0.0966646	0.348807	-0.108041	0.294737	-0.115465	0.262607	-0.121046	0.240077	0.110259	0.284879	-0.0486088	0.638136	0.229502	0.0244927
TMEM258	black	0.204568	0.0455772	-0.204568	0.0455772	0.43664	8.69e-06	0.329226	0.00105549	0.0340339	0.742012	0.113537	0.270711	-0.384884	0.000107971	-0.140293	0.172779	-0.0104441	0.919556	-0.00885818	0.931739
ATP13A2	black	0.104462	0.311115	-0.104462	0.311115	0.547059	8.07e-09	-0.0550461	0.594256	-0.0848317	0.411207	-0.261154	0.0101691	-0.0496438	0.630991	0.188455	0.0659445	-0.203241	0.0470287	0.296998	0.00329845
C1orf123	black	0.260521	0.0103602	-0.260521	0.0103602	0.421777	1.87e-05	0.1234	0.230991	0.179541	0.080059	0.282704	0.00525767	-0.271817	0.00738423	-0.114062	0.268489	-0.0965044	0.34961	0.11484	0.265214
POLR2L	black	0.136687	0.184193	-0.136687	0.184193	0.537654	1.62e-08	-0.141429	0.169292	0.0280251	0.786356	-0.113868	0.26931	-0.175985	0.0863236	0.0892979	0.386926	-0.256737	0.0115692	0.179063	0.0808795
HIRIP3	black	0.13928	0.17593	-0.13928	0.17593	0.601357	9.24e-11	-0.0662524	0.521301	-0.146033	0.155693	-0.17842	0.0819933	-0.25979	0.0105848	-0.0780014	0.450012	-0.407901	3.7e-05	0.134798	0.190388
PRSS8	black	0.120023	0.244103	-0.120023	0.244103	0.490913	3.81e-07	-0.0889191	0.388951	0.0900498	0.382924	-0.114505	0.266622	-0.0553211	0.592412	0.22781	0.0255972	-0.0578859	0.57534	0.312513	0.0019358
RBBP8	black	0.112278	0.276096	-0.112278	0.276096	-0.277752	0.0061461	-0.0348716	0.735892	-0.168747	0.100273	-0.0524369	0.611878	0.0200574	0.846202	-0.0214283	0.835832	0.0241368	0.815429	0.19481	0.0571714
TUFM	black	0.165477	0.10713	-0.165477	0.10713	0.553685	4.88e-09	-0.10721	0.298488	0.0261778	0.800135	-0.139949	0.173844	-0.0945828	0.359333	0.285627	0.00478856	0.0317427	0.758831	0.129415	0.208867
ALDH4A1	black	0.153536	0.135304	-0.153536	0.135304	0.417468	2.32e-05	-0.0576134	0.577143	0.192965	0.0596137	0.0453218	0.661046	0.073835	0.474651	0.26915	0.00800869	0.0982132	0.341104	0.115412	0.262825
ATP5O	black	0.269192	0.00799868	-0.269192	0.00799868	0.303935	0.0026082	0.0345298	0.738388	0.141321	0.16962	0.183188	0.0740165	-0.0658093	0.524098	-0.103711	0.314628	0.0306728	0.766723	0.0629874	0.542081
TTC31	black	0.221678	0.02996	-0.221678	0.02996	0.395949	6.52e-05	0.237909	0.0195903	0.173168	0.0915573	0.145627	0.156859	-0.0353348	0.732516	0.19904	0.0518793	-0.0414414	0.688497	0.194185	0.0579885
TAPBPL	black	0.137647	0.181103	-0.137647	0.181103	0.642193	1.77e-12	0.316675	0.00166975	-0.269213	0.00799357	-0.0313181	0.76196	-0.38299	0.000117498	-0.124957	0.225111	-0.386513	0.000100355	-0.0106454	0.918011
SLC6A3	black	0.144461	0.160241	-0.144461	0.160241	0.277775	0.00614158	0.0364186	0.724636	0.0163638	0.874266	-0.0175176	0.865481	0.0439965	0.670374	0.066531	0.519548	0.0600085	0.561387	0.00704355	0.945699
NDUFA10	black	0.23315	0.0222499	-0.23315	0.0222499	0.424794	1.61e-05	-0.00082095	0.993666	0.0776676	0.451959	0.004778	0.96315	-0.133362	0.195197	0.261223	0.0101487	0.0124797	0.903946	0.149714	0.145421
CALHM2	black	0.202008	0.0484111	-0.202008	0.0484111	0.527504	3.35e-08	0.0674675	0.513673	0.25286	0.0129338	0.310078	0.00210862	-0.352234	0.000432421	-0.0135783	0.895536	-0.262363	0.00981301	0.112535	0.274989
ZNF219	black	0.173558	0.0908189	-0.173558	0.0908189	0.438501	7.87e-06	0.067943	0.510704	0.112403	0.275559	0.179514	0.0801054	-0.184245	0.0723358	0.190146	0.0635099	-0.099967	0.332509	0.197478	0.0537839
NINJ1	black	0.11877	0.249096	-0.11877	0.249096	0.674186	5.11e-14	-0.158061	0.124029	-0.0889581	0.388742	-0.10489	0.309127	-0.275801	0.00653098	0.111566	0.279172	-0.345631	0.000562538	0.13973	0.174526
UBE2I	black	0.218876	0.0321539	-0.218876	0.0321539	0.482958	6.24e-07	-0.0946496	0.358992	0.0166392	0.872168	6.18e-05	0.999523	0.0100508	0.922576	0.203404	0.0468488	-0.0287926	0.780651	0.132329	0.198711
PRR13	black	0.142361	0.166472	-0.142361	0.166472	0.695353	3.81e-15	-0.00552925	0.957361	-0.0631766	0.540865	-0.125759	0.222126	-0.162894	0.112801	-0.0478836	0.643162	-0.366874	0.000236364	0.0457904	0.65776
SLC15A3	black	0.0724589	0.482946	-0.0724589	0.482946	0.564369	2.12e-09	0.35457	0.000393451	0.0107431	0.917261	-0.0550097	0.594501	-0.441155	6.83e-06	-0.151516	0.140584	-0.301981	0.00278814	-0.110706	0.282918
ERP29	black	0.163289	0.111917	-0.163289	0.111917	0.593887	1.8e-10	0.164331	0.109618	-0.147099	0.152666	-0.081007	0.43269	-0.249052	0.014408	0.103412	0.316033	-0.012669	0.902496	0.0325104	0.753182
RP3-334F4.1	black	0.191746	0.0612731	-0.191746	0.0612731	0.530441	2.72e-08	-0.0367958	0.721899	-0.00417862	0.96777	0.0837921	0.416983	-0.0965375	0.349444	0.0284902	0.782898	-0.0280319	0.786306	0.0386959	0.708171
APEX2	black	0.151227	0.14135	-0.151227	0.14135	0.564798	2.05e-09	0.10902	0.290357	0.0635287	0.538608	-0.0826394	0.423444	-0.321763	0.00138967	0.0148496	0.885818	-0.178432	0.0819725	0.0924132	0.37051
CAPNS1	black	0.157097	0.126369	-0.157097	0.126369	0.503041	1.76e-07	0.132065	0.199616	-0.00938776	0.927669	-0.097113	0.346565	-0.274318	0.00683789	0.215543	0.0349377	0.035868	0.728636	0.241592	0.0177234
VKORC1	black	0.135744	0.187267	-0.135744	0.187267	0.613976	2.89e-11	0.0203619	0.843897	0.299467	0.00303602	0.134865	0.190166	-0.481463	6.84e-07	-0.100121	0.331762	-0.0812195	0.43148	-0.0494812	0.632111
EPHX1	black	0.0728189	0.480769	-0.0728189	0.480769	0.340709	0.000681899	0.0671101	0.515911	0.224944	0.0275635	0.0427	0.679547	-0.0883508	0.392001	0.246654	0.0154096	-0.030111	0.770877	-0.00749816	0.9422
LMAN2L	black	0.0991723	0.336386	-0.0991723	0.336386	0.676026	4.11e-14	-0.131585	0.201272	-0.0511904	0.620377	0.0718148	0.486855	-0.105508	0.306271	0.0537225	0.603167	-0.438272	7.97e-06	0.213503	0.0367405
RNF114	black	0.180116	0.0790808	-0.180116	0.0790808	0.438703	7.79e-06	0.283895	0.00506185	-0.112285	0.276067	-0.0841091	0.415217	-0.276599	0.00637108	-0.0352927	0.732823	-0.12287	0.233016	0.0448428	0.664412
PRR14	black	0.148672	0.148277	-0.148672	0.148277	0.480576	7.22e-07	-0.216307	0.0342826	-0.0599683	0.56165	-0.243146	0.0169834	0.218533	0.032431	0.484546	5.66e-07	-0.14825	0.149444	0.0989674	0.337391
UNC50	black	0.118733	0.249245	-0.118733	0.249245	0.512053	9.69e-08	-0.0712165	0.490501	-0.122354	0.234999	0.0877004	0.39551	-0.369522	0.000211241	-0.4238	1.69e-05	-0.466103	1.7e-06	0.129258	0.209424
NAT6	black	0.113223	0.272047	-0.113223	0.272047	0.305228	0.00249497	-0.0721078	0.485075	-0.0420242	0.684348	0.0258039	0.802931	0.0863394	0.402912	0.186446	0.0689345	0.00425356	0.967192	0.00367549	0.971649
F12	black	0.178234	0.0823182	-0.178234	0.0823182	0.404248	4.41e-05	-0.0507293	0.623534	-0.0298705	0.772657	-0.208717	0.0412763	-0.148946	0.147522	0.0973348	0.34546	0.0806205	0.434896	0.179385	0.0803261
ATRAID	black	0.166922	0.104058	-0.166922	0.104058	0.43191	1.11e-05	0.0617189	0.550262	0.139195	0.176198	0.225707	0.0270277	-0.324472	0.00125862	0.0271075	0.793192	-0.00267983	0.979327	0.0996987	0.333815
ARHGEF18	black	0.146338	0.154821	-0.146338	0.154821	0.474447	1.04e-06	0.310971	0.00204368	0.087911	0.394372	0.16923	0.0992902	-0.164711	0.108788	0.234538	0.021444	-0.0201197	0.84573	0.13618	0.185842
COPE	black	0.100349	0.330656	-0.100349	0.330656	0.554951	4.43e-09	0.0860935	0.404258	-0.105614	0.30578	-0.102051	0.322478	0.0123834	0.904684	0.132902	0.196757	-0.00455298	0.964884	0.00306042	0.976392
IP6K1	black	0.140125	0.173297	-0.140125	0.173297	0.597271	1.33e-10	-0.328287	0.00109307	0.102563	0.320043	-0.131828	0.200434	0.0166386	0.872172	0.299114	0.00307231	0.00260904	0.979873	0.147721	0.150916
KRT19	black	0.063587	0.538235	-0.063587	0.538235	0.682996	1.78e-14	-0.258107	0.0111178	-0.115598	0.262055	-0.209751	0.040259	-0.0829134	0.421903	-0.0103325	0.920413	-0.397406	6.09e-05	0.0944835	0.359841
PARP1	black	0.12087	0.240766	-0.12087	0.240766	0.343589	0.000609519	0.039538	0.702115	-0.129561	0.20835	-0.215084	0.0353373	-0.144089	0.161333	0.0737185	0.47535	-0.0779732	0.450177	0.0820574	0.426727
AEN	black	0.121234	0.239342	-0.121234	0.239342	0.367371	0.000231446	0.161763	0.115354	0.164809	0.108576	0.250774	0.0137242	-0.167675	0.102483	0.219885	0.0313488	0.0567007	0.583201	0.00015635	0.998794
ACOX3	black	0.116928	0.256565	-0.116928	0.256565	0.284687	0.00493525	-0.162706	0.113221	-0.0116932	0.909973	-0.0343558	0.739659	0.13809	0.179687	0.149745	0.145336	-0.0224602	0.828045	0.0170872	0.868756
IGBP1	black	0.134772	0.190475	-0.134772	0.190475	0.284385	0.00498308	-0.0123327	0.905072	-0.0817452	0.428494	0.130992	0.203326	-0.0541642	0.600187	0.102792	0.318958	-0.0645637	0.531998	0.248905	0.0144679
RBM14	black	0.12669	0.218694	-0.12669	0.218694	0.768642	6.11e-20	-0.0838822	0.416481	-0.142138	0.167144	-0.165801	0.106436	-0.224716	0.0277257	0.107296	0.298101	-0.314535	0.00180208	-0.0103032	0.920638
USE1	black	0.112659	0.274459	-0.112659	0.274459	0.719543	1.47e-16	0.0231679	0.822714	-0.13635	0.185288	0.034748	0.736795	-0.303843	0.00261645	-0.15351	0.135373	-0.490973	3.8e-07	-0.0023809	0.981632
CTSD	black	0.0752757	0.466049	-0.0752757	0.466049	0.45603	3.02e-06	0.0859889	0.404831	0.0134196	0.89675	-0.228561	0.0251016	-0.116184	0.259626	0.12589	0.221639	-0.0112559	0.913327	0.0194556	0.850762
ELAC2	black	0.14477	0.15934	-0.14477	0.15934	0.312527	0.00193482	-0.0605327	0.557966	-0.122642	0.23389	-0.0669444	0.51695	-0.168388	0.101009	0.0343712	0.739546	-0.0463114	0.654114	-0.00067275	0.99481
SGTA	black	0.117207	0.255426	-0.117207	0.255426	0.588358	2.91e-10	-0.138405	0.178688	-0.176587	0.0852361	-0.00281642	0.978273	-0.11143	0.27976	0.0799096	0.43897	-0.299929	0.00298902	0.0205059	0.842807
IVD	black	0.237398	0.0198621	-0.237398	0.0198621	0.353926	0.000403859	0.00326211	0.974836	-0.0313374	0.761817	-0.156994	0.126623	-0.104373	0.311532	0.273621	0.00698648	0.0579892	0.574658	0.187658	0.0671175
SOX18	black	0.136539	0.184675	-0.136539	0.184675	0.504369	1.61e-07	0.107893	0.295403	0.194911	0.0570394	0.317085	0.0016454	-0.248054	0.0148179	0.0652426	0.527685	-0.19445	0.0576408	0.0586007	0.570624
FAM3A	black	0.119915	0.244532	-0.119915	0.244532	0.493637	3.21e-07	-0.174984	0.0881543	-0.0618271	0.549562	-0.129586	0.20826	-0.0590256	0.567828	0.153133	0.136345	-0.182125	0.0757389	-0.0481453	0.641347
DDX27	black	0.141188	0.170027	-0.141188	0.170027	0.35859	0.000333851	0.0280899	0.785874	0.0981896	0.34122	-0.0299988	0.771707	0.0624686	0.545419	0.2403	0.0183601	0.0757269	0.463373	0.0416546	0.686978
PRKAB1	black	0.171757	0.0942725	-0.171757	0.0942725	0.436243	8.87e-06	0.0221145	0.830652	-0.0682808	0.508599	0.0229393	0.824436	-0.116615	0.257851	0.306867	0.00235783	-0.0371261	0.719506	0.169386	0.0989759
THAP11	black	0.103512	0.315563	-0.103512	0.315563	0.739395	7.79e-18	0.0633611	0.539682	-0.0803586	0.436394	0.0952388	0.355995	-0.426941	1.44e-05	-0.162712	0.113208	-0.35342	0.000412215	-0.0513521	0.619272
PHB2	black	0.156523	0.127778	-0.156523	0.127778	0.435017	9.46e-06	0.28745	0.00451532	0.199087	0.0518217	0.1685	0.10078	-0.32178	0.0013888	0.197865	0.0533061	0.147665	0.151075	-0.0412852	0.689612
JMJD4	black	0.0977651	0.343321	-0.0977651	0.343321	0.624815	1.02e-11	0.0179251	0.862382	0.147567	0.15135	-0.00406081	0.968678	0.0228012	0.825476	0.190733	0.0626813	-0.167683	0.102466	-0.120352	0.242803
ATP6V0D1	black	0.0996099	0.334248	-0.0996099	0.334248	0.681814	2.06e-14	0.254861	0.012213	-0.0299653	0.771955	-0.032467	0.753501	-0.295909	0.00342052	-0.013812	0.893748	-0.0803678	0.436341	0.0097349	0.925002
DCTPP1	black	0.0766953	0.457658	-0.0766953	0.457658	0.582533	4.78e-10	-0.148138	0.149755	-0.0730187	0.479562	-0.257984	0.0111579	-0.329126	0.00105943	-0.193587	0.0587805	-0.249745	0.0141295	0.0254163	0.805833
ZBED1	black	0.107876	0.295478	-0.107876	0.295478	0.309991	0.00211509	0.0909796	0.378011	0.200556	0.0500832	0.0192426	0.852378	-0.189503	0.0644276	0.129703	0.207849	0.00799989	0.938339	0.0449225	0.663851
ARHGDIA	black	0.114978	0.264638	-0.114978	0.264638	0.431626	1.13e-05	0.164913	0.108349	-0.0369006	0.72114	-0.183504	0.0735122	-0.350294	0.000467453	0.178835	0.0812725	-0.0656598	0.525043	0.160754	0.117672
RHOC	black	0.0865481	0.401771	-0.0865481	0.401771	0.412512	2.96e-05	-0.0321705	0.755681	0.179813	0.0795954	-0.00307756	0.976259	-0.212005	0.0381126	0.105672	0.305516	0.0262527	0.799575	0.0202029	0.8451
MLST8	black	0.0938593	0.363037	-0.0938593	0.363037	0.835688	3.35e-26	-0.196839	0.0545798	-0.0981034	0.341646	-0.192553	0.06017	-0.207063	0.0429482	0.0393481	0.703479	-0.312599	0.0019299	0.0190566	0.853789
PIGB	black	0.114708	0.265767	-0.114708	0.265767	-0.33921	0.000722626	-0.111865	0.277875	-0.0355285	0.731105	-0.0382511	0.711376	0.230693	0.0237401	-0.0664194	0.52025	0.049374	0.63285	0.0532286	0.606508
EIF3G	black	0.0696527	0.500099	-0.0696527	0.500099	0.703133	1.39e-15	0.120991	0.240295	-0.0211696	0.837787	0.263849	0.00939009	-0.397964	5.94e-05	-0.0299158	0.772322	-0.262068	0.00989892	-0.0142067	0.89073
LRCH4	black	0.186095	0.0694684	-0.186095	0.0694684	0.505565	1.49e-07	0.196813	0.0546127	-0.118263	0.251138	-0.0491348	0.634501	-0.00685632	0.94714	0.19841	0.0526403	-0.0921075	0.372102	0.0768724	0.456617
ZNF93	black	0.109602	0.287774	-0.109602	0.287774	-0.576142	8.15e-10	0.219716	0.0314822	0.218851	0.0321734	0.13802	0.179911	0.210695	0.0393478	-0.0152265	0.88294	0.325505	0.00121171	0.00278092	0.978547
HDLBP	black	0.109766	0.287051	-0.109766	0.287051	0.55856	3.35e-09	0.0956616	0.353854	0.0925955	0.369563	0.0443321	0.668007	-0.217151	0.0335703	0.143068	0.164354	-0.112371	0.275694	0.0238066	0.81791
CAD	black	0.106772	0.300477	-0.106772	0.300477	0.588988	2.75e-10	0.248203	0.0147562	0.133147	0.195927	0.107421	0.297532	-0.288879	0.00431081	0.170713	0.0963209	-0.229341	0.024596	0.054593	0.5973
ZDHHC4	black	0.094003	0.3623	-0.094003	0.3623	0.624492	1.05e-11	0.189673	0.0641827	-0.131997	0.199852	-0.0451051	0.662567	-0.469212	1.42e-06	-0.0540933	0.600665	-0.259301	0.0107373	0.0880898	0.393407
GSS	black	0.121305	0.239067	-0.121305	0.239067	0.564448	2.11e-09	-0.0486888	0.637583	-0.103146	0.317287	-0.233015	0.0223297	-0.0257122	0.803617	0.37126	0.000196121	-0.148668	0.148286	0.135125	0.189307
PRMT5	black	0.0449693	0.663522	-0.0449693	0.663522	0.727076	4.97e-17	-0.0693641	0.501881	-0.227106	0.0260686	-0.0597495	0.563081	-0.574553	9.3e-10	-0.372829	0.000183342	-0.569001	1.46e-09	0.077781	0.451297
RNF130	black	0.146706	0.153777	-0.146706	0.153777	0.533271	2.22e-08	0.326225	0.00117993	0.0676307	0.512653	0.191539	0.0615594	-0.361961	0.000290413	-0.206799	0.0432199	-0.19067	0.0627703	-0.0914718	0.375425
THADA	black	0.159949	0.119546	-0.159949	0.119546	0.553991	4.77e-09	-0.0486026	0.638179	0.0530427	0.607767	0.042607	0.680207	-0.00956768	0.926287	0.126247	0.220323	-0.254164	0.0124598	0.121566	0.23805
UROS	black	0.109946	0.286254	-0.109946	0.286254	0.653739	5.16e-13	-0.00396422	0.969422	-0.18047	0.0784831	-0.31687	0.00165812	-0.219819	0.0314003	0.196851	0.0545644	-0.225987	0.0268337	0.193797	0.0585013
NAGPA	black	0.107619	0.296638	-0.107619	0.296638	0.59173	2.17e-10	0.05141	0.618876	0.0588144	0.569217	-0.0244824	0.812834	-0.0558649	0.588774	0.210423	0.0396086	-0.13769	0.180964	0.0910195	0.377801
PCBP2	black	0.111527	0.279341	-0.111527	0.279341	0.46646	1.67e-06	-0.22728	0.0259515	-0.24383	0.0166663	-0.143915	0.161844	0.0564047	0.585171	0.104469	0.311082	-0.218191	0.0327098	0.0208273	0.840375
RASSF1	black	0.110395	0.284281	-0.110395	0.284281	0.549673	6.63e-09	0.157852	0.124535	0.0626611	0.54418	0.00433178	0.966589	-0.0277533	0.78838	0.31882	0.00154598	0.000262672	0.997973	-0.0344856	0.738711
RPUSD2	black	0.0808971	0.433317	-0.0808971	0.433317	0.334546	0.000863893	-0.140902	0.170901	-0.100026	0.332221	-0.201599	0.0488777	-0.0699658	0.498169	0.105953	0.304221	-0.0974849	0.344713	0.0561642	0.586775
GS1-111G14.1	black	0.040942	0.692061	-0.040942	0.692061	0.694845	4.07e-15	0.0435904	0.673242	-0.116327	0.259036	0.128844	0.2109	-0.37617	0.000158645	-0.237075	0.0200354	-0.399589	5.5e-05	-0.0673182	0.514607
MAP2K2	black	0.145528	0.157144	-0.145528	0.157144	0.632901	4.57e-12	0.155509	0.130297	-0.00671926	0.948195	-0.0642996	0.533681	-0.263161	0.00958384	0.0978727	0.342788	0.0158164	0.878439	0.0339733	0.742455
SLC25A12	black	0.101519	0.32502	-0.101519	0.32502	-0.349873	0.000475391	-0.0559335	0.588315	0.199511	0.0513151	0.276527	0.0063853	0.236682	0.0202483	0.17818	0.0824128	0.147734	0.150881	0.332678	0.000927216
COPS7B	black	0.0630651	0.541582	-0.0630651	0.541582	0.388462	9.19e-05	-0.0694581	0.5013	-0.0180056	0.86177	-0.0873355	0.397487	0.219216	0.0318803	0.168005	0.101798	-0.0749648	0.467898	-0.0318293	0.758193
EIF2B4	black	0.139232	0.176081	-0.139232	0.176081	0.563482	2.27e-09	0.00680287	0.947551	-0.0463741	0.653676	-0.0948518	0.357962	-0.0382983	0.711035	0.351076	0.000453028	0.00403847	0.96885	0.0873335	0.397497
PEX10	black	0.0834473	0.41891	-0.0834473	0.41891	0.53762	1.62e-08	-0.145671	0.156731	-0.233098	0.0222805	-0.239716	0.0186541	-0.337243	0.000779406	-0.0260626	0.800997	-0.263055	0.00961392	0.114586	0.26628
OXA1L	black	0.0903057	0.381568	-0.0903057	0.381568	0.373504	0.000178078	0.297992	0.00319046	0.0455079	0.65974	0.184886	0.0713315	-0.327734	0.00111576	-0.0207942	0.840625	-0.0659007	0.523521	-0.00345251	0.973368
TINF2	black	0.0879192	0.394328	-0.0879192	0.394328	0.396273	6.42e-05	0.076078	0.461297	0.0370087	0.720356	0.0936208	0.364263	-0.380137	0.000133328	-0.183838	0.0729792	-0.209285	0.0407147	0.0494574	0.632275
NCL	black	0.112107	0.276833	-0.112107	0.276833	0.176727	0.0849846	-0.0581383	0.573672	-0.146694	0.153811	-0.0354927	0.731366	-0.132788	0.197145	-0.183761	0.0731026	-0.00522573	0.959699	-0.031657	0.759462
GADD45G	black	0.0623915	0.545916	-0.0623915	0.545916	0.238536	0.0192611	-0.0405549	0.694828	0.0490451	0.63512	0.0884399	0.391522	0.185107	0.0709884	0.258271	0.0110651	-0.0302682	0.769714	0.0648611	0.530107
PCDH9	black	0.0789366	0.444581	-0.0789366	0.444581	-0.46734	1.58e-06	0.131179	0.202675	0.266238	0.00874356	0.198915	0.0520294	0.348698	0.000498184	0.328377	0.00108943	0.392734	7.56e-05	0.0870616	0.398974
LRRC47	black	0.0853505	0.408341	-0.0853505	0.408341	0.64594	1.19e-12	-0.143579	0.162837	-0.109593	0.287816	-0.0274348	0.790752	-0.0521433	0.613876	0.11746	0.254394	-0.374019	0.00017416	0.0519602	0.615122
EDEM2	black	0.0681701	0.509288	-0.0681701	0.509288	0.72445	7.28e-17	0.0712843	0.490087	-0.269827	0.00784596	-0.170945	0.0958624	-0.228468	0.0251623	-0.10917	0.289693	-0.532418	2.36e-08	0.159739	0.120038
HNRNPA0	black	0.120303	0.242998	-0.120303	0.242998	0.262679	0.00972172	-0.0756953	0.46356	-0.0542599	0.599542	0.12689	0.217964	-0.0603073	0.559436	-0.153227	0.136102	-0.0215484	0.834925	0.0955378	0.35448
RBCK1	black	0.11336	0.271464	-0.11336	0.271464	0.44362	5.99e-06	0.158797	0.122268	-0.00868562	0.933066	-0.129418	0.208857	0.0445092	0.666759	0.346442	0.000544827	-0.00231492	0.982141	0.102557	0.320071
CIZ1	black	0.104301	0.311866	-0.104301	0.311866	0.568051	1.58e-09	0.112549	0.274929	0.0124615	0.904085	0.074489	0.470736	-0.156189	0.128603	0.116544	0.258142	-0.33382	0.000888001	0.0320594	0.756499
FN3KRP	black	0.101366	0.325754	-0.101366	0.325754	0.512839	9.19e-08	-0.151478	0.140683	0.0201945	0.845163	-0.0477976	0.64376	-0.163035	0.112485	0.210245	0.0397802	-0.112275	0.27611	-0.0451666	0.662136
USP25	black	0.0957461	0.353427	-0.0957461	0.353427	-0.544693	9.63e-09	0.140847	0.17107	0.164787	0.108623	0.294518	0.00358232	0.122118	0.235908	0.0714757	0.48892	0.403257	4.63e-05	0.157584	0.125184
TBL3	black	0.0902041	0.382106	-0.0902041	0.382106	0.612264	3.39e-11	-0.248507	0.0146307	-0.0533191	0.605895	-0.284072	0.0050333	0.0287144	0.781232	0.300417	0.00294011	-0.121418	0.238626	0.0360886	0.727032
ARL2	black	0.105506	0.306278	-0.105506	0.306278	0.535346	1.91e-08	0.0898093	0.384201	0.219207	0.0318872	0.154363	0.133188	-0.250408	0.0138672	0.169793	0.0981547	0.155887	0.129354	0.0186071	0.8572
IGFBP2	black	0.0349564	0.735274	-0.0349564	0.735274	0.480105	7.42e-07	-0.0933053	0.365889	-0.00960238	0.92602	-0.201354	0.0491585	-0.188626	0.0656946	0.110224	0.28503	-0.232069	0.0228957	0.141408	0.169356
MFSD10	black	0.0619598	0.548704	-0.0619598	0.548704	0.651534	6.56e-13	-0.0854962	0.407539	-0.0694192	0.50154	-0.216842	0.0338293	0.107899	0.295374	0.354496	0.000394632	-0.161956	0.114915	0.0293893	0.776223
NAB2	black	0.136943	0.183366	-0.136943	0.183366	0.487299	4.78e-07	-0.184999	0.0711565	0.159309	0.121052	0.122939	0.232751	-0.0149234	0.885255	0.137029	0.183088	-0.123375	0.231086	0.098711	0.33865
TIMM17B	black	0.073315	0.477776	-0.073315	0.477776	0.682445	1.9e-14	-0.0414194	0.688655	-0.192893	0.0597101	-0.359225	0.000325243	-0.289417	0.00423607	-0.0432682	0.675521	-0.209413	0.0405884	-0.0423225	0.682228
S100A11	black	0.0480061	0.642312	-0.0480061	0.642312	0.477813	8.53e-07	0.0947295	0.358586	0.341472	0.000662007	0.0549286	0.595045	-0.195386	0.0564247	0.0470515	0.64895	-0.203903	0.0463004	-0.0882262	0.392672
STAT3	black	0.0598605	0.562355	-0.0598605	0.562355	0.542618	1.12e-08	-0.105348	0.307007	0.0619514	0.548758	-0.0043061	0.966787	-0.0703883	0.495572	0.120795	0.241061	-0.163118	0.1123	0.043958	0.670646
ARTN	black	0.113833	0.269456	-0.113833	0.269456	0.461288	2.24e-06	0.0213387	0.836509	0.0744222	0.471135	-0.180635	0.0782069	-0.247877	0.0148915	0.213565	0.0366846	0.0244393	0.813158	0.0246493	0.811582
REEP1	black	0.0427531	0.679171	-0.0427531	0.679171	-0.218105	0.0327801	-0.247816	0.0149172	-0.0748529	0.468565	-0.0371243	0.719519	0.217341	0.033412	0.11039	0.2843	0.00173019	0.986652	0.381128	0.000127618
IMP4	black	0.063937	0.535996	-0.063937	0.535996	0.847957	1.18e-27	0.0299316	0.772205	-0.110129	0.285449	-0.0725216	0.482566	-0.387859	9.44e-05	-0.140152	0.173214	-0.470685	1.3e-06	0.047232	0.647692
DYNC2H1	black	0.0975489	0.344395	-0.0975489	0.344395	-0.425519	1.55e-05	-0.175914	0.0864529	0.115863	0.260953	0.172406	0.0930158	0.344914	0.000578661	0.000930429	0.992822	0.117085	0.255922	0.186669	0.0685977
DCTD	black	0.0899996	0.383191	-0.0899996	0.383191	0.549673	6.63e-09	-0.00174733	0.98652	0.0379638	0.713449	0.137617	0.181197	-0.386847	9.89e-05	-0.118821	0.248893	-0.33031	0.00101358	0.159314	0.12104
RNPS1	black	0.0743373	0.471642	-0.0743373	0.471642	0.422345	1.82e-05	-0.215988	0.0345547	0.0573506	0.578884	-0.205239	0.0448572	0.055723	0.589722	0.238593	0.0192311	0.0290466	0.778765	-0.0380386	0.712909
MRPS27	black	0.0682292	0.50892	-0.0682292	0.50892	0.542964	1.1e-08	-0.225929	0.0268737	-0.212575	0.0375857	-0.0276261	0.789327	-0.180681	0.0781288	0.0315218	0.760458	-0.326632	0.00116231	0.162302	0.114132
CAPN1	black	0.068929	0.504573	-0.068929	0.504573	0.578609	6.64e-10	0.0973719	0.345275	0.075517	0.464617	-0.0104179	0.919757	-0.365937	0.000245894	-0.0569285	0.581686	-0.337166	0.000781699	0.0251118	0.808115
TXLNA	black	0.0856688	0.406589	-0.0856688	0.406589	0.540298	1.33e-08	-0.0274488	0.790648	0.0428681	0.678355	-0.000882219	0.993194	0.0596761	0.563561	0.243066	0.017021	-0.0849298	0.410664	0.0119224	0.908216
PLEKHM2	black	0.0921872	0.371687	-0.0921872	0.371687	0.543211	1.08e-08	-0.0258602	0.80251	0.0625921	0.544624	0.0321696	0.755688	-0.112245	0.276238	0.0784378	0.447473	-0.245964	0.0157088	-0.0375787	0.716232
PGD	black	0.0473575	0.646819	-0.0473575	0.646819	0.730206	3.13e-17	0.110403	0.284243	-0.272374	0.00725915	-0.150808	0.142468	-0.476015	9.5e-07	-0.289648	0.00420429	-0.517898	6.52e-08	0.0714843	0.488867
PDCD6IP	black	0.093852	0.363075	-0.093852	0.363075	-0.266817	0.00859297	-0.0720265	0.485568	0.0125142	0.903682	-0.127829	0.214549	0.0532036	0.606677	0.0696121	0.500349	-0.039716	0.700838	0.0822916	0.425404
MANF	black	0.0678492	0.511288	-0.0678492	0.511288	0.657696	3.35e-13	0.176327	0.085705	-0.106727	0.300685	-0.139409	0.175527	-0.525254	3.92e-08	-0.206566	0.0434621	-0.307954	0.00227069	-0.0563921	0.585255
UBN1	black	0.0871135	0.398692	-0.0871135	0.398692	0.527392	3.37e-08	-0.117715	0.253355	0.0457786	0.657843	-0.0981518	0.341407	0.254464	0.0123528	0.237162	0.0199887	-0.0329607	0.749875	0.0135391	0.895836
YIPF3	black	0.0557831	0.58932	-0.0557831	0.58932	0.770875	4.1e-20	0.0525556	0.611072	-0.0713815	0.489494	-0.0735755	0.476209	-0.479106	7.89e-07	-0.17501	0.0881073	-0.421851	1.86e-05	0.0160819	0.876414
RRNAD1	black	0.0560198	0.587739	-0.0560198	0.587739	0.51469	8.11e-08	-0.23634	0.020435	-0.175402	0.0873862	-0.110617	0.283306	0.17363	0.0906821	0.342065	0.000646893	-0.107509	0.297135	0.00947534	0.926996
VPS39	black	0.0681408	0.50947	-0.0681408	0.50947	0.601029	9.52e-11	0.174141	0.0897215	-0.05919	0.566749	0.00552847	0.957367	-0.098192	0.341208	0.0884505	0.391465	-0.303003	0.00269269	-0.0578834	0.575357
SPINT1	black	0.0315011	0.760611	-0.0315011	0.760611	0.631886	5.07e-12	-0.27291	0.00714078	-0.107319	0.297997	-0.262389	0.00980547	-0.102435	0.32065	0.00088375	0.993182	-0.323579	0.00130052	0.0691354	0.503295
DUSP3	black	0.126136	0.220732	-0.126136	0.220732	0.409538	3.42e-05	-0.0457271	0.658203	0.0497928	0.629965	-0.0426551	0.679866	-0.22667	0.0263643	0.0315422	0.760308	0.0630147	0.541905	0.134522	0.191307
LONP1	black	0.0670448	0.516321	-0.0670448	0.516321	0.636544	3.16e-12	-0.0461029	0.655572	-0.0956775	0.353774	-0.124524	0.226736	-0.100473	0.330058	0.219142	0.0319395	-0.0992351	0.336079	0.0102451	0.921084
TFE3	black	0.0971694	0.346284	-0.0971694	0.346284	0.654834	4.58e-13	0.0214906	0.835362	0.202539	0.0478122	0.0760986	0.461175	-0.300321	0.00294964	0.209388	0.0406135	-0.207967	0.0420278	-0.0554166	0.591772
LRPAP1	black	0.0635576	0.538423	-0.0635576	0.538423	0.600395	1.01e-10	-0.170416	0.0969099	-0.212021	0.0380978	-0.0803177	0.436629	-0.231192	0.0234308	-0.116289	0.25919	-0.295102	0.00351363	0.0186772	0.856668
SYT5	black	0.122091	0.236014	-0.122091	0.236014	0.245237	0.0160296	0.192195	0.0606581	-0.0242614	0.814494	0.0549724	0.594751	-0.103502	0.31561	-0.0523439	0.612511	-0.056893	0.581922	0.0933724	0.365543
C16orf58	black	0.0566703	0.583403	-0.0566703	0.583403	0.524735	4.07e-08	-0.0466762	0.651567	-0.078116	0.449344	-0.182186	0.0756391	-0.0645722	0.531944	0.192683	0.059994	-0.183375	0.0737176	0.0601734	0.56031
GUK1	black	0.0978738	0.342783	-0.0978738	0.342783	0.411768	3.07e-05	0.202952	0.0473495	0.147858	0.150535	-0.0225314	0.827509	-0.298372	0.00314996	0.15915	0.121428	0.0412362	0.689961	0.00191514	0.985225
STK16	black	0.0806466	0.434747	-0.0806466	0.434747	0.78765	1.75e-21	0.0660897	0.522327	-0.200752	0.0498543	-0.184429	0.0720467	-0.346389	0.000545962	-0.106497	0.301732	-0.374731	0.000168872	0.0488114	0.636735
ILKAP	black	0.0609092	0.555515	-0.0609092	0.555515	0.412123	3.02e-05	-0.0297328	0.773677	-0.126774	0.218387	-0.114707	0.265775	0.277228	0.00624747	0.252695	0.0129946	-0.0462064	0.654849	-0.0684367	0.507629
SIL1	black	0.0455118	0.659713	-0.0455118	0.659713	0.444222	5.79e-06	-0.165196	0.107736	-0.143017	0.164505	-0.24271	0.0171884	0.0472635	0.647473	0.135729	0.187316	-0.111985	0.277358	0.126746	0.218489
APBB1	black	0.0762772	0.460121	-0.0762772	0.460121	0.356427	0.000364795	-0.0324705	0.753476	0.0844563	0.413287	0.0316783	0.759305	0.0351013	0.734218	0.216971	0.0337209	0.0590613	0.567594	0.0423088	0.682325
SLC2A4RG	black	0.0519341	0.615301	-0.0519341	0.615301	0.366455	0.000240583	0.0448643	0.66426	0.0361801	0.726367	-0.186894	0.0682589	-0.236733	0.0202205	0.298437	0.00314314	-0.0474164	0.646409	0.120613	0.241774
ESYT1	black	0.0469214	0.649857	-0.0469214	0.649857	0.703247	1.37e-15	0.0322592	0.755029	-0.100839	0.328288	0.0220188	0.831374	-0.439231	7.57e-06	-0.150556	0.143144	-0.447935	4.73e-06	0.0610396	0.554668
PAK4	black	0.0960182	0.352055	-0.0960182	0.352055	0.497313	2.54e-07	0.00514098	0.960352	0.0159607	0.877339	-0.0529173	0.608617	-0.271665	0.00741845	0.122528	0.234329	-0.20862	0.0413722	0.297288	0.00326656
DYNLL1	black	0.157764	0.124747	-0.157764	0.124747	0.194728	0.0572772	-0.0563489	0.585543	0.0981058	0.341634	0.0452737	0.661384	-0.188476	0.0659145	-0.0729964	0.479696	0.0353206	0.732619	0.200502	0.0501464
ATP5SL	black	0.0542774	0.599424	-0.0542774	0.599424	0.575087	8.9e-10	-0.0606695	0.557075	-0.146856	0.153351	-0.0477272	0.644248	-0.275565	0.00657903	-0.0381083	0.712406	-0.355094	0.000385159	0.32091	0.00143344
DEAF1	black	0.0476466	0.644809	-0.0476466	0.644809	0.564839	2.04e-09	-0.0079444	0.938766	0.0019227	0.985167	-0.0201242	0.845696	-0.394295	7.04e-05	0.0999212	0.332732	-0.260363	0.0104085	0.138087	0.179698
TSSC1	black	0.0872484	0.397959	-0.0872484	0.397959	0.515083	7.9e-08	0.0764809	0.45892	-0.00371214	0.971366	-0.148906	0.147632	-0.211704	0.038394	0.0524234	0.61197	-0.0531948	0.606737	-0.0248598	0.810004
SHB	black	0.0522632	0.61306	-0.0522632	0.61306	0.462559	2.09e-06	-0.186273	0.0691983	0.0706054	0.49424	-0.0743617	0.471496	-0.130656	0.204497	0.123716	0.229789	-0.202986	0.0473118	0.0570801	0.580679
ICMT	black	0.107595	0.296749	-0.107595	0.296749	0.37484	0.000168077	0.0321873	0.755558	0.127868	0.214406	-0.0213967	0.836071	-0.0136786	0.894769	0.0475522	0.645465	-0.0450589	0.662892	0.0086228	0.933549
PEX14	black	0.062875	0.542803	-0.062875	0.542803	0.563295	2.31e-09	-0.13753	0.181478	0.0100428	0.922637	-0.000192083	0.998518	-0.0595792	0.564196	0.29129	0.00398465	-0.181202	0.0772604	0.0865012	0.402028
CREB3	black	0.0592221	0.566537	-0.0592221	0.566537	0.522079	4.89e-08	0.0713859	0.489467	-0.198815	0.0521497	-0.212964	0.0372294	-0.363098	0.000276979	-0.0479436	0.642746	-0.235906	0.0206742	0.312997	0.00190296
HHLA3	black	0.0491126	0.634654	-0.0491126	0.634654	0.363908	0.000267757	0.0154156	0.881497	0.0867235	0.400815	0.0294017	0.776131	0.0280008	0.786537	0.208806	0.041188	-0.0942345	0.361114	0.056595	0.583904
NDUFC1	black	0.0375023	0.716784	-0.0375023	0.716784	0.712129	4.13e-16	-0.0824804	0.424339	-0.25974	0.0106003	-0.0651904	0.528016	-0.408331	3.63e-05	-0.224653	0.0277701	-0.465242	1.79e-06	-0.0265684	0.797216
RP5-1118D24.2	black	0.107617	0.296648	-0.107617	0.296648	0.353922	0.000403914	0.0378866	0.714007	0.239162	0.018937	0.232906	0.0223942	-0.271159	0.00753406	0.00765691	0.940978	-0.0701606	0.496971	0.0887267	0.389982
UQCRC1	black	0.0264195	0.798328	-0.0264195	0.798328	0.801733	9.91e-23	-0.164956	0.108256	-0.187501	0.0673519	-0.256924	0.0115064	-0.380427	0.000131631	-0.147587	0.151293	-0.506869	1.37e-07	0.0105732	0.918565
TYRO3	black	0.100651	0.329194	-0.100651	0.329194	0.308452	0.00223171	0.0216309	0.834302	0.109489	0.288274	0.039264	0.704083	-0.151154	0.141544	0.0838799	0.416494	0.107826	0.295704	-0.0453388	0.660927
UXT	black	0.0402573	0.696957	-0.0402573	0.696957	0.781767	5.46e-21	0.105451	0.306533	-0.058875	0.568818	0.0497213	0.630457	-0.414423	2.7e-05	-0.168064	0.101677	-0.456435	2.95e-06	0.0285302	0.7826
PXMP2	black	0.0490622	0.635002	-0.0490622	0.635002	0.503521	1.7e-07	-0.235956	0.0206464	-0.163665	0.111085	-0.254951	0.0121814	-0.340249	0.00069417	-0.0840642	0.415467	-0.210831	0.0392181	0.0383464	0.710689
AES	black	0.0659171	0.523417	-0.0659171	0.523417	0.397027	6.2e-05	0.0475031	0.645806	0.000372469	0.997126	0.0196137	0.849564	0.0024689	0.980954	0.304311	0.00257482	0.0226573	0.82656	0.129574	0.208303
IRF2	black	0.0603991	0.558837	-0.0603991	0.558837	0.440232	7.18e-06	0.0772882	0.454178	-0.213144	0.0370652	0.00394764	0.96955	-0.141113	0.170256	-0.149264	0.14665	-0.219493	0.0316588	-0.0348427	0.736103
KAT5	black	0.0772732	0.454266	-0.0772732	0.454266	0.486323	5.08e-07	0.106067	0.303698	0.123468	0.23073	0.0490905	0.634807	-0.0399174	0.699393	0.263576	0.00946661	0.15673	0.12727	-0.0470688	0.648829
CTNNBIP1	black	0.0525549	0.611077	-0.0525549	0.611077	0.552071	5.52e-09	-0.01349	0.896211	0.0323829	0.75412	0.0483092	0.64021	-0.362755	0.000280971	0.0827987	0.422547	-0.18842	0.0659951	0.171226	0.09531
NIF3L1	black	0.0385961	0.708889	-0.0385961	0.708889	0.688542	9e-15	-0.0482533	0.640598	-0.20842	0.0415724	-0.0503421	0.626189	-0.357345	0.00035136	-0.276312	0.00642815	-0.496392	2.7e-07	-0.000436646	0.996631
ATP1A1	black	0.0291016	0.778357	-0.0291016	0.778357	0.373666	0.000176836	-0.0297024	0.773903	0.146385	0.154689	0.128814	0.211007	0.00607557	0.953152	0.123748	0.229665	-0.0680455	0.510064	0.0281247	0.785616
HINT1	black	0.0716791	0.487681	-0.0716791	0.487681	0.540463	1.32e-08	-0.0463867	0.653588	-0.108257	0.293767	0.0795238	0.44119	-0.432404	1.08e-05	-0.272897	0.00714379	-0.33165	0.000963837	0.099416	0.335194
CD2BP2	black	0.0564673	0.584755	-0.0564673	0.584755	0.722532	9.6e-17	-0.151258	0.141268	-0.111194	0.280788	-0.167903	0.10201	-0.0958624	0.35284	0.0723821	0.483411	-0.376494	0.000156422	0.0370768	0.719863
SMG5	black	0.0695788	0.500555	-0.0695788	0.500555	0.444062	5.84e-06	0.100159	0.331576	0.0348753	0.735866	-0.0796958	0.440199	-0.0386816	0.708273	0.179035	0.080928	-0.151091	0.141713	-0.0335277	0.745717
CCDC101	black	0.0823583	0.425028	-0.0823583	0.425028	0.553884	4.81e-09	-0.0623773	0.546008	-0.0125397	0.903486	-0.0293935	0.776192	-0.0265948	0.797019	0.125412	0.223414	-0.0848607	0.411046	-0.0128273	0.901284
MORC3	black	0.0426944	0.679587	-0.0426944	0.679587	-0.463489	1.98e-06	-0.0600627	0.561033	-0.0122778	0.905493	0.137868	0.180395	0.104234	0.312178	-0.329726	0.00103597	0.00907395	0.930081	0.0361217	0.726792
NRBP1	black	0.0419364	0.684972	-0.0419364	0.684972	0.59012	2.5e-10	0.0262677	0.799463	0.0178803	0.862723	0.0435566	0.673481	-0.116291	0.259185	-0.00142258	0.989025	-0.203543	0.0466952	-0.049988	0.628622
CHCHD2	black	0.140761	0.171336	-0.140761	0.171336	0.292915	0.00377737	0.235481	0.0209107	-0.0262471	0.799617	-0.0237018	0.818699	-0.325148	0.00122773	-0.0557293	0.58968	0.0645163	0.5323	-0.0462529	0.654523
GMPR2	black	0.0329743	0.749776	-0.0329743	0.749776	0.673779	5.36e-14	-0.102829	0.318785	-0.319138	0.00152836	-0.140239	0.172945	-0.244996	0.0161369	-0.14115	0.170142	-0.515673	7.59e-08	0.012927	0.90052
HGFAC	black	0.158817	0.122218	-0.158817	0.122218	0.308947	0.00219358	-0.0794078	0.441859	-0.138671	0.177847	-0.138214	0.179294	-0.0742141	0.472379	0.0843766	0.41373	-0.0221848	0.830122	0.140877	0.170979
NEDD8	black	0.0318521	0.758025	-0.0318521	0.758025	0.783055	4.27e-21	0.0655672	0.525629	-0.160512	0.118233	-0.117131	0.255737	-0.40885	3.54e-05	-0.144894	0.15898	-0.402406	4.82e-05	-0.0463086	0.654134
WDR18	black	0.0491908	0.634114	-0.0491908	0.634114	0.46907	1.43e-06	0.0674624	0.513705	-0.0228063	0.825438	0.0423164	0.682271	-0.348028	0.00051164	-0.0961589	0.351346	-0.261954	0.00993221	0.163207	0.1121
HMOX2	black	0.0767708	0.457214	-0.0767708	0.457214	0.612311	3.38e-11	-0.00923658	0.928831	0.0613444	0.552689	-0.159862	0.119749	-0.33388	0.000886009	-0.099282	0.335849	-0.185295	0.070698	0.0767947	0.457074
CAST	black	0.0570701	0.580745	-0.0570701	0.580745	-0.427132	1.42e-05	-0.19905	0.0518664	0.0558582	0.588818	0.0937358	0.363672	0.172422	0.0929842	-0.247771	0.0149359	0.0693974	0.501675	0.162108	0.11457
NMRK1	black	0.0373338	0.718003	-0.0373338	0.718003	-0.368961	0.000216351	0.166541	0.10486	-0.166628	0.104677	0.084223	0.414583	0.0860021	0.404759	-0.14007	0.173469	-0.0121957	0.906122	0.169897	0.0979463
ZNF394	black	0.0544297	0.598399	-0.0544297	0.598399	0.510149	1.1e-07	0.0984778	0.339798	0.158462	0.123068	0.198772	0.0522011	-0.206544	0.0434846	-0.00899365	0.930698	-0.242211	0.0174257	0.0614668	0.551895
GNA11	black	0.066699	0.518491	-0.066699	0.518491	0.379295	0.000138368	-0.15256	0.137836	0.051879	0.615676	0.00294085	0.977314	-0.053805	0.60261	0.276399	0.00641079	-0.0625685	0.544776	0.122751	0.233471
NMT1	black	0.0574483	0.578237	-0.0574483	0.578237	0.523612	4.4e-08	-0.153664	0.134975	0.00442761	0.96585	0.0246989	0.81121	-0.10045	0.330165	0.15057	0.143108	-0.311143	0.00203136	0.13315	0.195916
ATP6V0E1	black	0.0574271	0.578377	-0.0574271	0.578377	0.414549	2.68e-05	-0.221119	0.0303868	-0.157673	0.124969	-0.145161	0.158204	-0.157674	0.124967	-0.0762398	0.460342	-0.299518	0.00303077	0.131162	0.202737
DCTN3	black	0.0353184	0.732635	-0.0353184	0.732635	0.307335	0.00231998	0.0728994	0.480282	-0.0491147	0.634639	-0.0544359	0.598357	-0.343834	0.000603713	0.0649122	0.529782	-0.14307	0.164349	0.304825	0.00252978
CARS2	black	0.0238724	0.817416	-0.0238724	0.817416	0.427431	1.4e-05	-0.00424578	0.967252	-0.207742	0.0422548	-0.102	0.322722	0.0735215	0.476534	0.175876	0.0865211	-0.255228	0.0120844	0.0738075	0.474816
KCTD2	black	0.0551902	0.593289	-0.0551902	0.593289	0.498448	2.37e-07	-0.169531	0.0986829	-0.0353601	0.732332	0.0212472	0.8372	-0.212005	0.0381126	0.199053	0.0518627	-0.178156	0.0824535	0.054869	0.595445
VEGFB	black	0.0470668	0.648843	-0.0470668	0.648843	0.426851	1.45e-05	-0.0172719	0.86735	0.0817986	0.428192	0.0812176	0.431491	-0.143555	0.162908	0.0270283	0.793783	-0.136234	0.185665	0.0131608	0.89873
ERCC1	black	0.0358073	0.729077	-0.0358073	0.729077	0.659354	2.78e-13	-0.0411159	0.69082	-0.0704632	0.495112	0.0152413	0.882828	-0.368439	0.000221208	-0.0586186	0.570506	-0.414013	2.75e-05	0.281723	0.00542394
ZNF430	black	0.0527016	0.61008	-0.0527016	0.61008	-0.458957	2.56e-06	0.0961483	0.351399	0.161463	0.116039	0.18689	0.0682658	0.354719	0.000391074	0.097352	0.345374	0.167832	0.102158	0.07125	0.490296
CD151	black	0.0187378	0.856208	-0.0187378	0.856208	0.699863	2.13e-15	-0.176761	0.0849246	0.0551666	0.593448	0.0103453	0.920315	-0.108092	0.29451	0.25193	0.0132811	-0.269776	0.00785822	0.187946	0.0666922
MTCL1	black	0.0276418	0.78921	-0.0276418	0.78921	-0.504407	1.61e-07	-0.214172	0.0361408	0.0969867	0.347196	-0.0615925	0.55108	0.468734	1.46e-06	0.425781	1.53e-05	0.42886	1.3e-05	0.167687	0.102458
MAP3K5	black	0.045194	0.661943	-0.045194	0.661943	-0.460816	2.31e-06	0.213097	0.0371081	-0.0626405	0.544312	0.22767	0.0256901	0.130456	0.205198	-0.240985	0.0180204	0.122564	0.234188	0.00537789	0.958527
ATP5G3	black	0.0414852	0.688186	-0.0414852	0.688186	0.704709	1.12e-15	0.143764	0.16229	-0.082929	0.421815	-0.0900689	0.382823	-0.477116	8.89e-07	-0.313574	0.00186456	-0.312661	0.0019257	-0.0626878	0.544008
B4GALT7	black	0.0669968	0.516622	-0.0669968	0.516622	0.562903	2.38e-09	-0.152164	0.138873	0.0249546	0.809292	-0.118202	0.251386	-0.135172	0.189149	0.241225	0.0179027	-0.0831068	0.420817	0.0677702	0.511781
VRK2	black	0.030388	0.768828	-0.030388	0.768828	-0.286744	0.00461941	0.173511	0.0909072	0.0220527	0.831119	0.0182332	0.860041	0.110547	0.283612	-0.122321	0.235127	-0.0328354	0.750795	0.0643833	0.533148
CLDN7	black	0.0157539	0.878916	-0.0157539	0.878916	0.672201	6.45e-14	-0.188194	0.0663265	-0.261356	0.0101088	-0.344326	0.000592185	-0.271241	0.00751531	0.00732332	0.943545	-0.370216	0.000205079	0.171614	0.0945511
URGCP	black	0.0319893	0.757014	-0.0319893	0.757014	0.376352	0.000157389	-0.234662	0.0213731	0.00977306	0.924709	0.0426063	0.680212	0.12656	0.219173	0.398705	5.73e-05	-0.0919478	0.372935	0.148193	0.149603
UQCRQ	black	0.0632606	0.540327	-0.0632606	0.540327	0.382846	0.000118254	-0.232485	0.0226456	-0.0335338	0.745673	-0.172562	0.0927146	0.123276	0.231463	0.0705563	0.494541	-0.157211	0.126092	0.136373	0.185214
C21orf33	black	0.0425545	0.68058	-0.0425545	0.68058	0.675753	4.25e-14	-0.00565665	0.956379	-0.226998	0.0261414	-0.117432	0.254509	-0.380196	0.00013298	-0.0494149	0.632569	-0.269556	0.0079107	0.0968555	0.347852
METTL22	black	0.0394693	0.702609	-0.0394693	0.702609	0.467891	1.53e-06	-0.132183	0.199213	0.00824423	0.93646	-0.0253918	0.806016	0.144765	0.159355	0.2735	0.00701243	-0.191103	0.0621644	0.062062	0.548043
UBE2G1	black	0.031063	0.763842	-0.031063	0.763842	0.511873	9.8e-08	-0.0266045	0.796946	-0.282993	0.00520946	-0.071671	0.48773	-0.579466	6.18e-10	-0.494198	3.1e-07	-0.595123	1.61e-10	0.0870846	0.398849
CCNO	blue	0.396464	6.37e-05	-0.396464	6.37e-05	0.0509355	0.622121	-0.0235302	0.819989	0.218527	0.032436	0.0841817	0.414813	0.274989	0.00669756	0.384999	0.000107414	0.285182	0.00485751	0.316571	0.00167596
PIP	blue	0.17174	0.0943044	-0.17174	0.0943044	-0.0417526	0.686281	-0.0352336	0.733254	0.00550923	0.957515	0.158771	0.122329	0.0912229	0.376731	0.211015	0.0390427	0.0733849	0.477355	0.322565	0.00134962
SCUBE2	blue	0.238174	0.0194502	-0.238174	0.0194502	0.130152	0.206264	-0.154877	0.131887	-0.00567444	0.956242	-0.115111	0.264081	0.220097	0.0311811	0.309819	0.00212783	0.120114	0.243741	0.264394	0.00923899
TRIM58	blue	0.24507	0.0161041	-0.24507	0.0161041	0.179495	0.0801377	-0.101538	0.324929	0.199807	0.0509633	0.0823153	0.42527	0.114764	0.265534	0.282764	0.0052477	0.0707762	0.493193	0.359452	0.00032221
ABAT	blue	0.355133	0.000384553	-0.355133	0.000384553	0.165013	0.108132	-0.0645157	0.532304	-0.0509182	0.622239	-0.131189	0.202641	0.152592	0.137753	0.207322	0.0426832	-0.0407357	0.693535	0.419075	2.14e-05
RP11-680F8.4	blue	0.358601	0.000333703	-0.358601	0.000333703	0.176848	0.0847688	-0.17308	0.0917248	0.178634	0.0816217	0.0989949	0.337256	0.343265	0.000617312	0.246172	0.0156183	0.135796	0.187098	0.0776111	0.452289
MAPT	blue	0.278521	0.00599985	-0.278521	0.00599985	0.132443	0.198321	-0.205859	0.0442009	0.230844	0.0236465	0.00572354	0.955864	0.239599	0.0187137	0.444607	5.67e-06	0.143608	0.16275	0.491202	3.75e-07
TENC1	blue	0.450133	4.2e-06	-0.450133	4.2e-06	-0.0026268	0.979736	0.0297442	0.773593	0.49345	3.25e-07	0.487463	4.73e-07	0.437569	8.27e-06	0.656372	3.87e-13	0.509334	1.16e-07	0.142501	0.166049
LTBP3	blue	0.379109	0.000139501	-0.379109	0.000139501	0.236696	0.0202405	0.141088	0.170331	0.268266	0.00822579	0.267079	0.00852563	0.147588	0.15129	0.54244	1.14e-08	0.23673	0.0202224	0.0875013	0.396588
MUC1	blue	0.227192	0.0260105	-0.227192	0.0260105	0.0510279	0.621489	0.00337841	0.973939	0.27444	0.00681205	0.0353686	0.73227	0.277554	0.00618415	0.396424	6.38e-05	0.219574	0.0315947	0.132983	0.196482
VILL	blue	0.299072	0.00307671	-0.299072	0.00307671	0.182468	0.0751796	0.12097	0.240376	0.126075	0.220956	0.298787	0.00310633	0.2047	0.0454348	0.268118	0.0082627	0.0953097	0.355636	0.120046	0.244014
ATHL1	blue	0.168202	0.101393	-0.168202	0.101393	-0.0292522	0.77724	0.00606054	0.953268	0.127031	0.217448	-0.058693	0.570015	0.406192	4.02e-05	0.569407	1.41e-09	0.301852	0.00280037	0.148766	0.148016
PNPLA2	blue	0.348479	0.000502546	-0.348479	0.000502546	0.137473	0.18166	0.169001	0.099757	0.348394	0.000504253	0.142882	0.164908	0.240496	0.0182624	0.728037	4.32e-17	0.559505	3.11e-09	0.210181	0.0398419
NTS	blue	0.178015	0.082701	-0.178015	0.082701	0.122434	0.23469	0.0183544	0.85912	-0.0297361	0.773653	-0.00238816	0.981576	0.120347	0.242825	0.237955	0.019566	0.0395645	0.701925	0.261817	0.00997234
MAST3	blue	0.337258	0.000778957	-0.337258	0.000778957	0.321109	0.00142313	0.316263	0.00169453	-0.0209164	0.839701	0.1469	0.153228	0.147217	0.152331	0.390326	8.44e-05	0.0119015	0.908377	0.058303	0.572586
CRAT	blue	0.216435	0.0341735	-0.216435	0.0341735	0.305374	0.0024825	-0.122843	0.233116	0.11494	0.264796	-0.0254554	0.80554	0.127081	0.217267	0.301834	0.00280213	0.0647514	0.530804	0.243395	0.0168675
DOC2A	blue	0.295811	0.00343176	-0.295811	0.00343176	-0.137916	0.180242	-0.0765191	0.458695	0.153534	0.135311	-0.00105393	0.991869	0.583391	4.44e-10	0.596055	1.48e-10	0.49649	2.68e-07	-0.0203094	0.844294
GNRH1	blue	0.246663	0.0154059	-0.246663	0.0154059	-0.150088	0.144408	-0.0881521	0.393071	0.255577	0.0119637	0.295852	0.00342699	0.327887	0.00110946	0.345502	0.000565414	0.31733	0.00163102	0.0857947	0.405897
KIF13B	blue	0.335943	0.000819138	-0.335943	0.000819138	0.184715	0.0715993	-0.117501	0.254227	0.205417	0.0446679	0.24667	0.015403	0.326922	0.00114989	0.50489	1.56e-07	0.185888	0.0697856	0.431962	1.11e-05
LRIG1	blue	0.29801	0.00318848	-0.29801	0.00318848	0.0185248	0.857826	-0.296831	0.00331688	0.110225	0.285026	0.100131	0.331712	0.137237	0.182418	0.289037	0.00428874	0.0669607	0.516848	0.338938	0.00073023
COL4A5	blue	0.210766	0.0392803	-0.210766	0.0392803	-0.250553	0.0138102	-0.0796349	0.44055	0.245335	0.0159859	0.217698	0.0331155	0.332931	0.000918386	0.248095	0.0148008	0.100994	0.327541	0.311019	0.00204027
PIDD1	blue	0.379017	0.000140067	-0.379017	0.000140067	0.33525	0.000841075	-0.0779371	0.450386	-0.100506	0.329897	-0.104939	0.308899	0.138691	0.177783	0.409177	3.48e-05	0.0841203	0.415154	0.314295	0.00181751
SELENBP1	blue	0.292525	0.00382612	-0.292525	0.00382612	0.106315	0.302562	-0.0362287	0.726014	0.22477	0.0276871	-0.0542703	0.599472	0.350752	0.000458952	0.508154	1.26e-07	0.289031	0.00428964	0.0781831	0.448954
LOC202181	blue	0.202795	0.0475246	-0.202795	0.0475246	-0.254177	0.0124551	0.126352	0.219937	0.264253	0.00927785	0.176211	0.0859135	0.535832	1.85e-08	0.365735	0.000247997	0.369184	0.000214304	-0.0875992	0.396058
LAMB2	blue	0.371179	0.000196804	-0.371179	0.000196804	0.14681	0.153482	-0.169976	0.0977879	0.463125	2.02e-06	0.318745	0.00155014	0.322487	0.00135348	0.589491	2.64e-10	0.351702	0.000441781	0.140412	0.172411
AASS	blue	0.249274	0.0143182	-0.249274	0.0143182	-0.313514	0.00186853	-0.00754244	0.941859	0.245752	0.0158018	0.357848	0.000344178	0.407367	3.8e-05	0.275579	0.00657619	0.256701	0.0115813	0.116788	0.25714
USP20	blue	0.23753	0.0197914	-0.23753	0.0197914	0.140508	0.172115	0.0807145	0.434359	0.0617342	0.550163	0.00515852	0.960217	0.327468	0.00112686	0.508653	1.22e-07	0.332385	0.000937518	0.0550716	0.594085
PAQR6	blue	0.256781	0.0115544	-0.256781	0.0115544	-0.350084	0.000471397	0.12962	0.208143	0.362744	0.000281092	0.218287	0.0326314	0.5614	2.68e-09	0.555459	4.26e-09	0.554686	4.52e-09	0.0133808	0.897047
PARP3	blue	0.283979	0.00504822	-0.283979	0.00504822	0.126663	0.218795	0.142345	0.166519	0.0857141	0.40634	-0.0489436	0.635821	0.197745	0.0534541	0.428972	1.3e-05	0.072898	0.480291	0.200631	0.0499962
RGN	blue	0.260614	0.010332	-0.260614	0.010332	0.0331159	0.748736	0.178633	0.0816237	0.114463	0.266796	0.159588	0.120393	0.303366	0.00265949	0.469156	1.42e-06	0.355568	0.0003778	-0.142104	0.167244
STAB1	blue	0.274382	0.00682445	-0.274382	0.00682445	-0.155481	0.130368	0.249243	0.0143309	0.47442	1.04e-06	0.331479	0.000970048	0.429553	1.26e-05	0.627373	7.94e-12	0.705044	1.08e-15	-0.0438931	0.671104
TPCN1	blue	0.294851	0.00354299	-0.294851	0.00354299	-0.167479	0.102891	0.052291	0.612871	0.37879	0.000141471	0.227554	0.0257675	0.509737	1.13e-07	0.754113	7.39e-19	0.744314	3.61e-18	0.072441	0.483054
ECHDC2	blue	0.295493	0.00346824	-0.295493	0.00346824	-0.115074	0.264238	-0.139257	0.176004	0.172078	0.0936483	0.176664	0.0850988	0.65148	6.59e-13	0.619731	1.67e-11	0.337324	0.000776971	0.159857	0.119762
FAM63A	blue	0.33791	0.000759692	-0.33791	0.000759692	-0.015893	0.877855	-0.0443268	0.668044	0.00266222	0.979463	-0.0430396	0.67714	0.425612	1.54e-05	0.654813	4.59e-13	0.428201	1.35e-05	0.247388	0.0150971
DHCR24	blue	0.256158	0.0117644	-0.256158	0.0117644	0.314785	0.00178618	-0.0847096	0.411882	-0.0431413	0.67642	-0.263026	0.00962223	0.105932	0.304318	0.391881	7.86e-05	0.209603	0.0404032	0.126448	0.219584
MYO15B	blue	0.33151	0.000968939	-0.33151	0.000968939	-0.289274	0.00425586	0.0369603	0.720707	0.357698	0.000346305	0.200869	0.0497189	0.69143	6.27e-15	0.744633	3.43e-18	0.721823	1.06e-16	-0.0233122	0.821628
AC084219.3	blue	0.192952	0.0596313	-0.192952	0.0596313	0.122984	0.232579	0.171766	0.0942547	-0.0801426	0.437633	-0.0888332	0.389411	0.225158	0.0274125	0.227098	0.026074	0.116319	0.25907	0.190118	0.063549
DUSP4	blue	0.125394	0.22348	-0.125394	0.22348	-0.0210914	0.838378	-0.113327	0.271603	0.0266539	0.796578	0.0305545	0.767597	0.269282	0.0079769	0.239325	0.0188533	0.0742533	0.472145	0.317893	0.00159841
FAM193B	blue	0.293729	0.00367715	-0.293729	0.00367715	-0.200898	0.0496852	0.20359	0.0466435	0.35313	0.000417061	0.217352	0.0334024	0.54307	1.09e-08	0.724421	7.31e-17	0.523564	4.41e-08	0.0971028	0.346616
TNFSF10	blue	0.179468	0.080184	-0.179468	0.080184	-0.209731	0.0402783	0.119208	0.247344	0.0299622	0.771979	0.100811	0.328424	0.330269	0.00101511	0.127652	0.215189	0.146116	0.155457	0.194065	0.0581475
RGL2	blue	0.266358	0.0087122	-0.266358	0.0087122	-0.181688	0.0764558	0.0329186	0.750184	0.168244	0.101306	0.080043	0.438204	0.670076	8.26e-14	0.783549	3.89e-21	0.557377	3.67e-09	0.116911	0.256634
SORBS2	blue	0.198546	0.0524752	-0.198546	0.0524752	-0.070686	0.493746	-0.13552	0.188004	0.23148	0.0232538	0.301914	0.00279448	0.299142	0.00306937	0.388109	9.34e-05	0.236796	0.0201862	0.174497	0.0890575
MOK	blue	0.365046	0.000255281	-0.365046	0.000255281	0.00995913	0.92328	-0.00398733	0.969244	0.147333	0.152005	0.0553566	0.592174	0.424227	1.65e-05	0.649514	8.15e-13	0.382069	0.000122405	0.288111	0.00441971
FOXJ1	blue	0.215728	0.0347781	-0.215728	0.0347781	0.134781	0.190445	0.00879512	0.932224	0.136524	0.184723	-0.0747759	0.469024	-0.0194958	0.850458	0.26086	0.0102576	0.059962	0.561691	0.348912	0.000493958
P4HTM	blue	0.269853	0.0078399	-0.269853	0.0078399	-0.0400527	0.698423	-0.160194	0.118973	-0.0838873	0.416453	-0.197792	0.0533959	0.321884	0.00138356	0.610137	4.14e-11	0.375287	0.000164853	0.337223	0.000779998
PPIEL	blue	0.243785	0.0166866	-0.243785	0.0166866	0.101521	0.32501	0.0468748	0.650181	0.106591	0.301302	0.119042	0.248008	0.245204	0.0160443	0.408599	3.58e-05	0.179738	0.0797224	-0.0412296	0.690008
FBXL7	blue	0.233244	0.0221949	-0.233244	0.0221949	0.125898	0.22161	-0.21407	0.0362315	-0.0665653	0.519332	-0.155257	0.130929	0.298291	0.00315854	0.267361	0.00845358	0.100324	0.330779	0.232172	0.0228336
TPBG	blue	0.280232	0.00568584	-0.280232	0.00568584	-0.020655	0.841678	-0.245714	0.0158185	0.0646095	0.531707	-0.0671571	0.515616	0.420749	1.97e-05	0.258703	0.0109265	0.182888	0.0744997	0.364182	0.000264702
PLAT	blue	0.153007	0.136673	-0.153007	0.136673	-0.0154559	0.88119	-0.129451	0.208739	0.224207	0.0280899	0.142858	0.16498	0.0473589	0.646809	0.257225	0.0114065	0.126612	0.218981	0.577976	7e-10
ZNF446	blue	0.21921	0.0318853	-0.21921	0.0318853	0.366578	0.000239335	-0.144864	0.159066	-0.0352216	0.733341	-0.166298	0.105375	0.302646	0.00272575	0.376632	0.000155483	0.011128	0.914308	0.170303	0.0971355
SEC31B	blue	0.272973	0.00712713	-0.272973	0.00712713	0.0555091	0.591153	0.0143267	0.889813	0.183306	0.0738285	0.252646	0.0130128	0.369116	0.000214929	0.314771	0.00178706	0.194853	0.0571152	0.0206676	0.841583
CCDC92	blue	0.318746	0.00155009	-0.318746	0.00155009	0.402573	4.78e-05	0.020303	0.844342	0.357539	0.000348571	0.272121	0.00731566	0.140878	0.170975	0.554944	4.43e-09	0.0712593	0.49024	0.242053	0.0175011
CALCOCO1	blue	0.266326	0.00872065	-0.266326	0.00872065	-0.177414	0.0837598	-0.0305389	0.767713	0.339858	0.000704762	0.185675	0.0701122	0.740529	6.53e-18	0.785742	2.54e-21	0.695303	3.84e-15	-0.00401723	0.969014
SIN3B	blue	0.352034	0.000435917	-0.352034	0.000435917	-0.0954582	0.354884	0.207135	0.0428747	0.39326	7.38e-05	0.263341	0.00953269	0.435943	9.01e-06	0.719435	1.49e-16	0.577423	7.33e-10	0.00970722	0.925215
IKBKG	blue	0.398095	5.9e-05	-0.398095	5.9e-05	0.452897	3.6e-06	0.154945	0.131715	0.212841	0.0373418	0.0600305	0.561243	0.149182	0.146873	0.469648	1.38e-06	0.26699	0.00854848	-0.000421305	0.99675
CIC	blue	0.312793	0.00191675	-0.312793	0.00191675	-0.0890251	0.388384	0.221834	0.0298416	0.439097	7.63e-06	0.332954	0.000917596	0.363554	0.000271758	0.58529	3.78e-10	0.598123	1.24e-10	0.104359	0.311597
PHF1	blue	0.274749	0.00674744	-0.274749	0.00674744	-0.0302545	0.769816	0.117948	0.252411	0.266973	0.00855283	0.33759	0.000769091	0.282228	0.00533777	0.56765	1.63e-09	0.322667	0.0013446	-0.0237039	0.818682
STAT6	blue	0.283743	0.00508641	-0.283743	0.00508641	-0.0828494	0.422262	0.235194	0.021072	0.22371	0.0284492	0.213051	0.0371501	0.348414	0.000503848	0.586623	3.37e-10	0.490665	3.87e-07	0.0357777	0.729292
FAM102A	blue	0.312147	0.00196089	-0.312147	0.00196089	0.0939318	0.362665	0.26968	0.00788117	0.269118	0.00801662	0.0579506	0.574913	0.195976	0.0556698	0.569356	1.42e-09	0.425122	1.58e-05	0.221017	0.0304652
NISCH	blue	0.233301	0.0221609	-0.233301	0.0221609	-0.239142	0.0189473	0.0881019	0.393342	0.360719	0.000305774	0.305292	0.0024895	0.610462	4.02e-11	0.76811	6.71e-20	0.54572	8.92e-09	0.00083067	0.993591
ACADVL	blue	0.278834	0.0059414	-0.278834	0.0059414	-0.119616	0.245719	0.0668594	0.517484	0.256741	0.0115676	0.251143	0.0135814	0.438381	7.92e-06	0.662009	2.07e-13	0.422325	1.82e-05	0.0951495	0.356449
CAPN15	blue	0.348712	0.000497908	-0.348712	0.000497908	0.312591	0.00193048	0.17741	0.0837684	0.13934	0.175744	-0.0839371	0.416175	0.152335	0.138426	0.524985	4e-08	0.212574	0.0375868	0.255173	0.0121036
RHOT2	blue	0.275942	0.00650257	-0.275942	0.00650257	0.175963	0.0863628	0.152297	0.138525	0.297137	0.00328316	-0.0606787	0.557015	0.275108	0.00667293	0.647916	9.66e-13	0.48176	6.71e-07	-0.0304906	0.76807
CIRBP	blue	0.278023	0.00609419	-0.278023	0.00609419	0.126876	0.218015	-0.153014	0.136655	-0.0138676	0.893323	0.232189	0.0228233	0.267072	0.00852734	0.380648	0.000130355	0.0950537	0.356935	0.25157	0.0134177
BIN3-IT1	blue	0.236956	0.0200996	-0.236956	0.0200996	0.0633358	0.539844	-0.0155679	0.880335	0.217493	0.0332852	0.154374	0.133161	0.266576	0.00865535	0.270303	0.00773323	0.126186	0.220548	0.0490873	0.634829
EML3	blue	0.286808	0.00460996	-0.286808	0.00460996	0.0280229	0.786373	0.101328	0.325936	0.228119	0.0253922	0.0596052	0.564026	0.398856	5.69e-05	0.650695	7.18e-13	0.627926	7.52e-12	-0.0372325	0.718736
CHD3	blue	0.309636	0.00214147	-0.309636	0.00214147	0.0325712	0.752736	0.145777	0.156427	0.180627	0.0782192	0.0629622	0.542243	0.327317	0.00113319	0.661803	2.12e-13	0.471048	1.28e-06	-0.00662164	0.948947
TAF1C	blue	0.179734	0.0797303	-0.179734	0.0797303	-0.0550517	0.594219	-0.0617648	0.549965	0.122563	0.234194	0.140055	0.173516	0.475464	9.81e-07	0.471877	1.21e-06	0.23487	0.0212553	-0.0108348	0.916558
BAG1	blue	0.228066	0.0254275	-0.228066	0.0254275	0.190319	0.0632651	-0.114514	0.266585	-0.139221	0.176116	-0.106483	0.301794	-0.084428	0.413444	0.176297	0.0857586	0.0891026	0.387969	0.478074	8.39e-07
SORL1	blue	0.224794	0.0276699	-0.224794	0.0276699	-0.105243	0.307495	0.0141362	0.891269	0.20263	0.0477094	0.23841	0.0193265	0.312117	0.001963	0.266773	0.00860421	0.098636	0.339019	0.237917	0.0195859
RASSF7	blue	0.244084	0.0165494	-0.244084	0.0165494	0.0794926	0.44137	0.0415596	0.687656	0.224025	0.0282211	-0.138426	0.178623	0.383965	0.000112497	0.663485	1.75e-13	0.510965	1.04e-07	0.173061	0.0917604
PRAMEF12	blue	0.179907	0.0794349	-0.179907	0.0794349	-0.0663872	0.520453	0.040231	0.697146	0.0114749	0.911647	0.0690931	0.503557	0.198117	0.0529972	0.154985	0.131613	0.0679644	0.51057	0.0903269	0.381456
KRT13	blue	0.14389	0.161917	-0.14389	0.161917	-0.230157	0.0240766	-0.00411993	0.968222	-0.0688211	0.505243	0.0243755	0.813637	0.136081	0.186165	0.148992	0.147395	0.100634	0.329277	0.0448657	0.66425
ZNF580	blue	0.168574	0.100627	-0.168574	0.100627	0.0576435	0.576944	0.00744193	0.942632	0.186386	0.0690257	0.0338703	0.743209	0.320082	0.00147708	0.588798	2.8e-10	0.424929	1.59e-05	0.152111	0.139012
GABBR1	blue	0.207103	0.0429073	-0.207103	0.0429073	-0.313345	0.00187975	-0.148636	0.148376	0.352644	0.000425326	0.250006	0.0140256	0.71098	4.83e-16	0.664763	1.52e-13	0.572903	1.06e-09	-0.0526942	0.61013
PABPN1	blue	0.195897	0.0557701	-0.195897	0.0557701	-0.335302	0.000839412	0.0110957	0.914555	0.233771	0.0218866	0.104481	0.311026	0.705525	1.01e-15	0.684637	1.46e-14	0.703222	1.37e-15	-0.0312847	0.762207
EFHD1	blue	0.143601	0.162771	-0.143601	0.162771	0.222959	0.0289995	-0.215633	0.0348601	0.203973	0.0462238	0.0448127	0.664623	0.1473	0.152098	0.396166	6.45e-05	0.105581	0.305932	0.154451	0.132966
ABCA3	blue	0.180731	0.0780458	-0.180731	0.0780458	0.135088	0.189428	-0.264931	0.00909232	0.0374753	0.716979	-0.229009	0.0248104	0.237402	0.0198597	0.446946	5e-06	0.122476	0.234529	0.332161	0.000945458
NXF1	blue	0.268152	0.00825438	-0.268152	0.00825438	-0.247866	0.0148963	0.191226	0.0619931	0.239976	0.018523	0.164574	0.109087	0.380024	0.000133996	0.694107	4.47e-15	0.559149	3.2e-09	0.100155	0.331595
PLCD1	blue	0.205282	0.044811	-0.205282	0.044811	0.0765073	0.458765	0.151792	0.139853	0.248551	0.0146125	0.275538	0.00658458	0.178555	0.081758	0.466685	1.65e-06	0.345282	0.00057033	0.0159169	0.877673
CTDSP1	blue	0.306415	0.00239499	-0.306415	0.00239499	0.205015	0.0450966	0.111732	0.278454	0.514324	8.31e-08	0.345075	0.000574992	0.289143	0.00427405	0.729402	3.53e-17	0.566901	1.73e-09	0.182871	0.0745282
MAP3K11	blue	0.284463	0.00497075	-0.284463	0.00497075	0.00295948	0.97717	0.156018	0.129029	0.315275	0.00175531	0.15685	0.126975	0.495356	2.88e-07	0.742763	4.61e-18	0.690672	6.9e-15	-0.0452615	0.661469
TTC40	blue	0.164343	0.109592	-0.164343	0.109592	0.238032	0.0195254	-0.0388189	0.707285	0.00397748	0.96932	0.0308758	0.765224	0.224727	0.0277175	0.250464	0.0138451	0.0291109	0.778288	0.0780372	0.449804
SORBS3	blue	0.30456	0.00255294	-0.30456	0.00255294	0.0600597	0.561053	0.0368718	0.721348	0.291402	0.00396997	0.236452	0.0203739	0.148385	0.14907	0.553363	5e-09	0.354438	0.000395559	0.249704	0.0141458
RFNG	blue	0.325734	0.0012015	-0.325734	0.0012015	0.0726834	0.481587	0.125903	0.221591	0.230621	0.0237855	0.0752562	0.466165	0.220902	0.030554	0.690589	6.97e-15	0.534066	2.1e-08	0.0436501	0.67282
EIF2AK1	blue	0.237835	0.0196295	-0.237835	0.0196295	0.220222	0.031083	-0.07285	0.480581	-0.101163	0.326727	-0.158259	0.123554	-0.141462	0.169192	0.220452	0.0309037	0.0460488	0.655951	0.251646	0.0133889
DENND4B	blue	0.200405	0.0502598	-0.200405	0.0502598	0.0241029	0.815684	0.246971	0.0152742	0.00522062	0.959739	0.00550453	0.957551	0.288271	0.00439686	0.641284	1.94e-12	0.274888	0.00671844	0.0355786	0.730741
LDB1	blue	0.270525	0.0076812	-0.270525	0.0076812	0.0473686	0.646742	0.0145518	0.888093	0.325763	0.00120022	0.177793	0.0830918	0.417919	2.27e-05	0.689127	8.37e-15	0.498531	2.35e-07	0.121415	0.238638
SLC22A18	blue	0.191087	0.0621873	-0.191087	0.0621873	0.291067	0.00401377	-0.173379	0.0911577	-0.00160591	0.987611	-0.153054	0.13655	0.239584	0.0187211	0.55357	4.92e-09	0.170219	0.0973018	0.286214	0.00469899
PIP5K1C	blue	0.253996	0.0125198	-0.253996	0.0125198	-0.0351403	0.733933	0.0704369	0.495274	0.427111	1.43e-05	0.0898681	0.383889	0.444867	5.6e-06	0.72686	5.13e-17	0.605888	6.12e-11	0.0701392	0.497102
PTPRT	blue	0.104072	0.312937	-0.104072	0.312937	-0.0629374	0.542402	-0.148211	0.149552	0.0889778	0.388637	-0.0562149	0.586437	0.285583	0.00479536	0.248111	0.0147943	0.0976293	0.343996	0.327263	0.00113544
IFT46	blue	0.355895	0.000372799	-0.355895	0.000372799	-0.0976411	0.343937	-0.150601	0.143025	0.170184	0.0973714	0.0808771	0.433431	0.466676	1.65e-06	0.500933	2.01e-07	0.402728	4.74e-05	0.414903	2.63e-05
MICALL2	blue	0.207602	0.0423977	-0.207602	0.0423977	0.0458169	0.657574	0.0526278	0.610581	0.0976334	0.343975	-0.113198	0.272154	0.273659	0.00697815	0.488874	4.33e-07	0.232521	0.0226236	0.203093	0.0471928
CLSTN3	blue	0.16812	0.101561	-0.16812	0.101561	-0.192663	0.0600215	0.208783	0.0412101	0.305655	0.00245858	0.257408	0.0113463	0.183767	0.0730933	0.328747	0.00107453	0.17751	0.0835908	0.247039	0.0152451
PHACTR4	blue	0.278326	0.00603669	-0.278326	0.00603669	0.207961	0.0420334	0.1121	0.276864	0.143643	0.162647	0.0662111	0.521562	0.37396	0.000174603	0.431418	1.14e-05	0.321146	0.00142119	0.106242	0.302899
CNKSR1	blue	0.259464	0.0106861	-0.259464	0.0106861	-0.177395	0.0837948	0.00658756	0.949209	0.0791185	0.443529	-0.0204114	0.843522	0.515769	7.54e-08	0.641335	1.93e-12	0.360797	0.000304791	0.309586	0.00214521
NME3	blue	0.195036	0.056877	-0.195036	0.056877	0.307637	0.00229575	-0.208429	0.041563	-0.0218692	0.832504	-0.27681	0.00632936	0.310991	0.00204225	0.50973	1.13e-07	0.0844606	0.413263	0.190441	0.0630927
CNTN6	blue	0.144998	0.158677	-0.144998	0.158677	0.0397443	0.700635	-0.0197847	0.848268	-0.0423188	0.682254	-0.0423908	0.681742	0.00173275	0.986632	0.180921	0.0777281	0.0579619	0.574838	-0.0418654	0.685478
HECTD3	blue	0.265549	0.00892576	-0.265549	0.00892576	0.300637	0.00291826	0.207287	0.0427182	0.315973	0.00171215	0.169074	0.099608	-0.0451236	0.662438	0.457899	2.72e-06	0.14304	0.164439	0.138144	0.179517
TTC39A	blue	0.218284	0.0326339	-0.218284	0.0326339	0.201614	0.0488603	-0.276354	0.0064199	0.0265401	0.797428	-0.0960519	0.351885	0.201699	0.0487632	0.395228	6.74e-05	0.112487	0.275196	0.0895808	0.385417
AZGP1	blue	0.112106	0.276838	-0.112106	0.276838	0.0973016	0.345625	-0.251918	0.0132856	-0.0641444	0.534671	-0.016969	0.869656	0.0398676	0.699751	0.308137	0.00225626	-0.00794594	0.938755	0.470266	1.34e-06
HOOK2	blue	0.203062	0.0472278	-0.203062	0.0472278	-0.0894627	0.386046	-0.00240405	0.981454	0.26386	0.00938695	0.119963	0.244342	0.548602	7.19e-09	0.758223	3.72e-19	0.551556	5.74e-09	0.129779	0.207579
MAN2C1	blue	0.285515	0.00480587	-0.285515	0.00480587	-0.108934	0.290739	0.108136	0.29431	0.410319	3.3e-05	0.172651	0.092545	0.517246	6.82e-08	0.708053	7.19e-16	0.740389	6.68e-18	-0.111322	0.280229
ATF7IP2	blue	0.152427	0.138183	-0.152427	0.138183	-0.0731111	0.479005	0.0641224	0.534812	0.0281192	0.785656	0.112067	0.277003	0.242197	0.0174324	0.121903	0.23674	0.123084	0.232196	0.141243	0.169859
WDR6	blue	0.189807	0.0639923	-0.189807	0.0639923	-0.19619	0.0553984	-0.0850893	0.409782	0.213786	0.0364854	-0.0172618	0.867427	0.50718	1.34e-07	0.760353	2.59e-19	0.596417	1.44e-10	0.0389539	0.706313
LRRK1	blue	0.187904	0.0667547	-0.187904	0.0667547	0.193171	0.0593372	0.199026	0.0518951	0.148368	0.149116	0.179912	0.079426	0.080439	0.435934	0.218404	0.0325361	0.17147	0.094832	-0.0841949	0.41474
LETMD1	blue	0.24959	0.0141914	-0.24959	0.0141914	-0.0378597	0.714201	-0.0151121	0.883814	0.0743582	0.471517	0.0934288	0.365252	0.45265	3.65e-06	0.547051	8.08e-09	0.501318	1.97e-07	0.00579197	0.955337
AGBL3	blue	0.105499	0.306309	-0.105499	0.306309	0.00858648	0.933828	-0.0341148	0.741421	-0.0766659	0.457831	0.106378	0.302277	0.0635368	0.538556	-0.267043	0.00853466	-0.144867	0.159057	0.00959872	0.926048
CLSTN1	blue	0.222939	0.0290146	-0.222939	0.0290146	0.0212958	0.836833	0.0128824	0.900862	0.229498	0.0244953	-0.00161276	0.987558	0.284109	0.00502727	0.69941	2.26e-15	0.559701	3.06e-09	0.130756	0.204148
CYB561D2	blue	0.26266	0.00972718	-0.26266	0.00972718	0.497542	2.51e-07	-0.047962	0.642618	0.00281353	0.978296	-0.322107	0.00137235	0.0876542	0.39576	0.400434	5.29e-05	0.205669	0.0444016	0.129541	0.208422
CST3	blue	0.128102	0.213561	-0.128102	0.213561	0.156698	0.127348	0.0693174	0.502169	-0.110013	0.28596	-0.0182545	0.859879	0.0730543	0.479347	0.315306	0.00175335	0.11091	0.282026	0.219799	0.031416
ZNF692	blue	0.225741	0.0270044	-0.225741	0.0270044	-0.200696	0.0499194	-0.114259	0.267657	0.215863	0.0346619	0.0485785	0.638346	0.65938	2.78e-13	0.7099	5.6e-16	0.478923	7.97e-07	-0.0370017	0.720407
SF3B4	blue	0.275681	0.0065555	-0.275681	0.0065555	0.223406	0.0286712	0.163608	0.111211	0.26933	0.00796519	-0.070956	0.492093	-0.00642176	0.950486	0.602933	8.02e-11	0.426775	1.45e-05	0.0366677	0.722828
MPP6	blue	0.150934	0.142132	-0.150934	0.142132	0.114527	0.266529	0.220713	0.0307007	-0.0877353	0.395321	0.169526	0.0986927	-0.269233	0.00798865	-0.2364	0.0204024	-0.0355401	0.731021	-0.153846	0.134509
MED12	blue	0.291815	0.00391648	-0.291815	0.00391648	0.138857	0.17726	0.182691	0.0748184	0.276026	0.00648554	0.11337	0.271421	0.363638	0.000270795	0.66876	9.61e-14	0.600226	1.02e-10	-0.00556925	0.957052
MADD	blue	0.285479	0.00481136	-0.285479	0.00481136	0.0598861	0.562187	0.0694872	0.50112	0.256652	0.0115977	0.0517295	0.616695	0.507743	1.29e-07	0.774988	1.94e-20	0.631196	5.43e-12	0.1202	0.243404
THBS3	blue	0.188284	0.0661948	-0.188284	0.0661948	0.00358881	0.972317	-0.166581	0.104776	0.468347	1.49e-06	0.250133	0.0139756	0.421098	1.93e-05	0.618119	1.95e-11	0.264118	0.00931524	-0.0192949	0.851981
IRF2BP1	blue	0.163284	0.11193	-0.163284	0.11193	0.286579	0.00464404	-0.164497	0.109254	0.216372	0.0342276	0.0823085	0.425308	0.215071	0.0353483	0.372878	0.000182954	0.238657	0.019198	0.11561	0.262002
DCTN1	blue	0.270425	0.00770465	-0.270425	0.00770465	0.192296	0.0605197	0.0436499	0.672821	0.291344	0.00397757	0.0870293	0.39915	0.276136	0.0064634	0.736125	1.29e-17	0.467834	1.54e-06	0.197366	0.0539222
AR	blue	0.173155	0.0915828	-0.173155	0.0915828	0.219035	0.0320255	-0.144584	0.159881	0.0678491	0.511289	-0.0760642	0.461378	0.221542	0.0300635	0.291819	0.00391602	-0.012735	0.90199	0.296846	0.00331525
VAMP1	blue	0.221471	0.0301175	-0.221471	0.0301175	0.0480039	0.642328	0.163436	0.11159	0.228419	0.0251949	0.169155	0.0994442	0.350157	0.00047002	0.409639	3.41e-05	0.234771	0.0213113	-0.0129401	0.90042
GSTM2	blue	0.132313	0.198766	-0.132313	0.198766	-0.0568567	0.582163	-0.0782985	0.448282	0.199079	0.0518316	0.142614	0.165709	0.434748	9.6e-06	0.540894	1.28e-08	0.346451	0.000544629	-0.0193924	0.851242
ZNF512B	blue	0.159962	0.119515	-0.159962	0.119515	0.208288	0.0417049	-0.161613	0.115697	-0.00480765	0.962921	-0.11499	0.264589	0.269589	0.0079029	0.490869	3.83e-07	-0.0254413	0.805646	0.154785	0.132118
DLG5	blue	0.177802	0.0830745	-0.177802	0.0830745	-0.015494	0.880899	-0.316357	0.00168885	0.00153842	0.988131	-0.0823623	0.425005	0.445149	5.51e-06	0.561722	2.61e-09	0.202151	0.0482497	0.193413	0.0590132
PLXDC1	blue	0.192329	0.0604747	-0.192329	0.0604747	-0.137914	0.180249	0.013005	0.899923	0.489483	4.17e-07	0.384572	0.000109491	0.460297	2.38e-06	0.48117	6.96e-07	0.349016	0.000491929	0.0526438	0.610473
TAOK2	blue	0.287353	0.00452949	-0.287353	0.00452949	0.251776	0.0133394	-0.108978	0.290543	0.210318	0.0397096	0.0755934	0.464164	0.162284	0.114171	0.39663	6.32e-05	0.232136	0.0228553	0.150398	0.14357
RP1-68D18.4	blue	0.201283	0.0492406	-0.201283	0.0492406	-0.0967917	0.348171	0.0182718	0.859747	0.249336	0.0142932	0.175372	0.0874417	0.235836	0.0207134	0.309277	0.00216846	0.23558	0.0208557	0.0648487	0.530186
CHST10	blue	0.256331	0.0117058	-0.256331	0.0117058	-0.205186	0.0449139	0.0349549	0.735285	0.373316	0.000179529	0.144459	0.160246	0.425216	1.57e-05	0.638187	2.67e-12	0.643186	1.59e-12	0.186739	0.0684925
SMARCD3	blue	0.186194	0.0693186	-0.186194	0.0693186	0.0260881	0.800805	-0.101186	0.326618	0.249318	0.0143006	0.208129	0.0418638	0.151682	0.140143	0.32314	0.0013216	0.181926	0.0760653	0.16067	0.117866
CLK2	blue	0.174955	0.0882092	-0.174955	0.0882092	-0.0820791	0.426604	0.029374	0.776336	0.279595	0.00580099	0.12071	0.241395	0.478329	8.27e-07	0.678062	3.23e-14	0.327837	0.0011115	-0.0378559	0.714228
ATP6V0E2	blue	0.175974	0.0863437	-0.175974	0.0863437	0.0542744	0.599444	0.064748	0.530826	0.198508	0.0525212	0.101726	0.324027	0.0867614	0.400608	0.369054	0.000215497	0.225235	0.0273579	0.198498	0.0525338
C2orf27A	blue	0.166516	0.104913	-0.166516	0.104913	-0.178379	0.0820646	-0.0119171	0.908257	-0.0361674	0.726459	-0.0601236	0.560635	0.331992	0.000951512	0.34379	0.000604751	0.181578	0.0766379	0.292398	0.00384213
CDK5RAP3	blue	0.158249	0.123578	-0.158249	0.123578	-0.227144	0.0260429	-0.00515824	0.960219	0.0550851	0.593995	-0.0182873	0.859629	0.662008	2.07e-13	0.649632	8.04e-13	0.428199	1.35e-05	-0.110664	0.283101
CXXC1	blue	0.258199	0.0110882	-0.258199	0.0110882	-0.0824765	0.424361	-0.0010447	0.99194	0.305729	0.00245236	0.0506594	0.624013	0.630349	5.91e-12	0.841189	7.73e-27	0.603944	7.31e-11	0.0361216	0.726792
MST1R	blue	0.206423	0.0436102	-0.206423	0.0436102	-0.224393	0.0279561	-0.149134	0.147004	0.123079	0.232213	-0.168752	0.100263	0.478548	8.16e-07	0.5916	2.19e-10	0.512288	9.53e-08	0.078931	0.444614
MAN2A1	blue	0.165633	0.106795	-0.165633	0.106795	-0.0263112	0.799138	0.0411295	0.690723	-0.0271025	0.79323	0.114628	0.266105	-0.0631409	0.541095	-0.370129	0.000205847	-0.136972	0.183271	-0.00609381	0.953012
NPIPA1	blue	0.143012	0.16452	-0.143012	0.16452	-0.232513	0.0226285	-0.101349	0.325836	0.186034	0.0695612	0.11295	0.273212	0.660208	2.53e-13	0.708011	7.23e-16	0.289659	0.00420283	0.0583685	0.572154
KAT2A	blue	0.18508	0.0710312	-0.18508	0.0710312	-0.1628	0.11301	-0.0409334	0.692123	0.208574	0.0414184	0.00610003	0.952964	0.484486	5.68e-07	0.784973	2.95e-21	0.667958	1.05e-13	0.0163842	0.87411
PRSS22	blue	0.296277	0.00337879	-0.296277	0.00337879	0.0464688	0.653015	-0.0273173	0.791628	0.398701	5.74e-05	0.0672783	0.514857	0.432427	1.08e-05	0.624085	1.1e-11	0.501929	1.89e-07	0.177051	0.0844062
FAM134C	blue	0.219606	0.0315694	-0.219606	0.0315694	0.118413	0.250534	-0.103772	0.314342	0.0346318	0.737643	-0.105348	0.307009	0.414028	2.75e-05	0.722508	9.63e-17	0.482588	6.38e-07	0.146862	0.153334
ACTN4	blue	0.139375	0.175633	-0.139375	0.175633	0.0111892	0.913838	0.132809	0.197073	0.360471	0.000308929	0.186434	0.0689527	0.0864825	0.40213	0.403853	4.5e-05	0.372316	0.000187435	0.0493154	0.633254
EFNA2	blue	0.184035	0.0726686	-0.184035	0.0726686	-0.0455471	0.659465	0.128017	0.213871	0.253803	0.0125896	0.202235	0.0481542	0.186356	0.069071	0.266698	0.00862364	0.0854304	0.407901	0.271329	0.00749506
RNF216	blue	0.291483	0.00395941	-0.291483	0.00395941	0.297354	0.0032594	0.177207	0.0841279	0.322547	0.00135052	0.149304	0.146539	0.106501	0.301713	0.366613	0.000238986	0.196796	0.0546338	0.108392	0.293163
PCNXL2	blue	0.336549	0.00080038	-0.336549	0.00080038	-0.138977	0.176883	0.145527	0.157147	0.43705	8.5e-06	0.296943	0.0033045	0.503106	1.75e-07	0.600055	1.04e-10	0.577273	7.42e-10	-0.0508402	0.622774
NAA60	blue	0.320949	0.00143141	-0.320949	0.00143141	0.244202	0.0164958	0.0304437	0.768416	0.261551	0.0100509	-0.00340415	0.973741	0.302988	0.00269405	0.702536	1.5e-15	0.462831	2.06e-06	0.109743	0.287152
SPTAN1	blue	0.210122	0.0398984	-0.210122	0.0398984	-0.106435	0.302017	0.11604	0.26022	0.391629	7.96e-05	0.25813	0.0111103	0.470911	1.29e-06	0.593456	1.87e-10	0.321855	0.00138503	0.220309	0.0310153
SCAMP3	blue	0.230984	0.0235593	-0.230984	0.0235593	0.426859	1.44e-05	0.194992	0.0569349	0.159761	0.119986	-0.0413074	0.689453	-0.176852	0.0847618	0.307164	0.00233376	0.27428	0.00684586	0.00602955	0.953507
ROGDI	blue	0.19597	0.0556771	-0.19597	0.0556771	0.277868	0.0061238	-0.105469	0.306449	0.00334396	0.974205	-0.273075	0.00710476	0.331986	0.000951727	0.482649	6.36e-07	0.178097	0.0825579	0.212269	0.0378679
BIN3	blue	0.247077	0.0152287	-0.247077	0.0152287	0.0984323	0.340022	-0.0100361	0.922689	0.3996	5.5e-05	0.271008	0.00756899	0.431733	1.12e-05	0.625798	9.27e-12	0.310306	0.00209187	0.184686	0.071644
HGS	blue	0.191979	0.060953	-0.191979	0.060953	0.145941	0.155958	0.105093	0.308185	0.220597	0.0307905	-0.0573905	0.57862	0.242381	0.0173443	0.719901	1.4e-16	0.420384	2.01e-05	0.025851	0.802579
MST1	blue	0.140578	0.171899	-0.140578	0.171899	0.0314952	0.760654	-0.235093	0.0211287	0.064071	0.53514	-0.0476091	0.645069	0.450503	4.11e-06	0.429001	1.29e-05	0.284011	0.00504306	-0.0810234	0.432597
CD44	blue	0.15365	0.135011	-0.15365	0.135011	-0.0785227	0.44698	0.0997334	0.333646	0.129618	0.208147	0.217637	0.033166	0.229219	0.0246745	0.211941	0.0381721	0.172484	0.0928655	0.0375614	0.716356
ASAP3	blue	0.153263	0.136011	-0.153263	0.136011	0.010131	0.92196	0.0550294	0.594368	0.314712	0.00179077	0.14462	0.159779	0.164853	0.108479	0.366716	0.000237944	0.219129	0.0319502	0.0967971	0.348144
BBS1	blue	0.258356	0.0110376	-0.258356	0.0110376	-0.00572053	0.955887	-0.129997	0.206809	0.113499	0.270872	0.0602173	0.560023	0.0971102	0.346579	0.437315	8.38e-06	0.275737	0.00654415	0.275144	0.00666544
PPOX	blue	0.23181	0.0230527	-0.23181	0.0230527	0.00102909	0.99206	-0.0763857	0.459481	0.232729	0.0224997	0.112868	0.273564	0.445194	5.5e-06	0.670551	7.81e-14	0.364582	0.000260309	-0.00358861	0.972319
HOXB2	blue	0.0982012	0.341162	-0.0982012	0.341162	-0.0208851	0.839938	-0.0663474	0.520704	0.129879	0.207225	0.054363	0.598848	0.255056	0.0121445	0.158728	0.122432	0.0576089	0.577173	0.0466432	0.651797
KIAA0040	blue	0.16819	0.101416	-0.16819	0.101416	-0.043309	0.675232	-0.209704	0.0403046	-0.0293738	0.776338	-0.125173	0.224303	0.291968	0.00389696	0.293464	0.00370955	0.00834969	0.935649	0.118979	0.248261
PRPF19	blue	0.223023	0.0289521	-0.223023	0.0289521	0.310598	0.00207062	0.0985991	0.339201	0.0897302	0.384622	-0.0676005	0.512842	0.00731957	0.943574	0.356793	0.00035938	0.242129	0.0174649	0.125188	0.224249
ERBB4	blue	0.142909	0.164827	-0.142909	0.164827	-0.263577	0.00946618	-0.144444	0.16029	-0.154178	0.133661	-0.148479	0.148808	0.346527	0.000543004	0.264875	0.0091074	0.174296	0.0894329	0.400656	5.23e-05
C17orf62	blue	0.186759	0.068462	-0.186759	0.068462	0.291625	0.00394101	0.0699404	0.498326	-0.00759114	0.941484	-0.160898	0.117338	0.0756024	0.464111	0.36191	0.000291033	-0.0741917	0.472513	0.104858	0.309276
BSPRY	blue	0.165264	0.10759	-0.165264	0.10759	0.24451	0.0163556	-0.108384	0.293197	0.194685	0.0573333	0.148505	0.148737	0.150489	0.143326	0.286749	0.0046187	-0.00432486	0.966642	0.34133	0.000665664
SCAMP4	blue	0.197217	0.0541076	-0.197217	0.0541076	0.391954	7.84e-05	-0.00189606	0.985372	0.145635	0.156836	-0.0367622	0.722143	-0.146073	0.155578	0.367654	0.000228698	0.0941155	0.361723	0.197744	0.0534551
HOXC4	blue	0.155966	0.129159	-0.155966	0.129159	-0.272065	0.0073283	-0.00183433	0.985848	0.406964	3.88e-05	0.163392	0.111688	0.411249	3.15e-05	0.447461	4.86e-06	0.496733	2.64e-07	-0.129357	0.209073
CACFD1	blue	0.223524	0.0285846	-0.223524	0.0285846	0.0544042	0.598571	-0.0455398	0.659516	0.181256	0.0771706	-0.0697448	0.499531	0.444384	5.74e-06	0.665245	1.44e-13	0.514101	8.44e-08	0.291027	0.0040191
CHKB	blue	0.163751	0.110893	-0.163751	0.110893	-0.214897	0.0355003	0.238935	0.0190541	0.310661	0.00206602	0.328135	0.00109927	0.49334	3.27e-07	0.630776	5.66e-12	0.51971	5.76e-08	-0.109464	0.288384
ATP1B1	blue	0.0967254	0.348503	-0.0967254	0.348503	-0.239136	0.0189502	-0.216155	0.0344121	0.196971	0.0544151	0.207993	0.0420013	0.219528	0.0316311	0.187388	0.0675198	0.152718	0.137425	0.185574	0.0702672
PACS2	blue	0.27855	0.00599448	-0.27855	0.00599448	0.236938	0.0201092	0.0594821	0.564833	0.41373	2.79e-05	0.141806	0.168145	0.30118	0.00286508	0.752113	1.03e-18	0.422479	1.8e-05	0.149348	0.14642
TMUB2	blue	0.220294	0.031027	-0.220294	0.031027	0.349229	0.000487753	-0.186937	0.0681946	0.064207	0.534272	-0.0251988	0.807462	0.196496	0.0550112	0.463496	1.98e-06	0.117701	0.253415	0.0243395	0.813907
LMBR1L	blue	0.252852	0.0129365	-0.252852	0.0129365	0.0539644	0.601534	0.161311	0.116388	0.362367	0.000285552	0.33099	0.000988045	0.468932	1.44e-06	0.642523	1.71e-12	0.446649	5.08e-06	0.0118427	0.908827
PCYOX1L	blue	0.211589	0.0385013	-0.211589	0.0385013	0.135846	0.186934	-0.138628	0.177983	-0.0752618	0.466132	-0.107045	0.299238	0.293937	0.00365199	0.334187	0.000875729	0.0122553	0.905665	0.204533	0.0456144
LPHN1	blue	0.212108	0.0380166	-0.212108	0.0380166	-0.199471	0.0513624	-0.218211	0.0326933	0.27544	0.00660453	0.0338237	0.74355	0.455735	3.07e-06	0.668145	1.03e-13	0.592631	2.01e-10	0.123554	0.230404
LRP10	blue	0.225885	0.0269044	-0.225885	0.0269044	0.31979	0.00149276	0.0927194	0.36892	0.220758	0.0306657	0.0718276	0.486777	-0.141102	0.17029	0.439244	7.57e-06	0.26188	0.00995387	0.306945	0.00235149
LINC01278	blue	0.21276	0.0374158	-0.21276	0.0374158	0.16227	0.114205	-0.0849489	0.410558	0.0215567	0.834863	-0.0574321	0.578344	0.263262	0.00955518	0.354383	0.000396443	0.235507	0.0208965	0.00714599	0.94491
ACP6	blue	0.185996	0.0696195	-0.185996	0.0696195	0.0227885	0.825572	-0.0423395	0.682107	0.193659	0.0586847	0.0223206	0.829098	0.285201	0.00485463	0.576125	8.17e-10	0.31544	0.001745	0.237196	0.0199705
ADCY9	blue	0.23148	0.0232541	-0.23148	0.0232541	0.282367	0.00531437	-0.100592	0.32948	0.0791014	0.443628	-0.130121	0.206375	0.359064	0.000327398	0.407923	3.7e-05	0.143004	0.164544	0.120658	0.241598
ACAA1	blue	0.245467	0.0159276	-0.245467	0.0159276	0.102621	0.31977	-0.0238472	0.817605	0.229592	0.0244355	0.0734417	0.477014	0.313847	0.00184663	0.548484	7.25e-09	0.302981	0.00269473	0.14153	0.168983
BRD9	blue	0.205788	0.0442754	-0.205788	0.0442754	-0.127971	0.214034	0.128441	0.212344	0.386975	9.83e-05	0.202445	0.047918	0.370892	0.000199242	0.589431	2.65e-10	0.558222	3.44e-09	-0.0934212	0.365291
SOX13	blue	0.151441	0.140783	-0.151441	0.140783	0.38285	0.000118233	-0.12631	0.220089	0.205483	0.0445975	0.0363763	0.724942	0.0143119	0.889926	0.373088	0.000181306	-0.0295492	0.775037	0.0044259	0.965863
TELO2	blue	0.156565	0.127675	-0.156565	0.127675	0.380475	0.000131354	-0.0575988	0.57724	0.145892	0.156098	-0.117209	0.255416	0.253226	0.0127992	0.439576	7.44e-06	0.0764266	0.45924	0.0471509	0.648257
KCTD13	blue	0.16597	0.106074	-0.16597	0.106074	0.148924	0.147583	-0.0588702	0.56885	0.0432326	0.675773	-0.120142	0.243633	0.282825	0.00523744	0.495186	2.91e-07	0.00838121	0.935407	0.152581	0.13778
AKAP8	blue	0.32384	0.00128816	-0.32384	0.00128816	0.0972112	0.346076	0.0522171	0.613373	0.290696	0.00406285	0.282389	0.00531062	0.513735	8.65e-08	0.498856	2.3e-07	0.341543	0.000660174	-0.0550284	0.594375
DALRD3	blue	0.162391	0.113931	-0.162391	0.113931	0.0874832	0.396686	-0.25281	0.0129522	-0.00335012	0.974157	-0.101207	0.326519	0.332264	0.000941822	0.4556	3.1e-06	0.127379	0.216178	0.338029	0.000756226
RAB17	blue	0.195184	0.0566858	-0.195184	0.0566858	0.0368333	0.721627	-0.0447675	0.664941	0.130957	0.20345	-0.0571717	0.580071	0.411802	3.07e-05	0.661695	2.14e-13	0.450579	4.09e-06	0.23118	0.0234381
SH2B1	blue	0.170468	0.0968065	-0.170468	0.0968065	-0.059565	0.564289	-0.239527	0.0187504	0.246463	0.0154919	0.0449604	0.663584	0.550526	6.21e-09	0.653397	5.36e-13	0.512736	9.25e-08	0.163914	0.110534
PALM	blue	0.234051	0.0217238	-0.234051	0.0217238	-0.0058579	0.954829	0.0166773	0.871877	0.512109	9.65e-08	0.354142	0.000400334	0.308473	0.00223006	0.666339	1.27e-13	0.506935	1.36e-07	0.0909292	0.378276
FBXW4	blue	0.251305	0.0135189	-0.251305	0.0135189	0.1771	0.0843189	-0.278151	0.0060698	-0.000679324	0.994759	0.00965858	0.925588	0.315872	0.00171835	0.579035	6.41e-10	0.14135	0.169531	0.276359	0.0064189
EZH1	blue	0.158257	0.123558	-0.158257	0.123558	0.137705	0.180917	-0.27267	0.0071937	0.0719769	0.485869	0.151301	0.141154	0.353386	0.000412771	0.424814	1.6e-05	0.0278474	0.787679	0.136639	0.18435
ENGASE	blue	0.182668	0.0748553	-0.182668	0.0748553	-0.283249	0.00516724	-0.00892858	0.931198	0.246619	0.015425	0.112112	0.27681	0.646146	1.17e-12	0.755339	6.03e-19	0.614489	2.75e-11	0.00249402	0.98076
RAD9A	blue	0.200065	0.0506588	-0.200065	0.0506588	-0.112719	0.274201	0.0964873	0.349696	0.161894	0.115057	-0.0672082	0.515296	0.472474	1.17e-06	0.619367	1.73e-11	0.576204	8.11e-10	-0.0908701	0.378587
ANXA4	blue	0.154112	0.133827	-0.154112	0.133827	0.294458	0.00358944	0.0272222	0.792337	0.18838	0.0660543	0.393523	7.29e-05	-0.38272	0.000118916	-0.426253	1.49e-05	-0.349192	0.000488474	0.133417	0.195012
STUB1	blue	0.19823	0.0528601	-0.19823	0.0528601	0.374355	0.000171647	-0.0230646	0.823492	0.0675631	0.513075	-0.191468	0.0616583	0.0396287	0.701464	0.481322	6.9e-07	0.232936	0.0223768	0.0491541	0.634367
DNPEP	blue	0.250187	0.0139542	-0.250187	0.0139542	0.35743	0.000350135	0.2052	0.0448987	0.0183652	0.859038	-0.103585	0.315217	-0.0292566	0.777207	0.390987	8.19e-05	0.240427	0.0182966	0.135228	0.188966
ATG4B	blue	0.221809	0.0298602	-0.221809	0.0298602	0.0227825	0.825617	0.0426673	0.679779	0.169866	0.0980088	0.00504814	0.961068	0.447758	4.78e-06	0.571269	1.22e-09	0.264549	0.00919639	0.0988546	0.337944
SF3A2	blue	0.126539	0.219248	-0.126539	0.219248	0.404013	4.46e-05	0.165539	0.106998	0.163002	0.112557	0.174501	0.0890506	-0.22984	0.024277	0.282336	0.00531958	0.0315555	0.76021	0.0956024	0.354154
DCAF8	blue	0.259961	0.010532	-0.259961	0.010532	-0.113435	0.271145	0.0102931	0.920715	0.27808	0.00608341	0.0726803	0.481606	0.529606	2.89e-08	0.737327	1.07e-17	0.589786	2.57e-10	0.0223098	0.82918
WDR13	blue	0.158229	0.123626	-0.158229	0.123626	0.351466	0.000445977	-0.133652	0.194222	0.301646	0.00282012	0.167974	0.101864	0.239599	0.0187137	0.48362	5.99e-07	0.0875719	0.396206	0.214611	0.0357524
SZT2	blue	0.230258	0.0240128	-0.230258	0.0240128	0.0596836	0.563512	0.193807	0.0584891	0.305485	0.00247308	0.173757	0.0904432	0.560793	2.81e-09	0.814605	5.81e-24	0.562661	2.43e-09	-0.0119074	0.908331
TBC1D17	blue	0.174376	0.0892838	-0.174376	0.0892838	0.189661	0.0642005	-0.0306709	0.766737	-0.0202627	0.844647	0.0985015	0.339681	0.256826	0.0115393	0.441827	6.59e-06	0.190913	0.0624297	0.0842878	0.414223
PEX11B	blue	0.201932	0.0484976	-0.201932	0.0484976	0.0849669	0.410459	-0.0130355	0.899689	0.154815	0.132043	-0.0544443	0.598301	0.0340049	0.742224	0.452383	3.71e-06	0.176316	0.0857246	0.248485	0.0146397
UBA1	blue	0.181019	0.0775638	-0.181019	0.0775638	0.208987	0.0410086	0.0952535	0.355921	0.177996	0.0827345	-0.144864	0.159066	0.300976	0.00288498	0.616014	2.38e-11	0.233589	0.0219924	0.130879	0.203719
LOC399491	blue	0.109922	0.286362	-0.109922	0.286362	-0.309693	0.00213721	-0.0504466	0.625472	0.20372	0.0465	0.124618	0.226382	0.715096	2.74e-16	0.686656	1.14e-14	0.412761	2.93e-05	0.00690549	0.946761
PIGQ	blue	0.233325	0.022147	-0.233325	0.022147	0.360078	0.000313983	-0.0496793	0.630747	0.144514	0.160085	-0.0653762	0.526838	0.285012	0.00488416	0.425173	1.57e-05	0.214337	0.0359944	0.139261	0.175989
GSTM1	blue	0.106413	0.302115	-0.106413	0.302115	0.0322205	0.755314	-0.0702529	0.496403	0.164469	0.109316	0.12339	0.231029	0.331968	0.000952383	0.4577	2.75e-06	0.246541	0.0154582	-0.00233322	0.982
ACACB	blue	0.138238	0.17922	-0.138238	0.17922	-0.0224388	0.828207	-0.178626	0.0816354	0.149832	0.145101	0.327309	0.0011335	0.365036	0.000255393	0.478024	8.42e-07	0.162935	0.112708	0.121606	0.237893
ENTPD5	blue	0.167093	0.103698	-0.167093	0.103698	3.03e-05	0.999766	-0.10348	0.315711	0.0910297	0.377747	-0.0392722	0.704025	0.324775	0.0012447	0.382436	0.000120428	0.2767	0.00635115	0.136612	0.184438
BCAT2	blue	0.175124	0.0878976	-0.175124	0.0878976	0.226656	0.0263736	-0.0469697	0.64952	-0.181201	0.077261	-0.183353	0.0737535	0.193332	0.0591205	0.268619	0.0081386	0.0306615	0.766806	0.153284	0.135956
CENPB	blue	0.221332	0.0302232	-0.221332	0.0302232	0.494317	3.08e-07	-0.0965211	0.349527	0.277292	0.00623501	0.0158857	0.877911	-0.0189896	0.854297	0.432429	1.08e-05	0.176258	0.0858295	0.168416	0.100952
SPATA6L	blue	0.164311	0.109661	-0.164311	0.109661	0.0466955	0.651432	-0.0946389	0.359047	-0.0547703	0.596108	-0.127604	0.215363	0.0882272	0.392667	0.194287	0.0578547	0.0957344	0.353486	0.108017	0.294844
DICER1	blue	0.236808	0.0201799	-0.236808	0.0201799	-0.235023	0.0211687	-0.109749	0.287125	0.0506288	0.624222	0.00618403	0.952317	0.400028	5.39e-05	0.303462	0.00265079	0.214974	0.0354328	0.212703	0.037468
GORASP1	blue	0.237155	0.0199926	-0.237155	0.0199926	0.068272	0.508654	-0.0974814	0.34473	0.0755189	0.464606	-0.0385951	0.708896	0.331886	0.000955324	0.461054	2.28e-06	0.168391	0.101004	0.16969	0.098362
LRRC48	blue	0.18349	0.073534	-0.18349	0.073534	0.155855	0.129433	-0.166235	0.105509	0.0306851	0.766632	0.0394951	0.702423	0.217788	0.0330409	0.392685	7.58e-05	0.0685063	0.507197	0.259014	0.0108277
GPS2	blue	0.209121	0.0408758	-0.209121	0.0408758	0.400121	5.37e-05	0.179153	0.0807248	0.225316	0.0273016	0.167883	0.102052	-0.119321	0.246893	0.422597	1.79e-05	0.157928	0.124352	-0.0376447	0.715754
MLF2	blue	0.142054	0.167397	-0.142054	0.167397	0.426016	1.51e-05	-0.0331816	0.748255	0.11088	0.282159	-0.21748	0.0332959	-0.2949	0.00353722	0.290593	0.00407658	0.200839	0.0497535	0.0673905	0.514155
SGSM2	blue	0.16474	0.108724	-0.16474	0.108724	-0.037626	0.71589	-0.0921764	0.371743	0.3439	0.000602138	0.184749	0.0715455	0.571703	1.17e-09	0.693535	4.8e-15	0.32406	0.00127781	0.0761854	0.460663
LAMA5	blue	0.139695	0.174633	-0.139695	0.174633	-0.0340847	0.74164	-0.183708	0.0731859	0.249007	0.0144264	-0.00904661	0.930291	0.438461	7.89e-06	0.63057	5.78e-12	0.314549	0.00180121	0.163259	0.111985
HOXC6	blue	0.0961025	0.35163	-0.0961025	0.35163	-0.281589	0.00544709	-0.0527017	0.61008	0.342676	0.000631667	0.20514	0.0449631	0.45863	2.61e-06	0.453315	3.52e-06	0.339432	0.000716451	-0.0637484	0.537201
TMEM115	blue	0.214156	0.0361555	-0.214156	0.0361555	0.325395	0.00121662	-0.0494236	0.632508	0.188345	0.0661054	-0.0170975	0.868678	-0.0114248	0.912031	0.512897	9.15e-08	0.190031	0.0636735	0.259647	0.0106291
ACBD4	blue	0.160509	0.11824	-0.160509	0.11824	0.0581247	0.573762	-0.154681	0.132382	0.013942	0.892754	-0.101566	0.324795	0.357695	0.000346352	0.498924	2.29e-07	0.279837	0.00575704	0.0370023	0.720403
NDUFS2	blue	0.168522	0.100734	-0.168522	0.100734	0.295165	0.00350624	-0.0537762	0.602804	0.170253	0.0972346	-0.0759211	0.462224	-0.0121614	0.906384	0.318043	0.0015898	0.156466	0.127918	-0.0164363	0.873714
RUFY1	blue	0.293202	0.00374173	-0.293202	0.00374173	0.182832	0.0745903	0.0224464	0.82815	0.250283	0.0139163	0.187254	0.0677202	0.457573	2.77e-06	0.517625	6.64e-08	0.331796	0.000958553	0.0820502	0.426768
MTA1	blue	0.211177	0.0388898	-0.211177	0.0388898	0.0771765	0.454833	-0.0340107	0.742182	0.150301	0.143833	-0.0538739	0.602145	0.359016	0.000328044	0.58906	2.74e-10	0.360958	0.000302758	0.262336	0.00982082
CLASRP	blue	0.183866	0.0729351	-0.183866	0.0729351	-0.100912	0.327936	0.122042	0.236202	0.262861	0.00966946	0.170997	0.0957607	0.415649	2.54e-05	0.767091	8.04e-20	0.591625	2.19e-10	0.0422809	0.682523
NCSTN	blue	0.191228	0.0619901	-0.191228	0.0619901	-0.0796456	0.440488	0.0209748	0.83926	0.275891	0.00651276	0.164462	0.109331	0.321221	0.00141731	0.675661	4.3e-14	0.470444	1.32e-06	0.0172523	0.867499
DIDO1	blue	0.161388	0.116212	-0.161388	0.116212	0.242508	0.0172841	-0.0376781	0.715513	0.171748	0.0942901	0.251853	0.0133101	0.305937	0.00243478	0.293538	0.00370048	0.0485628	0.638455	-0.0119911	0.90769
B4GALT3	blue	0.17986	0.0795149	-0.17986	0.0795149	0.345875	0.000557167	0.169498	0.0987488	0.22061	0.0307804	0.00786594	0.93937	-0.0539984	0.601305	0.384491	0.000109884	0.214667	0.0357027	0.00652858	0.949663
TSPAN15	blue	0.146023	0.155721	-0.146023	0.155721	0.302934	0.00269907	-0.230866	0.0236328	0.113668	0.270154	-0.244289	0.0164562	0.129643	0.208058	0.333664	0.00089328	0.0617407	0.550121	0.251779	0.0133382
TRIM8	blue	0.159238	0.12122	-0.159238	0.12122	0.00886931	0.931654	-0.249407	0.0142647	0.0596376	0.563813	-0.0543418	0.59899	0.190845	0.0625254	0.265655	0.00889756	0.0800289	0.438285	0.160311	0.118701
ITPR3	blue	0.180118	0.0790781	-0.180118	0.0790781	0.314122	0.00182868	0.134688	0.190754	0.0702482	0.496433	0.0559209	0.5884	0.10586	0.304649	0.400307	5.32e-05	0.152751	0.137339	0.139266	0.175975
MYOZ3	blue	0.143662	0.162592	-0.143662	0.162592	-0.220079	0.0311953	0.0430607	0.67699	0.232988	0.0223459	0.247497	0.0150509	0.270039	0.00779551	0.313076	0.00189771	0.289288	0.00425386	0.0655317	0.525854
NIT1	blue	0.210774	0.0392721	-0.210774	0.0392721	-0.00279476	0.97844	-0.0622187	0.547031	0.206763	0.0432576	-0.0667203	0.518358	0.383771	0.000113477	0.628672	6.98e-12	0.462863	2.05e-06	0.0982056	0.341141
NECAB3	blue	0.160245	0.118853	-0.160245	0.118853	0.144233	0.16091	-0.0712206	0.490476	-0.103719	0.314591	-0.283646	0.00510222	0.181119	0.0773987	0.51075	1.06e-07	0.252113	0.0132122	0.225561	0.0271297
SETBP1	blue	0.122348	0.23502	-0.122348	0.23502	-0.0028418	0.978078	-0.091209	0.376804	-0.110849	0.282291	0.0928599	0.368192	0.271725	0.00740501	0.216579	0.0340516	-0.114911	0.264918	0.23803	0.019526
ANAPC2	blue	0.161013	0.117074	-0.161013	0.117074	0.0741079	0.473015	0.0271338	0.792996	0.338835	0.000733137	0.104871	0.309218	0.523415	4.46e-08	0.679271	2.79e-14	0.29524	0.00349747	0.0865632	0.401689
NBEAL2	blue	0.137627	0.181167	-0.137627	0.181167	0.127072	0.2173	0.120118	0.243728	0.12419	0.227993	0.0888138	0.389515	0.349176	0.000488794	0.475826	9.6e-07	0.0960857	0.351715	-0.149518	0.145956
FAN1	blue	0.18503	0.0711081	-0.18503	0.0711081	-0.109157	0.289749	-0.175813	0.0866353	0.040898	0.692375	0.0741983	0.472474	0.512362	9.49e-08	0.341313	0.000666103	0.306832	0.00236072	-0.0895246	0.385716
SH3GLB2	blue	0.107511	0.297125	-0.107511	0.297125	0.290724	0.00405913	-0.0967579	0.34834	-0.0191533	0.853055	-0.0865135	0.401961	0.225483	0.0271846	0.420394	2e-05	-0.0847991	0.411387	0.214084	0.0362189
CAPN10	blue	0.143288	0.163698	-0.143288	0.163698	0.033398	0.746668	0.0201781	0.845288	0.086289	0.403188	0.0294208	0.775989	0.305743	0.00245116	0.326036	0.00118817	0.190484	0.0630315	-0.013684	0.894727
SPSB3	blue	0.14378	0.162244	-0.14378	0.162244	0.316788	0.00166299	-0.112675	0.27439	0.13604	0.1863	0.080687	0.434516	0.349801	0.000476749	0.477865	8.5e-07	0.0717488	0.487257	0.0959124	0.352588
PLXNA3	blue	0.165335	0.107435	-0.165335	0.107435	-0.0525675	0.610991	0.0329059	0.750277	0.187611	0.0671884	-0.173553	0.0908274	0.265907	0.00883063	0.385361	0.000105687	0.304655	0.00254461	0.0533336	0.605797
PRR15L	blue	0.131411	0.201873	-0.131411	0.201873	0.116159	0.259727	-0.134823	0.190307	0.0981354	0.341488	-0.136855	0.183651	0.244177	0.0165069	0.489806	4.09e-07	0.269795	0.00785362	0.134937	0.189927
VAMP2	blue	0.176166	0.0859948	-0.176166	0.0859948	0.0093094	0.928271	0.0449931	0.663354	0.122683	0.233731	0.126072	0.220967	0.199767	0.0510109	0.528136	3.2e-08	0.329101	0.00106043	0.193397	0.0590335
STXBP1	blue	0.111914	0.277664	-0.111914	0.277664	-0.0176648	0.864362	-0.0770139	0.455786	0.186065	0.0695144	0.289127	0.00427628	0.14374	0.162361	0.339649	0.000710474	0.241679	0.0176815	0.267042	0.00853503
CYB5R1	blue	0.129841	0.207359	-0.129841	0.207359	0.055283	0.592668	-0.262248	0.0098464	-0.00338011	0.973926	-0.133205	0.19573	0.253034	0.0128697	0.544371	9.87e-09	0.317284	0.00163371	0.0428301	0.678625
TMEM222	blue	0.184407	0.0720816	-0.184407	0.0720816	0.58088	5.49e-10	0.110036	0.285858	0.274872	0.00672169	0.0525957	0.6108	-0.011271	0.91321	0.511161	1.03e-07	0.142775	0.165229	0.139159	0.176309
SUCLG2	blue	0.132122	0.199421	-0.132122	0.199421	0.0106677	0.91784	-0.201909	0.0485236	-0.109956	0.286209	-0.0481674	0.641194	-0.0366433	0.723005	-0.315885	0.00171753	-0.145789	0.156392	0.0605186	0.558058
CACTIN	blue	0.20616	0.0438851	-0.20616	0.0438851	0.358743	0.000331755	0.173744	0.0904681	0.134864	0.190171	0.00897034	0.930877	0.091239	0.376647	0.503503	1.71e-07	0.0900726	0.382803	-0.0173766	0.866554
NOD1	blue	0.149278	0.146611	-0.149278	0.146611	-0.183805	0.0730325	0.207322	0.0426829	0.328519	0.00108368	0.294998	0.00352574	0.442205	6.46e-06	0.587244	3.2e-10	0.483842	5.91e-07	-0.0876667	0.395692
GLI3	blue	0.113331	0.271588	-0.113331	0.271588	-0.0700369	0.497732	-0.317412	0.00162625	0.255533	0.0119787	-0.00510651	0.960618	0.299977	0.00298417	0.593212	1.91e-10	0.265812	0.00885596	0.195479	0.0563052
RNF11	blue	0.136212	0.185737	-0.136212	0.185737	-0.0695999	0.500425	-0.155664	0.129909	-0.0980976	0.341674	0.187182	0.0678271	-0.0107928	0.916879	-0.311459	0.00200896	-0.151788	0.139865	0.0481978	0.640983
COG2	blue	0.19029	0.0633052	-0.19029	0.0633052	-0.106388	0.30223	-0.0657628	0.524391	0.056919	0.58175	-0.0704406	0.495251	0.274755	0.00674626	0.429317	1.27e-05	0.264088	0.00932344	0.0805982	0.435023
ARAP1	blue	0.211578	0.0385113	-0.211578	0.0385113	0.0664753	0.519898	0.188243	0.0662548	0.342319	0.000640535	0.141161	0.170111	0.358417	0.000336235	0.635964	3.35e-12	0.534793	1.99e-08	-0.0875998	0.396054
SATB1	blue	0.10719	0.298579	-0.10719	0.298579	-0.293646	0.00368725	0.113014	0.272942	0.291351	0.00397665	0.335881	0.000821066	0.326586	0.00116428	0.301727	0.00281233	0.246262	0.0155789	0.132692	0.197473
INPP5E	blue	0.137526	0.181491	-0.137526	0.181491	0.0525801	0.610905	0.0125032	0.903765	0.21868	0.0323118	0.179678	0.0798252	0.353218	0.000415588	0.500486	2.07e-07	0.124319	0.227507	0.103805	0.314189
WRAP53	blue	0.143403	0.163358	-0.143403	0.163358	0.248751	0.0145308	0.0651617	0.528198	-0.0460193	0.656158	-0.137021	0.183115	-0.00272497	0.978979	0.336756	0.000794071	0.0720675	0.48532	0.126473	0.219492
UCKL1	blue	0.131404	0.201897	-0.131404	0.201897	0.0663933	0.520414	-0.041201	0.690212	0.14391	0.16186	0.00324483	0.974969	0.505277	1.52e-07	0.687107	1.08e-14	0.318875	0.00154288	0.134786	0.190427
NINL	blue	0.174343	0.0893435	-0.174343	0.0893435	-0.173857	0.0902545	0.0110336	0.915032	0.299729	0.00300926	0.0967775	0.348242	0.553552	4.93e-09	0.610989	3.82e-11	0.499041	2.28e-07	0.0167185	0.871564
RPARP-AS1	blue	0.135975	0.18651	-0.135975	0.18651	-0.0428643	0.678383	-0.00387914	0.970078	0.0393862	0.703206	0.147968	0.150227	-0.0062995	0.951427	0.144603	0.159828	0.0574439	0.578266	0.149165	0.146922
ATP5D	blue	0.141376	0.169454	-0.141376	0.169454	0.379067	0.000139762	0.116423	0.258639	0.0633526	0.539737	-0.0411445	0.690616	-0.125789	0.222015	0.376518	0.000156255	0.212882	0.0373038	0.0652932	0.527364
HAUS5	blue	0.17232	0.0931816	-0.17232	0.0931816	-0.000211558	0.998368	-0.0638392	0.536621	0.129989	0.206838	0.0502194	0.627032	0.182213	0.0755953	0.272195	0.00729911	0.177016	0.0844689	0.128157	0.213364
GATM	blue	0.105671	0.305517	-0.105671	0.305517	-0.150165	0.144199	-0.148211	0.149552	0.00321223	0.975221	0.0655212	0.52592	0.104672	0.31014	-0.156995	0.12662	-0.0790827	0.443736	0.160965	0.117184
SNX7	blue	0.0759232	0.462212	-0.0759232	0.462212	0.0631166	0.541251	-0.15824	0.123599	0.127007	0.217535	0.249736	0.0141329	-0.306283	0.00240595	-0.369245	0.000213752	-0.269867	0.00783653	0.116474	0.25843
FAM160B2	blue	0.149581	0.145785	-0.149581	0.145785	-0.0287355	0.781075	-0.0820643	0.426688	0.359735	0.000318468	0.182571	0.0750123	0.402629	4.77e-05	0.611743	3.56e-11	0.401044	5.14e-05	-0.00660135	0.949103
DAG1	blue	0.191663	0.0613881	-0.191663	0.0613881	0.242507	0.0172844	-0.199898	0.0508556	0.219953	0.0312947	-0.127249	0.216652	-0.00692661	0.946599	0.495595	2.84e-07	0.300806	0.00290162	0.0943377	0.360585
IQCE	blue	0.161877	0.115094	-0.161877	0.115094	0.199307	0.0515586	0.0749807	0.467804	0.0231539	0.82282	-0.0738796	0.474384	0.0223207	0.829097	0.416327	2.45e-05	0.164526	0.109192	0.152181	0.13883
DNAJC15	blue	0.0909466	0.378185	-0.0909466	0.378185	0.0846882	0.412001	0.107045	0.299239	0.126807	0.218268	0.124508	0.226795	-0.0339167	0.74287	-0.153228	0.136101	-0.0620416	0.548175	0.147678	0.151039
TRIM45	blue	0.132354	0.198626	-0.132354	0.198626	-0.306817	0.00236193	-0.053117	0.607263	0.209503	0.0405007	0.0165692	0.872701	0.555802	4.15e-09	0.614862	2.66e-11	0.551038	5.97e-09	0.101555	0.324848
MCL1	blue	0.151772	0.139907	-0.151772	0.139907	0.0482606	0.640548	0.262302	0.00983069	-0.0474464	0.646201	0.0531746	0.606873	-0.0246413	0.811642	-0.235014	0.0211732	-0.10791	0.295329	-0.114761	0.265546
NRSN2	blue	0.0924241	0.370453	-0.0924241	0.370453	0.128265	0.212977	-0.138699	0.177757	-0.0501639	0.627413	-0.174405	0.0892283	0.0425666	0.680494	0.33112	0.000983254	0.135686	0.187458	0.0302811	0.769619
TRIM62	blue	0.175718	0.0868096	-0.175718	0.0868096	0.219571	0.031597	0.135993	0.186454	0.130637	0.204566	-0.0486602	0.637781	0.126231	0.220382	0.535572	1.88e-08	0.302548	0.00273485	0.229649	0.024399
CDK5RAP1	blue	0.144911	0.158929	-0.144911	0.158929	0.250213	0.013944	-0.00138553	0.989311	-0.121945	0.236578	-0.208727	0.041266	0.346971	0.000533548	0.40019	5.35e-05	0.179916	0.07942	0.0220308	0.831284
SNRPE	blue	0.128008	0.213902	-0.128008	0.213902	0.0307187	0.766384	-0.00876531	0.932453	0.0273931	0.791063	-0.0818558	0.427868	-0.0534372	0.605096	-0.112889	0.273474	-0.0347399	0.736854	-0.169353	0.0990419
RPS6KA1	blue	0.143789	0.162215	-0.143789	0.162215	0.127826	0.214561	0.190448	0.0630822	0.0869089	0.399805	-0.0544081	0.598544	0.0193741	0.85138	0.360146	0.000313101	0.171757	0.0942707	0.152707	0.137454
ADCY6	blue	0.12191	0.236712	-0.12191	0.236712	0.156992	0.126626	-0.192325	0.0604804	0.229924	0.0242237	0.0480813	0.641791	0.508393	1.24e-07	0.671031	7.39e-14	0.345286	0.000570255	0.0177311	0.863857
ZNRF4	blue	0.0934605	0.365089	-0.0934605	0.365089	0.0556484	0.590221	-0.214495	0.0358542	0.0107325	0.917342	-0.0972562	0.345851	0.270652	0.00765154	0.369087	0.000215198	0.171197	0.0953673	0.109488	0.288281
NFASC	blue	0.110987	0.281689	-0.110987	0.281689	-0.219543	0.0316195	-0.150459	0.143406	0.15286	0.137055	0.0395831	0.701791	0.352716	0.000424097	0.350957	0.000455195	0.320323	0.00146427	0.0018042	0.986081
RALGDS	blue	0.114469	0.266772	-0.114469	0.266772	-0.0538155	0.602539	0.248517	0.0146267	0.107558	0.296913	0.103358	0.316286	0.441718	6.63e-06	0.563512	2.27e-09	0.252696	0.0129945	0.125329	0.223725
OBP2A	blue	0.133438	0.194942	-0.133438	0.194942	0.182402	0.0752872	-0.116628	0.257796	0.0948533	0.357954	0.111493	0.279486	0.184521	0.071902	0.21042	0.0396112	0.0552053	0.593188	-0.00565377	0.956401
RAF1	blue	0.188325	0.0661355	-0.188325	0.0661355	0.183538	0.073457	0.081517	0.429789	0.267712	0.00836461	0.0355242	0.731137	0.307119	0.00233737	0.42447	1.63e-05	0.276128	0.00646516	-0.0593123	0.565946
GTPBP6	blue	0.147129	0.15258	-0.147129	0.15258	0.279498	0.00581879	0.0336323	0.744952	0.191164	0.0620799	-0.00963246	0.925789	0.178632	0.0816252	0.517593	6.66e-08	0.320384	0.00146103	0.0837934	0.416976
GSTM3	blue	0.0522083	0.613433	-0.0522083	0.613433	0.311233	0.00202501	-0.286475	0.00465969	-0.026004	0.801435	0.0120328	0.90737	0.0626043	0.544545	0.177645	0.0833521	-0.227461	0.0258296	0.087033	0.39913
ZNF767P	blue	0.148691	0.148224	-0.148691	0.148224	-0.270978	0.00757592	0.0103404	0.920352	0.28771	0.00447743	0.17823	0.0823251	0.654254	4.88e-13	0.710683	5.03e-16	0.613692	2.97e-11	0.0564398	0.584938
SSR2	blue	0.119647	0.245595	-0.119647	0.245595	0.310145	0.00210371	0.297655	0.00322667	0.188641	0.0656726	0.13158	0.201287	-0.331197	0.000980382	0.0333477	0.747037	-0.0673703	0.514281	-0.00772233	0.940475
SSH3	blue	0.0900537	0.382904	-0.0900537	0.382904	0.341484	0.000661704	-0.19626	0.0553097	0.0689247	0.5046	-0.0599468	0.56179	0.0146888	0.887047	0.442389	6.4e-06	0.114792	0.265415	0.19815	0.0529579
CABIN1	blue	0.120931	0.240527	-0.120931	0.240527	0.181875	0.0761489	0.21933	0.031789	0.0882014	0.392806	0.140313	0.172715	0.123645	0.230057	0.55797	3.5e-09	0.263764	0.00941362	-0.0109326	0.915807
CCDC130	blue	0.118562	0.249931	-0.118562	0.249931	0.359485	0.00032177	-0.0490126	0.635344	0.0255642	0.804725	0.166035	0.105935	0.240927	0.0180487	0.397744	6e-05	-0.125763	0.22211	0.0423148	0.682282
NELFB	blue	0.143945	0.161757	-0.143945	0.161757	0.343082	0.000621738	-0.162935	0.112708	0.294808	0.00354804	0.0756123	0.464052	0.106903	0.299884	0.508216	1.25e-07	0.186517	0.0688277	0.122701	0.233661
CC2D1A	blue	0.23902	0.0190103	-0.23902	0.0190103	0.445426	5.43e-06	-0.088476	0.391328	0.170678	0.0963907	0.018121	0.860893	0.187693	0.0670668	0.444099	5.83e-06	0.0743119	0.471794	0.158261	0.123549
SF1	blue	0.113889	0.269219	-0.113889	0.269219	-0.19478	0.0572102	0.0574768	0.578048	0.199723	0.0510638	0.147146	0.152532	0.650903	7.02e-13	0.647434	1.02e-12	0.550482	6.23e-09	0.0291553	0.777959
FAM134A	blue	0.163491	0.111469	-0.163491	0.111469	0.282825	0.00523741	-0.0714014	0.489373	-0.00353534	0.972729	-0.131218	0.20254	0.00610761	0.952905	0.500063	2.13e-07	0.241807	0.0176198	0.121448	0.23851
PLXNB1	blue	0.104538	0.310761	-0.104538	0.310761	0.17725	0.0840513	-0.256446	0.0116669	0.232321	0.0227438	0.0884135	0.391664	0.345085	0.000574774	0.43365	1.02e-05	0.0539816	0.601418	0.178233	0.0823201
CRELD1	blue	0.184023	0.0726865	-0.184023	0.0726865	0.0262971	0.799243	-0.00687515	0.946995	0.224946	0.0275625	0.0913207	0.376218	0.345862	0.000557459	0.499399	2.22e-07	0.381493	0.000125572	0.121621	0.237836
QSOX1	blue	0.0771633	0.45491	-0.0771633	0.45491	-0.0167817	0.871082	-0.187349	0.0675772	0.213777	0.0364937	-0.0163953	0.874026	0.374983	0.00016704	0.575264	8.77e-10	0.39602	6.5e-05	0.197555	0.0536887
TNK1	blue	0.126384	0.219818	-0.126384	0.219818	0.150878	0.142281	0.122776	0.233376	0.140884	0.170957	0.0212162	0.837435	0.156579	0.127642	0.417038	2.37e-05	0.206116	0.0439308	0.0166959	0.871736
HDAC5	blue	0.108278	0.293675	-0.108278	0.293675	0.251772	0.0133408	-0.0980435	0.341942	0.0384725	0.70978	0.0679024	0.510956	-0.00475324	0.96334	0.262954	0.00964262	0.0612372	0.553384	0.0361617	0.726501
USP11	blue	0.120488	0.242267	-0.120488	0.242267	0.306188	0.00241379	0.204617	0.0455238	0.140521	0.172073	0.0410098	0.691577	-0.0543174	0.599155	0.430418	1.2e-05	0.219456	0.0316888	-0.0234073	0.820914
CYP2E1	blue	0.201234	0.0492962	-0.201234	0.0492962	-0.111098	0.281207	-0.0570358	0.580973	0.268716	0.00811476	0.170004	0.0977322	0.272205	0.00729702	0.386001	0.000102695	0.152682	0.137519	0.133398	0.195078
BTRC	blue	0.192566	0.060153	-0.192566	0.060153	-0.0112492	0.913378	-0.122393	0.234848	0.15453	0.132764	-0.0208729	0.84003	0.101386	0.325657	0.234097	0.0216972	0.120031	0.244072	0.210484	0.0395502
MAN1A1	blue	0.0969582	0.347338	-0.0969582	0.347338	-0.044755	0.665029	0.107243	0.298341	0.000602946	0.995348	0.197233	0.0540879	-0.17176	0.0942661	-0.274099	0.00688415	-0.197963	0.0531863	0.211958	0.0381563
WDR73	blue	0.153717	0.13484	-0.153717	0.13484	-0.104649	0.310244	-0.0238071	0.817907	0.0410133	0.691552	-0.0931772	0.366551	0.528672	3.08e-08	0.56105	2.75e-09	0.323221	0.0013177	0.0185679	0.857498
MAP3K12	blue	0.100494	0.329954	-0.100494	0.329954	-0.0538349	0.602408	-0.243718	0.0167179	-0.0803595	0.436389	-0.0535881	0.604075	0.274932	0.00670929	0.278892	0.00593054	-0.0212679	0.837044	0.0768641	0.456666
RGS11	blue	0.0906786	0.379597	-0.0906786	0.379597	0.107607	0.296692	-0.175125	0.0878953	0.0750647	0.467304	-0.188426	0.0659878	0.146263	0.155037	0.219069	0.0319979	0.000946391	0.992698	-0.046621	0.651952
SLC38A10	blue	0.10496	0.308804	-0.10496	0.308804	-0.0227565	0.825813	0.204289	0.0458792	0.208606	0.0413862	0.00759304	0.94147	0.24511	0.016086	0.617971	1.98e-11	0.526745	3.53e-08	-0.00127464	0.990166
CELSR2	blue	0.0740374	0.473437	-0.0740374	0.473437	0.0313214	0.761936	-0.283088	0.0051938	-0.0787122	0.445881	-0.143908	0.161865	0.204754	0.0453771	0.350418	0.000465124	0.0350432	0.734641	0.297287	0.00326672
PPP1R9A	blue	0.0977483	0.343405	-0.0977483	0.343405	-0.131023	0.20322	-0.117544	0.254052	-0.0247148	0.811091	0.0197378	0.848623	0.238396	0.0193342	0.305908	0.00243724	0.102281	0.321382	0.210452	0.0395806
CAMK2G	blue	0.160156	0.119062	-0.160156	0.119062	-0.193419	0.0590043	0.0686657	0.506207	0.370946	0.000198778	0.266212	0.00875043	0.337614	0.00076839	0.577189	7.48e-10	0.333142	0.000911105	0.12042	0.242536
ARHGEF11	blue	0.182459	0.0751948	-0.182459	0.0751948	-0.0435863	0.673271	0.0278197	0.787885	0.325161	0.00122715	0.0138574	0.893401	0.338983	0.000728982	0.669137	9.2e-14	0.492824	3.38e-07	0.0530336	0.607828
TCTN1	blue	0.109915	0.286393	-0.109915	0.286393	-0.00430093	0.966827	-0.249676	0.014157	-0.0841109	0.415207	-0.152937	0.136853	0.237174	0.0199824	0.409855	3.37e-05	0.210022	0.0399954	0.263097	0.00960205
ANXA6	blue	0.0799686	0.438631	-0.0799686	0.438631	0.121179	0.239557	0.134465	0.191496	0.19645	0.0550693	0.104253	0.312091	0.242178	0.0174413	0.354989	0.000386801	0.154992	0.131595	-0.0538006	0.60264
IRF3	blue	0.0975471	0.344404	-0.0975471	0.344404	0.32499	0.00123488	0.168412	0.10096	-0.00231173	0.982166	-0.106758	0.300545	0.403472	4.58e-05	0.432254	1.09e-05	-0.00510782	0.960608	0.149934	0.144825
DDB2	blue	0.119621	0.245697	-0.119621	0.245697	0.13081	0.203962	0.127205	0.216812	0.161116	0.116835	0.179446	0.0802211	0.0643377	0.533438	0.282061	0.0053661	0.148844	0.147803	-0.0797399	0.439946
SREBF1	blue	0.0500679	0.628073	-0.0500679	0.628073	0.104723	0.309901	-0.205672	0.0443983	0.03138	0.761503	-0.279907	0.00574427	0.105109	0.308111	0.46552	1.76e-06	0.181701	0.076434	0.182209	0.075602
VPS51	blue	0.0813571	0.430697	-0.0813571	0.430697	0.345361	0.000568561	0.129929	0.207049	0.0746054	0.470041	0.173579	0.0907775	-0.182205	0.0756086	0.247437	0.0150761	0.143261	0.163779	-0.0742177	0.472358
KCNMB3	blue	0.0652887	0.527393	-0.0652887	0.527393	-0.212977	0.0372179	-0.0854152	0.407985	0.00818963	0.93688	-0.162077	0.114642	0.270878	0.00759901	0.397369	6.1e-05	0.255107	0.0121268	0.0219712	0.831734
BEST1	blue	0.0945722	0.359387	-0.0945722	0.359387	0.137287	0.182257	-0.0515611	0.617844	0.202168	0.0482306	0.10055	0.329684	0.0953482	0.355441	0.227728	0.0256512	0.105562	0.306022	-0.0441047	0.66961
CLEC16A	blue	0.153651	0.135009	-0.153651	0.135009	0.198958	0.0519777	0.067848	0.511296	0.33941	0.000717054	0.06795	0.51066	0.200033	0.0506967	0.406031	4.05e-05	0.193227	0.0592611	0.0448741	0.664191
MIA3	blue	0.11292	0.273343	-0.11292	0.273343	-0.112365	0.275722	-0.106904	0.299876	-0.10326	0.316747	0.0128392	0.901192	0.118803	0.248966	0.119254	0.247161	-0.0448495	0.664364	0.171434	0.0949012
INPP5K	blue	0.173823	0.0903181	-0.173823	0.0903181	0.363453	0.000272899	0.0735421	0.47641	0.234473	0.0214814	0.149983	0.144692	0.0391606	0.704827	0.467998	1.52e-06	0.245475	0.0159237	0.110207	0.285105
SPDEF	blue	0.0929714	0.367614	-0.0929714	0.367614	0.106263	0.302803	-0.128793	0.211083	0.0279951	0.78658	-0.245948	0.0157158	0.212599	0.0375634	0.480608	7.2e-07	0.234684	0.0213606	0.199827	0.0509403
METTL9	blue	0.0953673	0.355344	-0.0953673	0.355344	0.0662166	0.521528	-0.103404	0.316069	0.0557378	0.589623	0.187187	0.067819	-0.282021	0.00537294	-0.397031	6.2e-05	-0.222111	0.0296319	0.0876386	0.395844
CNIH1	blue	0.0848821	0.410928	-0.0848821	0.410928	-0.0020961	0.983829	0.039488	0.702475	-0.181744	0.0763634	-0.166568	0.104802	-0.27528	0.00663742	-0.44814	4.68e-06	-0.174459	0.0891279	0.211302	0.038772
FHOD1	blue	0.122745	0.233492	-0.122745	0.233492	0.157664	0.124991	0.259332	0.0107275	0.246057	0.0156681	0.187482	0.0673798	0.139681	0.174677	0.458637	2.61e-06	0.164107	0.11011	0.0474682	0.646049
DNAJA1	blue	0.0982891	0.340729	-0.0982891	0.340729	0.189116	0.0649836	0.0886479	0.390405	-0.402088	4.89e-05	-0.236484	0.0203563	-0.255295	0.0120613	-0.475475	9.81e-07	-0.344227	0.000594489	0.190182	0.0634584
HAX1	blue	0.0932772	0.366034	-0.0932772	0.366034	0.404956	4.27e-05	0.142353	0.166495	0.00835083	0.93564	-0.124346	0.227405	-0.374846	0.000168033	0.061669	0.550585	-0.135107	0.189364	0.00135258	0.989565
HEATR1	blue	0.112207	0.2764	-0.112207	0.2764	-0.208682	0.0413108	-0.081731	0.428575	0.153632	0.135059	0.000496735	0.996168	0.328188	0.00109711	0.279632	0.00579422	0.235345	0.0209873	-0.00437121	0.966285
ARHGAP1	blue	0.123549	0.230424	-0.123549	0.230424	0.132745	0.197292	-0.0129499	0.900345	0.330812	0.000994671	0.14175	0.168317	0.174899	0.088313	0.42738	1.41e-05	0.218159	0.0327363	0.128939	0.210561
NARFL	blue	0.0805328	0.435397	-0.0805328	0.435397	0.243121	0.0169952	-0.0404202	0.695792	0.121717	0.237461	-0.188488	0.0658969	-0.018136	0.860779	0.366385	0.000241298	0.0935467	0.364645	0.0851375	0.409516
TAF10	blue	0.0787428	0.445703	-0.0787428	0.445703	0.254917	0.0121932	0.221194	0.0303296	0.106734	0.300652	-0.134337	0.191923	-0.0795105	0.441267	0.443116	6.15e-06	0.180531	0.0783811	0.132128	0.199401
STX10	blue	0.0986464	0.338968	-0.0986464	0.338968	0.217618	0.0331819	-0.0475022	0.645812	0.0956147	0.354092	-0.0452817	0.661327	0.0683515	0.508159	0.270383	0.00771441	0.144008	0.161571	0.0432263	0.675818
FAM50A	blue	0.113819	0.269515	-0.113819	0.269515	0.275064	0.00668194	0.0488039	0.636787	-0.0283566	0.783891	-0.261824	0.00997033	0.016062	0.876567	0.358876	0.000329946	0.214537	0.0358174	-0.0398588	0.699813
ZNF337	blue	0.115038	0.264387	-0.115038	0.264387	-0.353701	0.000407541	-0.052104	0.614143	0.244608	0.0163113	0.0135915	0.895434	0.52771	3.3e-08	0.631794	5.11e-12	0.605488	6.35e-11	-0.0473558	0.646831
GATAD1	blue	0.127685	0.215069	-0.127685	0.215069	0.000282131	0.997823	-0.152258	0.138627	-0.0406422	0.694204	0.067137	0.515742	0.254121	0.0124751	0.216529	0.0340941	-0.0302301	0.769996	0.169578	0.0985873
UBXN8	blue	0.0853904	0.408121	-0.0853904	0.408121	-0.17574	0.0867685	-0.136624	0.184399	-0.0976089	0.344097	-0.0432504	0.675647	-0.107368	0.297772	-0.407126	3.85e-05	-0.293252	0.00373561	0.188415	0.0660037
DMPK	blue	0.127326	0.216374	-0.127326	0.216374	0.0442394	0.668661	-0.0801002	0.437876	0.220882	0.0305694	-0.000631524	0.995128	0.400613	5.24e-05	0.411805	3.07e-05	0.175458	0.0872833	-0.0858081	0.405824
OGFRL1	blue	0.10401	0.313227	-0.10401	0.313227	-0.0639001	0.536232	0.000595983	0.995402	-0.0059164	0.954378	0.0691199	0.503391	-0.160634	0.117948	-0.236068	0.0205849	-0.148419	0.148975	0.167405	0.103045
SETD5	blue	0.0801446	0.437621	-0.0801446	0.437621	-0.193517	0.0588735	0.0259871	0.801561	0.208068	0.0419256	0.144607	0.159815	0.272499	0.00723144	0.491633	3.65e-07	0.109642	0.287597	0.069374	0.50182
SGSH	blue	0.0722031	0.484496	-0.0722031	0.484496	0.200152	0.050557	-0.160852	0.117444	0.112252	0.276205	-0.0215792	0.834692	0.208771	0.0412224	0.511477	1.01e-07	0.0588048	0.56928	0.0997351	0.333638
DGKD	blue	0.0611246	0.554116	-0.0611246	0.554116	0.23847	0.0192954	-0.18787	0.0668042	0.198675	0.0523191	0.0181473	0.860693	0.334558	0.00086349	0.44471	5.64e-06	-0.0291906	0.777697	0.233184	0.0222302
SENP3	blue	0.123448	0.230808	-0.123448	0.230808	0.0780072	0.449978	0.0154493	0.88124	-0.00492537	0.962014	0.0412251	0.69004	0.212545	0.0376135	0.196105	0.0555063	-0.0649874	0.529304	0.0134117	0.89681
SDCCAG3	blue	0.133815	0.193672	-0.133815	0.193672	0.0480327	0.642128	-0.0764232	0.45926	0.165479	0.107125	0.0228791	0.824889	0.360786	0.000304922	0.457381	2.8e-06	0.265043	0.00906178	0.00367327	0.971666
SIRT3	blue	0.098502	0.339679	-0.098502	0.339679	0.381996	0.000122802	-0.203912	0.0462902	-0.106243	0.302894	-0.123046	0.232342	0.247149	0.0151981	0.448161	4.68e-06	-0.0889592	0.388736	0.178303	0.0821977
ERICH1	blue	0.201422	0.0490806	-0.201422	0.0490806	0.00347534	0.973192	-0.0294518	0.77576	0.107743	0.29608	0.181589	0.0766201	0.180998	0.0775996	0.237754	0.0196723	0.105985	0.304074	0.0787165	0.445856
NFE2L1	blue	0.0783254	0.448126	-0.0783254	0.448126	0.256981	0.0114877	-0.15313	0.136354	0.0217354	0.833513	0.0344706	0.73882	0.0410667	0.691171	0.334189	0.00087568	-0.0429805	0.677558	-0.0684059	0.507821
UIMC1	blue	0.151375	0.140956	-0.151375	0.140956	-0.4395	7.47e-06	0.104734	0.309852	0.261375	0.0101034	0.121442	0.238531	0.562994	2.36e-09	0.590256	2.47e-10	0.636782	3.09e-12	-0.00898534	0.930762
ZMYM3	blue	0.114787	0.265438	-0.114787	0.265438	-0.185126	0.0709597	0.188336	0.0661195	0.184934	0.0712574	0.0555316	0.591003	0.33348	0.000899531	0.501922	1.89e-07	0.371896	0.000190842	0.0814885	0.429951
MCRS1	blue	0.123059	0.232291	-0.123059	0.232291	0.459667	2.46e-06	0.0871113	0.398704	0.16651	0.104925	-0.136898	0.183511	-0.036845	0.721543	0.439813	7.34e-06	0.283712	0.00509149	0.0430879	0.676798
TBC1D5	blue	0.14637	0.154731	-0.14637	0.154731	-0.0908995	0.378433	0.0373799	0.717669	0.00609059	0.953036	0.0354893	0.731391	0.0735075	0.476618	0.199604	0.0512051	0.172626	0.0925922	0.0181518	0.860659
CACNA1C	blue	0.120799	0.241044	-0.120799	0.241044	0.00213398	0.983537	-0.140005	0.173669	0.182832	0.0745898	0.21906	0.0320055	0.172374	0.0930773	0.173557	0.0908195	0.118667	0.249511	0.221118	0.0303879
CCZ1B	blue	0.0702172	0.496623	-0.0702172	0.496623	0.0249816	0.80909	0.0242023	0.814937	-0.0187267	0.856292	0.0776572	0.45202	0.289029	0.00428987	0.251097	0.0135991	-0.109484	0.288297	0.107413	0.297569
EIF1B	blue	0.0958158	0.353076	-0.0958158	0.353076	0.170077	0.0975867	-0.111071	0.281323	-0.0492002	0.634049	0.172234	0.0933467	-0.257709	0.0112474	-0.379445	0.000137453	-0.274475	0.00680486	0.021965	0.831781
VPS52	blue	0.0802734	0.436883	-0.0802734	0.436883	-0.0492746	0.633536	0.00469545	0.963786	0.133597	0.194406	0.0271807	0.792647	0.243665	0.0167422	0.640288	2.15e-12	0.416954	2.38e-05	-0.0375954	0.716111
UQCRC2	blue	0.0799121	0.438956	-0.0799121	0.438956	0.407106	3.85e-05	-0.132968	0.196533	-0.168662	0.100448	0.0203816	0.843747	-0.32468	0.00124903	-0.421371	1.91e-05	-0.405971	4.06e-05	0.118318	0.250917
GIPC1	blue	0.0887458	0.38988	-0.0887458	0.38988	0.254421	0.0123684	0.0740385	0.473431	0.202294	0.0480883	-0.0410012	0.691639	0.0470786	0.648761	0.563154	2.33e-09	0.227279	0.0259519	0.0907654	0.379139
LMBRD1	blue	0.0781019	0.449427	-0.0781019	0.449427	-0.131387	0.201954	0.107762	0.295994	-0.0215785	0.834698	0.263568	0.0094686	-0.260383	0.0104024	-0.305646	0.00245934	-0.102512	0.320287	0.307738	0.00228778
SDF4	blue	0.114252	0.267686	-0.114252	0.267686	0.361575	0.000295104	0.14249	0.166084	0.21509	0.0353314	0.0175194	0.865467	0.0274809	0.790409	0.509509	1.15e-07	0.135279	0.188796	0.105476	0.306419
COASY	blue	0.0766546	0.457897	-0.0766546	0.457897	0.271144	0.0075375	-0.243473	0.0168312	-0.121692	0.237558	-0.258987	0.0108363	0.119191	0.247411	0.517721	6.6e-08	0.213833	0.0364431	0.0733898	0.477326
MEPCE	blue	0.0986059	0.339167	-0.0986059	0.339167	0.456035	3.02e-06	0.0964065	0.350101	0.128423	0.212408	-0.0492566	0.63366	-0.0929543	0.367703	0.379244	0.000138674	0.240813	0.0181053	-0.0273261	0.791563
SNX11	blue	0.0946295	0.359095	-0.0946295	0.359095	0.251377	0.0134916	0.104224	0.312228	0.000769996	0.994059	-0.15222	0.138725	0.0882362	0.392618	0.354485	0.000394798	0.0965305	0.349479	0.00715899	0.94481
HMGCL	blue	0.0971105	0.346578	-0.0971105	0.346578	0.30603	0.00242698	0.00213336	0.983542	-0.146248	0.15508	-0.0820022	0.427039	-0.00897156	0.930868	0.313242	0.00188659	-0.045484	0.659908	0.177978	0.0827659
DDX56	blue	0.108809	0.2913	-0.108809	0.2913	0.10663	0.301124	0.150592	0.143049	0.112284	0.276071	-0.0868813	0.399955	-0.00671047	0.948263	0.464859	1.83e-06	0.252295	0.0131439	0.190327	0.0632541
PHYH	blue	0.0756227	0.46399	-0.0756227	0.46399	-0.0266604	0.796529	-0.113531	0.270739	-0.0876314	0.395883	-0.0167382	0.871414	-0.251482	0.0134515	-0.277182	0.00625642	-0.207432	0.0425704	0.0670747	0.516133
SH3TC1	blue	0.104959	0.308809	-0.104959	0.308809	0.283399	0.00514251	0.309799	0.00212933	0.211554	0.0385339	-0.0787468	0.445681	0.0749411	0.468039	0.379409	0.000137675	0.226415	0.0265387	0.0257198	0.803561
STEAP1B	blue	0.0801863	0.437382	-0.0801863	0.437382	0.188337	0.066117	0.0427806	0.678976	-0.11076	0.282679	-0.021686	0.833886	-0.301743	0.00281083	-0.171918	0.0939595	-0.176012	0.0862749	0.112448	0.275366
CCT4	blue	0.105903	0.304453	-0.105903	0.304453	0.229267	0.0246438	0.164196	0.109914	-0.0274412	0.790705	0.154611	0.132559	-0.344989	0.000576958	-0.418209	2.24e-05	-0.084792	0.411426	0.00786588	0.93937
TMEM39B	blue	0.108505	0.292656	-0.108505	0.292656	0.232757	0.0224828	0.185294	0.0706992	0.352219	0.00043268	0.280192	0.00569289	-0.0185094	0.857943	0.422106	1.84e-05	0.234288	0.0215873	-0.0397409	0.700659
RPRD2	blue	0.0559048	0.588507	-0.0559048	0.588507	0.16422	0.109861	0.0149723	0.884881	0.0398693	0.699738	0.0895507	0.385577	-0.0485949	0.638233	0.252941	0.0129036	-0.0679334	0.510763	-0.0289106	0.779775
AGPAT5	blue	0.0644887	0.532476	-0.0644887	0.532476	-0.234383	0.0215328	-0.0999808	0.332442	-0.00256761	0.980192	0.105258	0.307423	-0.133133	0.195973	-0.266058	0.00879089	-0.146547	0.154228	0.277896	0.00611853
CHFR	blue	0.112911	0.273379	-0.112911	0.273379	-0.233922	0.0217987	0.280741	0.00559512	0.213684	0.036577	0.0557655	0.589438	0.305842	0.00244278	0.420142	2.03e-05	0.369594	0.000210599	0.0886007	0.390658
ZNF324B	blue	0.10686	0.300079	-0.10686	0.300079	-0.0704674	0.495087	0.135508	0.188042	0.216279	0.0343061	0.30105	0.00287769	0.052732	0.609874	0.32236	0.00135978	0.185722	0.0700395	-0.0128269	0.901286
SCAP	blue	0.0967462	0.348398	-0.0967462	0.348398	0.283196	0.00517598	0.0123382	0.905029	0.19082	0.0625605	-0.0261585	0.800279	0.133312	0.195368	0.559398	3.14e-09	0.318226	0.00157937	0.0810243	0.432592
AMPD2	blue	0.080672	0.434602	-0.080672	0.434602	0.0196232	0.849492	0.133546	0.194576	0.383416	0.000115291	0.202039	0.0483767	0.342271	0.00064173	0.493649	3.21e-07	0.4318	1.12e-05	-0.244317	0.0164432
SRSF4	blue	0.0948356	0.358045	-0.0948356	0.358045	-0.271587	0.00743623	0.0476538	0.644759	0.0779427	0.450354	0.207612	0.0423868	0.377636	0.000148811	0.38965	8.71e-05	0.214562	0.035795	0.0425283	0.680766
VIP	blue	0.0926038	0.36952	-0.0926038	0.36952	0.000719362	0.99445	-0.0237266	0.818512	0.117431	0.25451	0.079352	0.442181	0.135817	0.187028	0.277326	0.0062284	-0.00117511	0.990934	0.0637218	0.537372
ZNF358	blue	0.0714463	0.489099	-0.0714463	0.489099	0.0505464	0.624788	0.133594	0.194415	0.24896	0.0144455	0.24452	0.0163511	-0.0717087	0.4875	0.314051	0.00183328	0.162642	0.113364	-0.0738666	0.474462
NPDC1	blue	0.0475938	0.645176	-0.0475938	0.645176	0.0520652	0.614408	-0.323241	0.00131672	0.0335322	0.745685	-0.0572471	0.579571	0.304043	0.00259865	0.390894	8.23e-05	0.0962093	0.351093	0.427354	1.41e-05
DAXX	blue	0.126711	0.218619	-0.126711	0.218619	0.259667	0.0106228	0.0826376	0.423454	0.0169278	0.86997	-0.0635952	0.538182	-0.085605	0.40694	0.357884	0.000343678	0.0311866	0.76293	0.146476	0.154428
WFS1	blue	0.070901	0.49243	-0.070901	0.49243	-0.0742906	0.471921	-0.139243	0.176048	0.24066	0.0181808	-0.0879307	0.394265	0.290352	0.00410881	0.523223	4.52e-08	0.362962	0.000278556	0.127583	0.215438
ATP6AP1	blue	0.0642534	0.533976	-0.0642534	0.533976	0.283179	0.00517871	-0.053755	0.602947	-0.211553	0.0385351	-0.350802	0.000458027	-0.278796	0.00594845	0.153729	0.13481	-0.0254235	0.805779	0.131929	0.200083
HEATR2	blue	0.108436	0.292967	-0.108436	0.292967	0.132107	0.199473	0.10331	0.316513	0.129278	0.209354	-0.154747	0.132214	-0.00541335	0.958254	0.396217	6.44e-05	0.20705	0.0429617	0.205416	0.0446688
LZTR1	blue	0.0900672	0.382832	-0.0900672	0.382832	-0.138589	0.178106	0.139157	0.176315	0.414644	2.67e-05	0.267161	0.00850463	0.301928	0.00279318	0.593206	1.91e-10	0.537167	1.68e-08	-0.114504	0.266625
SYPL1	blue	0.0670923	0.516022	-0.0670923	0.516022	0.0534483	0.60502	0.00640552	0.950611	-0.0678747	0.511129	0.126565	0.219152	-0.283088	0.00519384	-0.374807	0.000168321	-0.163184	0.112151	0.0875132	0.396523
DCP1A	blue	0.0718705	0.486516	-0.0718705	0.486516	-0.0348792	0.735837	0.139646	0.174786	0.0574871	0.57798	0.135494	0.18809	0.234301	0.0215798	0.415028	2.62e-05	0.24766	0.0149823	0.0349984	0.734968
AK2	blue	0.123579	0.230309	-0.123579	0.230309	0.270338	0.00772493	0.165078	0.107992	0.317533	0.00161919	0.219948	0.031299	0.0596752	0.563567	0.378607	0.000142614	0.26275	0.00970119	-0.137907	0.180272
CCNG1	blue	0.0514861	0.618356	-0.0514861	0.618356	-0.0594249	0.565207	0.0426354	0.680006	-0.259124	0.010793	0.197472	0.0537912	-0.367727	0.000227991	-0.518887	6.09e-08	-0.414638	2.67e-05	0.236698	0.0202397
PCNT	blue	0.0768651	0.45666	-0.0768651	0.45666	-0.238048	0.0195167	-0.191247	0.0619644	0.105511	0.306258	0.0374654	0.717051	0.275221	0.00664963	0.427967	1.36e-05	0.365978	0.000245466	-0.00143863	0.988901
EPS15L1	blue	0.135999	0.186432	-0.135999	0.186432	-0.15104	0.141849	-0.0802189	0.437195	0.125843	0.221815	-0.0514311	0.618732	0.518024	6.47e-08	0.587014	3.26e-10	0.450049	4.22e-06	0.0777232	0.451635
MED15	blue	0.0916744	0.374364	-0.0916744	0.374364	0.11642	0.258652	0.33816	0.000752449	0.339851	0.000704948	0.168836	0.100092	0.0463766	0.653659	0.499203	2.25e-07	0.301693	0.00281562	-0.0602999	0.559484
ACTR5	blue	0.144801	0.159249	-0.144801	0.159249	0.13122	0.202533	-0.0720827	0.485227	0.0994915	0.334826	-0.115162	0.263868	0.205263	0.0448313	0.450943	4.01e-06	0.241075	0.0179758	0.0606173	0.557415
JAG2	blue	0.0704415	0.495245	-0.0704415	0.495245	-0.06082	0.556095	-0.0363936	0.724817	0.484012	5.85e-07	0.420365	2.01e-05	0.351613	0.000443362	0.591882	2.14e-10	0.469452	1.4e-06	0.0739744	0.473815
ADCK3	blue	0.0691164	0.503413	-0.0691164	0.503413	0.249521	0.0142191	0.0128756	0.900914	0.0951341	0.356527	0.0953713	0.355324	-0.126453	0.219564	0.304311	0.00257485	0.00696217	0.946325	-0.00517754	0.960071
RER1	blue	0.113668	0.270155	-0.113668	0.270155	0.193562	0.0588141	0.0108638	0.916335	0.0606092	0.557468	-0.220583	0.0308012	0.136241	0.185644	0.420821	1.96e-05	0.220619	0.0307736	0.239612	0.018707
KHNYN	blue	0.130764	0.204121	-0.130764	0.204121	0.196216	0.0553655	-0.0026972	0.979193	-0.177917	0.0828735	-0.196445	0.0550753	-0.0714074	0.489336	0.332087	0.00094811	0.0853022	0.408607	0.277668	0.00616217
TRMT1	blue	0.103697	0.314691	-0.103697	0.314691	0.222882	0.0290563	0.0163797	0.874145	-0.0381284	0.712261	-0.00949404	0.926852	0.274892	0.00671761	0.369461	0.000211797	0.0802225	0.437174	-0.00683407	0.947311
STX1A	blue	0.0630532	0.541658	-0.0630532	0.541658	-0.00287355	0.977833	-0.0880663	0.393534	0.023358	0.821284	-0.085531	0.407347	0.421261	1.92e-05	0.518199	6.39e-08	0.453019	3.58e-06	-0.0331656	0.748372
IDH1	blue	0.0486689	0.63772	-0.0486689	0.63772	0.211578	0.0385116	0.141271	0.169773	-0.0515474	0.617938	0.147523	0.151473	-0.182051	0.0758604	-0.318885	0.00154237	-0.254394	0.0123777	0.105069	0.3083
NDST2	blue	0.117899	0.252611	-0.117899	0.252611	0.137853	0.180443	-0.0125325	0.903541	0.273863	0.00693458	0.107823	0.29572	0.234047	0.0217262	0.449126	4.44e-06	0.194992	0.0569346	-0.0273276	0.791551
EP400	blue	0.135892	0.186783	-0.135892	0.186783	-0.00272672	0.978965	0.043013	0.677328	0.223726	0.0284372	0.0929087	0.367939	0.388606	9.13e-05	0.476548	9.2e-07	0.293878	0.00365913	-0.0386064	0.708815
OGFR	blue	0.124155	0.228127	-0.124155	0.228127	0.25719	0.0114181	0.262039	0.00990725	0.104621	0.310377	-0.071643	0.4879	0.0138542	0.893425	0.289243	0.00426018	0.181252	0.0771776	0.0711116	0.491142
WTAP	blue	0.0839966	0.415844	-0.0839966	0.415844	0.139497	0.175253	0.209704	0.0403044	0.0816999	0.428751	0.247424	0.0150816	-0.3131	0.00189609	-0.382154	0.000121945	-0.150461	0.143401	-0.0700174	0.497852
GAK	blue	0.0622412	0.546886	-0.0622412	0.546886	0.386434	0.000100715	-0.116264	0.259295	-0.154298	0.133355	-0.244597	0.0163164	0.245155	0.0160659	0.498024	2.43e-07	-0.140674	0.171602	0.163819	0.110744
LRRC16A	blue	0.107559	0.296911	-0.107559	0.296911	0.08344	0.418951	-0.05871	0.569904	0.0214351	0.835781	0.13989	0.174029	-0.150077	0.144436	-0.130102	0.20644	-0.0780203	0.449902	0.183869	0.0729304
TUBG2	blue	0.0987479	0.338468	-0.0987479	0.338468	-0.135178	0.189131	-0.125503	0.223075	-0.000373991	0.997115	-0.0443869	0.667621	0.315852	0.00171954	0.416346	2.45e-05	0.347355	0.000525486	-0.0128976	0.900746
CANX	blue	0.0531699	0.606905	-0.0531699	0.606905	0.0715272	0.488606	-0.0853813	0.408171	-0.262354	0.00981557	-0.160583	0.118068	0.0273926	0.791067	-0.3099	0.00212182	0.00347401	0.973202	0.00616316	0.952477
PARP6	blue	0.0493167	0.633246	-0.0493167	0.633246	-0.452161	3.75e-06	0.0514971	0.618282	0.176887	0.0846993	0.0299628	0.771974	0.603462	7.64e-11	0.624804	1.02e-11	0.605775	6.19e-11	-0.101092	0.32707
SETDB1	blue	0.0876342	0.395868	-0.0876342	0.395868	-0.0712406	0.490354	0.0831822	0.420394	0.223404	0.0286726	0.158521	0.122927	0.11294	0.273256	0.28096	0.00555653	0.0942972	0.360793	0.0684887	0.507306
SDR39U1	blue	0.0740454	0.473389	-0.0740454	0.473389	0.00999499	0.923004	-0.101437	0.325413	-0.101601	0.324628	-0.0137609	0.894139	0.180306	0.0787602	0.426962	1.44e-05	0.247666	0.0149799	0.0337284	0.744248
EIF4EBP2	blue	0.0867488	0.400677	-0.0867488	0.400677	0.031279	0.762248	0.0977108	0.343591	-0.0751685	0.466686	-0.10508	0.308247	-0.243504	0.0168169	-0.164789	0.108617	-0.0548673	0.595457	0.0707109	0.493593
BCAM	blue	0.0480873	0.641749	-0.0480873	0.641749	0.254493	0.0123428	-0.119927	0.244482	0.112415	0.275506	0.0143715	0.88947	0.225075	0.0274711	0.427071	1.43e-05	0.124959	0.225104	0.198654	0.0523443
MOGS	blue	0.0825679	0.423846	-0.0825679	0.423846	0.322125	0.00137149	0.258746	0.0109127	0.110832	0.282367	-0.047259	0.647505	0.286845	0.00460445	0.562636	2.43e-09	0.313461	0.00187201	-0.080458	0.435826
LRCH3	blue	0.111856	0.277916	-0.111856	0.277916	-0.129762	0.207639	0.0212442	0.837223	0.0657368	0.524556	0.151682	0.140143	0.342146	0.000644861	0.305687	0.00245585	0.200225	0.0504705	0.0389151	0.706592
HIP1R	blue	0.0785621	0.446751	-0.0785621	0.446751	0.23398	0.0217648	-0.200561	0.0500776	0.0865707	0.401648	0.0365755	0.723497	0.261234	0.0101454	0.391073	8.16e-05	0.0148412	0.885882	0.16685	0.104207
PRSS23	blue	0.0284537	0.783169	-0.0284537	0.783169	0.0615265	0.551508	-0.0316179	0.75975	0.176028	0.0862462	0.0744412	0.471021	-0.14582	0.156305	0.0689946	0.504167	0.100932	0.327839	0.138938	0.177007
DENND5A	blue	0.061582	0.551149	-0.061582	0.551149	-0.0843025	0.414141	0.0102849	0.920778	0.304558	0.00255316	0.218508	0.0324518	0.345002	0.000576664	0.347828	0.000515718	0.198713	0.0522735	-0.0718814	0.48645
BOLA1	blue	0.0758462	0.462667	-0.0758462	0.462667	0.360956	0.000302784	-0.051747	0.616576	-0.0971443	0.346409	-0.17844	0.0819581	0.0824992	0.424233	0.299955	0.00298638	0.0248918	0.809763	-0.0499502	0.628882
ZNF133	blue	0.0929031	0.367968	-0.0929031	0.367968	-0.0501657	0.627401	0.0369704	0.720634	0.287827	0.00446059	0.269246	0.00798556	0.425114	1.58e-05	0.660855	2.36e-13	0.376758	0.00015463	0.0223367	0.828977
CARKD	blue	0.0429745	0.677601	-0.0429745	0.677601	-0.00213472	0.983531	-0.112973	0.273114	0.0841377	0.415058	0.0178466	0.862979	0.257383	0.0113545	0.469014	1.44e-06	0.18829	0.0661869	0.139583	0.174982
NAP1L4	blue	0.0668519	0.517531	-0.0668519	0.517531	0.045406	0.660455	0.0388558	0.707019	0.0278569	0.787608	-0.15899	0.121807	0.16912	0.0995145	0.453134	3.55e-06	0.270469	0.00769417	-0.0018717	0.98556
F11R	blue	0.0587066	0.569926	-0.0587066	0.569926	0.0199334	0.847142	-0.0823789	0.424911	0.141345	0.169548	-0.0608825	0.555689	0.16905	0.0996564	0.273562	0.00699912	0.0302659	0.769732	0.284988	0.00488788
FAM117A	blue	0.0599055	0.56206	-0.0599055	0.56206	-0.0218976	0.832289	0.25533	0.012049	-0.0798911	0.439076	0.142897	0.164865	0.133288	0.195447	0.332786	0.000923457	0.101567	0.32479	-0.0213684	0.836285
OCEL1	blue	0.0651689	0.528153	-0.0651689	0.528153	0.127592	0.215406	0.00904165	0.930329	-0.0975116	0.34458	-0.20915	0.0408477	-0.121295	0.239103	0.224517	0.0278673	-0.0158313	0.878326	0.113979	0.26884
HESX1	blue	0.0837301	0.417329	-0.0837301	0.417329	-0.11296	0.273171	-0.107411	0.297579	0.0892993	0.386918	-0.0208578	0.840145	0.134122	0.192644	0.153832	0.134546	0.0574908	0.577955	-0.190099	0.0635768
KIAA0753	blue	0.056909	0.581815	-0.056909	0.581815	-0.384681	0.000108957	-0.069265	0.502493	0.208726	0.0412674	0.16995	0.0978399	0.536944	1.7e-08	0.494588	3.03e-07	0.447643	4.81e-06	-0.00864243	0.933398
NDUFB8	blue	0.0625874	0.544654	-0.0625874	0.544654	0.210454	0.0395786	-0.157425	0.12557	0.151806	0.139815	0.178271	0.0822535	0.247359	0.0151094	0.367613	0.000229086	0.0397324	0.70072	0.0174147	0.866264
NME4	blue	0.0360708	0.727161	-0.0360708	0.727161	0.237162	0.0199889	-0.123317	0.231306	0.14003	0.173592	-0.203609	0.0466226	-0.183634	0.073304	0.25257	0.0130411	-0.0189578	0.854538	0.0730718	0.479242
LRP5	blue	0.0349783	0.735114	-0.0349783	0.735114	0.308483	0.00222925	-0.019323	0.851767	0.116702	0.257494	0.0963383	0.350444	-0.036217	0.726099	0.3014	0.0028438	-0.0188608	0.855274	-0.0240049	0.816421
CSNK1D	blue	0.0733828	0.477368	-0.0733828	0.477368	0.317428	0.00162532	-0.126953	0.217732	-0.0469279	0.649811	-0.228939	0.0248555	-0.0137155	0.894486	0.361082	0.000301206	0.129863	0.207283	0.10777	0.295956
SOX9	blue	0.0198687	0.847631	-0.0198687	0.847631	-0.0573357	0.578983	-0.149265	0.146648	0.246955	0.0152808	0.175839	0.0865879	0.166462	0.105027	0.251952	0.0132726	0.160086	0.119225	0.0233856	0.821077
TBC1D16	blue	0.0390358	0.705724	-0.0390358	0.705724	0.331212	0.000979833	-0.177773	0.0831263	0.035406	0.731998	-0.0981558	0.341387	0.0922163	0.371535	0.359714	0.000318742	-0.0216771	0.833953	0.138201	0.179336
USP21	blue	0.0614431	0.552049	-0.0614431	0.552049	0.311597	0.00199928	-0.151105	0.141675	0.13941	0.175523	-0.0176639	0.864368	0.110252	0.284908	0.456682	2.91e-06	0.0255664	0.804709	0.0888394	0.389378
GSTM4	blue	0.037602	0.716063	-0.037602	0.716063	0.377331	0.000150807	-0.0774385	0.453298	-0.0346127	0.737782	0.0196832	0.849037	-0.185778	0.069953	-0.0190408	0.853909	-0.323673	0.00129607	0.133794	0.193744
ITGB4	blue	0.104436	0.311238	-0.104436	0.311238	0.233405	0.0221002	-0.113701	0.270017	0.213704	0.0365595	0.155042	0.13147	0.0921584	0.371836	0.44066	7.02e-06	0.111271	0.280455	0.182711	0.0747862
EIF2B5	blue	0.0565532	0.584183	-0.0565532	0.584183	0.139539	0.175122	-0.0602024	0.56012	0.128719	0.211347	-0.0278297	0.787811	0.291018	0.00402027	0.452737	3.63e-06	0.0571636	0.580125	0.00236389	0.981764
PHKA2	blue	0.0581131	0.573839	-0.0581131	0.573839	0.0320275	0.756734	-0.1324	0.19847	-0.0304861	0.768103	-0.125914	0.221551	0.367139	0.000233728	0.49857	2.35e-07	0.224754	0.0276984	-0.00630784	0.951363
CLUH	blue	0.0614902	0.551743	-0.0614902	0.551743	0.193305	0.0591566	-0.056638	0.583618	0.20485	0.0452731	0.110609	0.283344	0.174133	0.0897376	0.341776	0.000654236	0.0776759	0.451911	-0.0653045	0.527292
FBXO46	blue	0.0615965	0.551055	-0.0615965	0.551055	-0.0145712	0.887944	-0.163589	0.111252	0.0731744	0.478624	-0.234558	0.0214327	0.383552	0.000114593	0.474922	1.01e-06	0.35493	0.000387739	0.079849	0.439319
ABL1	blue	0.0456765	0.658558	-0.0456765	0.658558	0.0514485	0.618613	0.0146543	0.88731	0.405145	4.23e-05	0.262976	0.00963654	0.162857	0.112883	0.511156	1.03e-07	0.383769	0.000113487	0.0747552	0.469147
PTBP1	blue	0.0652513	0.52763	-0.0652513	0.52763	0.343956	0.000600835	0.173277	0.0913496	0.0839903	0.415878	-0.0613251	0.552814	-0.012102	0.90684	0.277945	0.00610908	0.0506299	0.624214	0.11359	0.270486
SLC22A17	blue	0.0757925	0.462985	-0.0757925	0.462985	0.0840388	0.415608	-0.106733	0.300657	0.303526	0.00264502	0.26806	0.00827729	0.032708	0.751731	0.383847	0.000113093	0.227812	0.0255954	0.0403296	0.69644
SLC9A8	blue	0.0553381	0.592298	-0.0553381	0.592298	-0.141018	0.170546	0.0731205	0.478948	-0.0471192	0.648478	-0.01867	0.856723	0.398219	5.87e-05	0.367242	0.000232721	0.297422	0.00325196	0.0722695	0.484094
RP3-497J21.1	blue	0.0633977	0.539447	-0.0633977	0.539447	-0.243763	0.016697	-0.141104	0.170284	0.0766846	0.457721	0.0111145	0.914411	0.351305	0.000448869	0.165794	0.10645	0.187424	0.0674655	0.0354862	0.731413
CARM1	blue	0.066337	0.520768	-0.066337	0.520768	0.130127	0.206354	0.102159	0.321964	0.342841	0.000627611	0.0823225	0.42523	-0.145785	0.156404	0.380759	0.000129718	0.126195	0.220513	0.0888048	0.389563
ZFP36L1	blue	0.0702267	0.496565	-0.0702267	0.496565	-0.00141439	0.989088	0.0258202	0.802809	0.224062	0.0281938	0.258845	0.0108813	0.289184	0.00426825	0.317619	0.0016142	0.0854604	0.407736	0.0550775	0.594046
SPATA20	blue	0.0381907	0.711812	-0.0381907	0.711812	0.112094	0.27689	0.00150621	0.98838	-0.0224591	0.828054	-0.0774339	0.453325	0.124525	0.226731	0.429012	1.29e-05	0.0164128	0.873893	0.153307	0.135897
BRD3	blue	0.0388064	0.707375	-0.0388064	0.707375	-0.106968	0.299586	-0.0926648	0.369203	0.14851	0.148723	0.0679537	0.510637	0.34669	0.000539507	0.431003	1.17e-05	0.154747	0.132214	0.325405	0.00121615
STK25	blue	0.0765702	0.458394	-0.0765702	0.458394	0.355026	0.000386224	-0.115003	0.264535	0.180118	0.0790775	0.0584412	0.571674	0.135619	0.187678	0.529476	2.91e-08	0.173598	0.0907417	0.052891	0.608795
HSPA6	blue	0.040519	0.695085	-0.040519	0.695085	-0.116322	0.259054	-0.0551461	0.593585	0.146155	0.155345	-0.10203	0.32258	0.189773	0.0640405	0.280977	0.00555363	0.205115	0.0449894	0.045411	0.66042
PGAP2	blue	0.0613829	0.552439	-0.0613829	0.552439	0.385428	0.000105371	-0.160755	0.117669	0.0664728	0.519914	-0.127422	0.216022	0.136595	0.184493	0.439596	7.43e-06	0.0947418	0.358523	0.0912419	0.376632
MSL1	blue	0.0286035	0.782056	-0.0286035	0.782056	-0.22571	0.0270257	-0.116979	0.256357	0.0463777	0.653651	-0.0245438	0.812374	0.483774	5.94e-07	0.489351	4.21e-07	0.304862	0.00252661	0.0483559	0.639887
ZNF821	blue	0.0724286	0.483129	-0.0724286	0.483129	0.199651	0.0511486	-0.0492914	0.63342	-0.0601953	0.560167	-0.0396947	0.70099	0.271125	0.00754202	0.428966	1.3e-05	0.132774	0.197191	0.0960452	0.351919
SEC16A	blue	0.0288987	0.779863	-0.0288987	0.779863	-0.0504793	0.625248	-0.0611557	0.553913	-0.0416727	0.68685	-0.196762	0.0546768	0.423072	1.75e-05	0.464436	1.87e-06	0.242468	0.017303	0.265731	0.00887746
HCFC1	blue	0.124081	0.228406	-0.124081	0.228406	0.210937	0.0391174	-0.0625585	0.54484	-0.0165027	0.873208	-0.140378	0.172515	-0.141598	0.168778	0.27542	0.00660861	0.0205072	0.842796	0.121467	0.238433
C17orf70	blue	0.0535694	0.604202	-0.0535694	0.604202	0.173734	0.0904856	-0.132643	0.19764	0.257501	0.0113154	0.0469566	0.649611	0.219436	0.0317044	0.600798	9.72e-11	0.312613	0.00192899	-0.0499045	0.629196
ZNF783	blue	0.0830207	0.421301	-0.0830207	0.421301	-0.129998	0.206807	0.0110936	0.914572	0.341528	0.000660557	0.107619	0.296639	0.452613	3.66e-06	0.511236	1.02e-07	0.417846	2.28e-05	-0.0630323	0.541792
UBE2E1	blue	0.0229284	0.824518	-0.0229284	0.824518	-0.0300736	0.771154	-0.096024	0.352025	-0.159964	0.119509	-0.0807705	0.434039	-0.309264	0.00216946	-0.321305	0.00141302	-0.208463	0.0415297	0.0126105	0.902944
ANXA11	blue	0.0444461	0.667204	-0.0444461	0.667204	0.145338	0.157693	-0.0930114	0.367408	0.134546	0.191225	0.126011	0.221193	0.15618	0.128625	0.437429	8.33e-06	0.0827447	0.422851	0.26779	0.00834503
GFOD2	blue	0.0772607	0.454339	-0.0772607	0.454339	0.143169	0.164054	-0.0340774	0.741694	0.169865	0.0980107	0.0682575	0.508744	0.125465	0.223216	0.336889	0.000790036	0.164887	0.108405	0.0467491	0.651058
VPS72	blue	0.0330373	0.749313	-0.0330373	0.749313	0.305072	0.00250841	0.0114159	0.9121	0.20859	0.0414022	-0.0175388	0.865319	-0.133045	0.196273	0.338057	0.00075542	0.196395	0.0551389	-0.133298	0.195414
BCL9	blue	0.0434866	0.673976	-0.0434866	0.673976	0.257717	0.0112448	-0.208873	0.0411208	0.199039	0.0518798	0.00684368	0.947237	0.048636	0.637948	0.357883	0.000343685	-0.10048	0.330019	0.14692	0.153169
FAM193A	blue	0.0398731	0.699711	-0.0398731	0.699711	-0.194447	0.0576448	0.0140228	0.892136	0.176657	0.0851101	0.0374988	0.716809	0.321826	0.00138647	0.571103	1.23e-09	0.360396	0.000309882	0.0401931	0.697417
KDM4A	blue	0.0513176	0.619507	-0.0513176	0.619507	-0.0762296	0.460401	0.132932	0.196655	0.27075	0.00762867	0.170937	0.0958782	0.270285	0.00773741	0.379728	0.000135755	0.288698	0.00433631	-0.0486214	0.638049
DYNC1H1	blue	0.0125306	0.903556	-0.0125306	0.903556	-0.0478396	0.643468	0.10313	0.31736	0.0265414	0.797418	-0.0232557	0.822054	0.104104	0.312786	0.306439	0.002393	0.0412188	0.690085	0.0754944	0.464752
ARRB1	blue	0.0408299	0.692862	-0.0408299	0.692862	0.215685	0.0348159	-0.0351721	0.733701	-0.0110977	0.91454	-0.000200044	0.998457	-0.12762	0.215307	0.214273	0.0360508	0.0902087	0.382082	0.26628	0.00873266
EXOC7	blue	0.0667726	0.518029	-0.0667726	0.518029	0.18385	0.0729601	-0.168611	0.100552	0.042837	0.678575	0.0456398	0.658815	0.283811	0.00507542	0.416567	2.43e-05	-0.0356073	0.730532	0.144888	0.158997
SDC3	blue	0.0351749	0.733681	-0.0351749	0.733681	0.290109	0.00414161	0.0843778	0.413723	0.180854	0.0778401	0.182037	0.0758826	0.158183	0.123737	0.293152	0.00374797	0.0325562	0.752846	-0.0295727	0.774864
PPP2R4	blue	0.0319184	0.757537	-0.0319184	0.757537	0.0717479	0.487262	0.0577246	0.576407	0.210755	0.039291	-0.0759594	0.461997	0.117476	0.254328	0.459301	2.51e-06	0.226107	0.0267509	0.226232	0.0266641
GGCT	blue	0.023261	0.822014	-0.023261	0.822014	-0.0554064	0.591841	0.0777772	0.451319	0.00571056	0.955964	-0.157273	0.125941	-0.152308	0.138494	-0.30315	0.00267923	-0.163844	0.110689	-0.0779445	0.450344
DTX3	blue	0.111162	0.280926	-0.111162	0.280926	-0.0611232	0.554125	0.0386545	0.708469	0.211544	0.0385433	0.0577746	0.576076	0.217155	0.033567	0.384469	0.000109992	0.249281	0.0143155	0.020719	0.841194
RALB	blue	0.0435964	0.6732	-0.0435964	0.6732	-0.136588	0.184514	0.0561017	0.587192	0.139083	0.17655	0.202982	0.0473164	-0.203952	0.0462464	-0.335913	0.000820084	-0.00747485	0.942379	0.15169	0.140122
CISD1	blue	0.0388364	0.707159	-0.0388364	0.707159	0.118462	0.250336	0.0526214	0.610625	-0.00203744	0.984282	-0.0509412	0.622082	-0.235705	0.0207861	-0.194027	0.058197	0.100898	0.328005	-0.148227	0.149507
RAP1A	blue	0.0167065	0.871655	-0.0167065	0.871655	-0.250906	0.0136728	0.2416	0.0177199	-0.0497331	0.630376	0.126489	0.219433	-0.321489	0.00140357	-0.490175	3.99e-07	-0.127044	0.217398	0.0140191	0.892165
STK19	blue	0.0266058	0.796937	-0.0266058	0.796937	0.0910742	0.377513	0.162033	0.114742	0.180592	0.0782779	0.123499	0.230613	0.0358499	0.728767	0.309024	0.00218771	0.257337	0.0113695	-0.101455	0.325327
P2RY13	brown	0.335559	0.00083122	-0.335559	0.00083122	0.0688751	0.504908	0.415144	2.6e-05	0.00301272	0.976759	0.249427	0.0142566	0.212769	0.0374073	0.111082	0.281275	0.00820622	0.936752	0.133476	0.194814
IGJ	brown	0.18202	0.0759116	-0.18202	0.0759116	-0.097874	0.342782	0.549365	6.78e-09	0.178431	0.0819747	0.558113	3.47e-09	-0.145055	0.15851	-0.186547	0.0687824	-0.0427581	0.679135	0.0721161	0.485024
CCL19	brown	0.226377	0.0265645	-0.226377	0.0265645	-0.00937794	0.927744	0.717195	2.05e-16	0.160917	0.117295	0.470446	1.32e-06	-0.0874181	0.397039	0.0361397	0.72666	0.0613153	0.552878	0.050032	0.628319
PTPRCAP	brown	0.36121	0.000299616	-0.36121	0.000299616	0.282817	0.00523879	0.687341	1.04e-14	0.0795021	0.441315	0.23143	0.0232844	-0.138027	0.179891	-0.0948624	0.357908	-0.0748833	0.468384	0.085461	0.407732
CD74	brown	0.357619	0.000347439	-0.357619	0.000347439	-0.0616871	0.550468	0.744778	3.35e-18	0.296094	0.00339949	0.21912	0.0319573	0.118861	0.248733	0.38696	9.84e-05	0.471891	1.21e-06	-0.0126337	0.902766
IGLL3P	brown	0.173869	0.0902317	-0.173869	0.0902317	-0.0240016	0.816445	0.776492	1.47e-20	0.115453	0.262657	0.31036	0.0020879	-0.156384	0.128123	-0.0994658	0.334951	0.13761	0.181221	-0.155567	0.130152
HLA-DPB1	brown	0.345598	0.00056327	-0.345598	0.00056327	-0.00927139	0.928563	0.787533	1.79e-21	0.159644	0.120261	0.330243	0.00101611	-0.0311738	0.763024	0.132278	0.198887	0.307656	0.00229429	-0.0417036	0.686629
CECR1	brown	0.305978	0.0024314	-0.305978	0.0024314	0.0844008	0.413596	0.683545	1.67e-14	0.00268978	0.97925	0.0704695	0.495074	-0.192615	0.0600861	0.118026	0.252097	0.205848	0.0442123	-0.0204355	0.843339
GJA1	brown	0.24446	0.0163783	-0.24446	0.0163783	0.245413	0.0159513	-0.234028	0.0217374	0.149882	0.144966	-0.0819361	0.427413	-0.0250321	0.808711	0.0360384	0.727397	-0.133645	0.194243	0.28286	0.00523157
IFITM2	brown	0.409438	3.44e-05	-0.409438	3.44e-05	0.0972067	0.346098	0.21754	0.0332466	0.336583	0.000799358	0.301359	0.00284774	0.0119489	0.908013	0.267073	0.00852714	0.244077	0.0165529	0.206314	0.0437238
HLA-DRA	brown	0.259628	0.010635	-0.259628	0.010635	0.328969	0.00106565	0.684979	1.4e-14	0.0408191	0.692939	0.253704	0.0126253	-0.344007	0.000599631	-0.265608	0.00891003	-0.161482	0.115997	-0.0478531	0.643374
KLRB1	brown	0.314496	0.00180462	-0.314496	0.00180462	-0.0484869	0.63898	0.687622	1.01e-14	0.110551	0.283596	0.328497	0.00108458	-0.0961683	0.351299	-0.0426372	0.679993	0.20759	0.0424098	0.0303782	0.768901
CST7	brown	0.283038	0.00520215	-0.283038	0.00520215	0.283261	0.00516522	0.619742	1.67e-11	-0.13984	0.174184	-0.0322297	0.755246	-0.1024	0.320818	-0.0222681	0.829494	-0.0772588	0.454351	0.0403195	0.696513
IL18R1	brown	0.276363	0.00641803	-0.276363	0.00641803	-0.0736503	0.47576	0.417745	2.29e-05	0.119457	0.246351	0.271922	0.0073604	0.0684588	0.507492	0.0908935	0.378464	0.226378	0.0265643	-0.0428301	0.678625
RP4-781L3.1	brown	0.395278	6.73e-05	-0.395278	6.73e-05	0.15007	0.144457	0.380351	0.000132076	0.213316	0.0369092	0.0713121	0.489917	-0.0514542	0.618574	0.250896	0.0136769	0.283878	0.00506465	0.140472	0.172225
PVRIG	brown	0.321607	0.0013976	-0.321607	0.0013976	-0.232517	0.022626	0.627421	7.9e-12	0.227139	0.0260462	0.162079	0.114637	0.0536097	0.603929	0.228025	0.0254542	0.544759	9.59e-09	0.0768387	0.456815
GZMK	brown	0.180262	0.078835	-0.180262	0.078835	-0.0966735	0.348762	0.783427	3.98e-21	-0.0371471	0.719354	0.229245	0.0246579	-0.338414	0.000745115	-0.174765	0.0885598	0.0609264	0.555403	0.0236724	0.818919
IFITM3	brown	0.393802	7.2e-05	-0.393802	7.2e-05	0.209742	0.0402672	0.259466	0.0106857	0.315826	0.00172118	0.150424	0.1435	0.0525095	0.611386	0.258094	0.0111222	0.170064	0.0976114	0.14624	0.155101
BST2	brown	0.236934	0.0201118	-0.236934	0.0201118	0.217215	0.0335172	0.266178	0.0087593	-0.128036	0.213801	-0.270574	0.00766975	-0.0301628	0.770494	-0.0844346	0.413408	-0.0589055	0.568617	0.0951327	0.356534
PRKCB	brown	0.328508	0.00108413	-0.328508	0.00108413	-0.0996082	0.334256	0.792404	6.81e-22	-0.013969	0.892547	0.261338	0.0101141	-0.0429609	0.677697	-0.0677563	0.511868	0.183456	0.0735887	0.088075	0.393487
LOC102723479	brown	0.269923	0.00782314	-0.269923	0.00782314	0.0489827	0.635551	0.541663	1.21e-08	-0.0120717	0.907072	0.133662	0.194186	-0.153883	0.134413	0.0317912	0.758473	0.224336	0.0279968	-0.160427	0.11843
CD247	brown	0.239649	0.0186882	-0.239649	0.0186882	0.0816754	0.42889	0.76281	1.7e-19	0.0721262	0.484963	0.240484	0.0182683	-0.138814	0.177396	-0.00202124	0.984407	0.0884147	0.391658	0.0166394	0.872166
GNLY	brown	0.275784	0.00653455	-0.275784	0.00653455	0.059061	0.567596	0.570884	1.25e-09	0.0528124	0.609328	0.117178	0.255545	-0.0221186	0.830621	-0.0247493	0.810832	0.231933	0.0229779	0.0135734	0.895573
STC2	brown	0.135643	0.187599	-0.135643	0.187599	0.101614	0.324567	-0.344818	0.000580849	0.193446	0.0589693	0.054671	0.596776	0.182959	0.0743854	0.326433	0.00117087	0.0187362	0.85622	0.155685	0.129856
CORO7	brown	0.230533	0.0238402	-0.230533	0.0238402	0.315394	0.00174783	0.323258	0.0013159	0.125311	0.223792	-0.0215082	0.835229	-0.109373	0.288791	0.203536	0.0467023	0.0367732	0.722063	0.132759	0.197243
HLA-DPA1	brown	0.275627	0.00656645	-0.275627	0.00656645	0.0628156	0.543185	0.621093	1.47e-11	0.164207	0.10989	0.257149	0.0114318	-0.179593	0.0799696	-0.0775703	0.452528	0.0700776	0.497481	0.00426188	0.967128
IL2RB	brown	0.345305	0.00056982	-0.345305	0.00056982	-0.253356	0.0127516	0.52196	4.93e-08	0.214117	0.0361901	0.185813	0.0699004	0.167068	0.10375	0.408608	3.58e-05	0.73813	9.47e-18	0.0799871	0.438525
PTGDS	brown	0.221407	0.0301662	-0.221407	0.0301662	0.124016	0.22865	0.757835	3.97e-19	0.115289	0.263338	0.410651	3.24e-05	-0.111038	0.281467	0.101221	0.326449	0.13734	0.182088	-0.0792946	0.442512
IGLL5	brown	0.14693	0.153143	-0.14693	0.153143	-0.0870743	0.398905	0.719581	1.46e-16	0.0548119	0.595829	0.216989	0.0337063	-0.233778	0.0218822	-0.0830549	0.421109	0.189707	0.0641345	-0.136222	0.185704
CD3E	brown	0.294808	0.00354808	-0.294808	0.00354808	-0.125065	0.224706	0.598707	1.17e-10	0.17791	0.0828848	0.160983	0.117143	0.135158	0.189196	0.391445	8.02e-05	0.622158	1.32e-11	0.00157879	0.98782
CD8A	brown	0.285775	0.00476589	-0.285775	0.00476589	-0.0871321	0.398591	0.731084	2.75e-17	0.134173	0.192471	0.232743	0.0224912	0.00957192	0.926254	0.231529	0.023224	0.414614	2.67e-05	-0.0152814	0.882521
CORO1A	brown	0.191699	0.0613379	-0.191699	0.0613379	0.296402	0.0033648	0.786529	2.18e-21	-0.0472666	0.647452	0.14323	0.16387	-0.330195	0.00101793	-0.100864	0.328169	-0.190376	0.0631839	-0.00637107	0.950876
APBA3	brown	0.335442	0.00083494	-0.335442	0.00083494	0.323357	0.00131113	0.303805	0.00261986	0.108418	0.293048	0.140229	0.172976	0.0194993	0.850431	0.155688	0.12985	-0.107096	0.299008	0.185509	0.0703673
TCIRG1	brown	0.272696	0.00718794	-0.272696	0.00718794	0.248365	0.0146893	0.244015	0.016581	0.220878	0.0305724	-0.00448729	0.96539	0.222486	0.0293508	0.503676	1.69e-07	0.310979	0.00204313	-0.0628012	0.543278
HLA-C	brown	0.276502	0.00639044	-0.276502	0.00639044	-0.191609	0.0614625	0.654381	4.81e-13	0.0402496	0.697013	0.0582538	0.57291	0.206877	0.0431398	0.243517	0.0168105	0.416847	2.39e-05	0.00197471	0.984766
VAV1	brown	0.393041	7.46e-05	-0.393041	7.46e-05	0.0633969	0.539453	0.581623	5.16e-10	0.198154	0.0529526	0.0938735	0.362964	0.100052	0.332097	0.214278	0.0360465	0.416259	2.46e-05	-0.00979125	0.924569
CR2	brown	0.175423	0.0873482	-0.175423	0.0873482	-0.0587048	0.569938	0.655928	4.06e-13	-0.0999951	0.332373	0.107137	0.298819	-0.0582101	0.573198	-0.0790008	0.444209	-0.00991604	0.923611	-0.0920097	0.372612
HLA-G	brown	0.244565	0.0163308	-0.244565	0.0163308	-0.0313128	0.761999	0.696497	3.29e-15	0.00123029	0.990508	0.0628531	0.542944	-0.0245042	0.812671	0.104448	0.311183	0.286284	0.00468838	0.0152616	0.882673
TRDV3	brown	0.183705	0.073192	-0.183705	0.073192	0.183166	0.074052	0.370368	0.000203752	-0.0201269	0.845676	0.0407437	0.693478	-0.259344	0.0107239	-0.104258	0.31207	-0.0616604	0.550641	0.167075	0.103736
CD2	brown	0.209753	0.0402562	-0.209753	0.0402562	-0.137719	0.180872	0.913709	1.55e-38	0.0667465	0.518193	0.194454	0.0576358	-0.139358	0.175686	-0.0120941	0.9069	0.22998	0.0241884	-0.0612509	0.553295
ARHGDIB	brown	0.255001	0.0121636	-0.255001	0.0121636	0.150542	0.143182	0.309282	0.00216812	0.000270485	0.997913	-0.00445491	0.96564	0.156801	0.127095	0.213508	0.0367357	0.062788	0.543363	0.156987	0.126639
CCL4	brown	0.226699	0.0263449	-0.226699	0.0263449	0.0935741	0.364504	0.526618	3.56e-08	0.133324	0.195327	0.0498153	0.62981	0.139008	0.176785	0.142	0.16756	0.198212	0.052881	-0.261689	0.0100102
RARRES3	brown	0.169401	0.0989454	-0.169401	0.0989454	0.278041	0.00609074	0.398202	5.87e-05	-0.174897	0.0883155	-0.173534	0.0908637	-0.116386	0.258793	-0.0312119	0.762743	-0.183884	0.0729068	-0.00938105	0.927721
FAM65B	brown	0.305646	0.00245935	-0.305646	0.00245935	-0.254312	0.0124068	0.605133	6.56e-11	0.254585	0.01231	0.348497	0.000502198	0.204569	0.045576	0.115911	0.260757	0.416211	2.47e-05	-0.0940767	0.361922
MS4A1	brown	0.193061	0.059485	-0.193061	0.059485	-0.432799	1.06e-05	0.7242	7.55e-17	0.0239618	0.816744	0.172054	0.093696	0.136096	0.186115	0.00329317	0.974597	0.369626	0.00021031	-0.102277	0.321403
FADS2	brown	0.164998	0.108165	-0.164998	0.108165	0.222772	0.0291384	0.14404	0.161476	0.00522974	0.959668	-0.150552	0.143155	-0.364728	0.00025872	-0.120713	0.241382	-0.0316069	0.759831	0.00893301	0.931164
IGLC1	brown	0.139621	0.174864	-0.139621	0.174864	-0.0415489	0.687732	0.761956	1.97e-19	0.132337	0.198684	0.337256	0.000779003	-0.212235	0.0378995	-0.172023	0.0937555	0.027202	0.792488	-0.107047	0.299228
SELL	brown	0.240777	0.0181231	-0.240777	0.0181231	-0.0818347	0.427987	0.809487	1.84e-23	0.0102438	0.921094	0.186751	0.0684744	-0.0463392	0.65392	0.102263	0.321468	0.295264	0.00349468	-0.11456	0.266391
SP140L	brown	0.219023	0.0320348	-0.219023	0.0320348	-0.103906	0.313712	0.471983	1.21e-06	0.173361	0.0911904	0.215089	0.0353324	0.131404	0.201897	0.238716	0.0191673	0.316707	0.00166784	0.0275737	0.789717
CCL21	brown	0.1656	0.106867	-0.1656	0.106867	0.308245	0.00224782	0.392563	7.62e-05	0.115623	0.261947	0.427217	1.42e-05	-0.115396	0.262891	-0.0206359	0.841823	-0.228515	0.0251319	-0.0262692	0.799452
RFTN1	brown	0.250804	0.0137125	-0.250804	0.0137125	-0.0554366	0.591638	0.42772	1.38e-05	0.270649	0.00765227	0.396473	6.36e-05	0.0585027	0.571269	0.147296	0.152109	0.330876	0.000992306	-0.101555	0.324849
PIK3CD	brown	0.363248	0.000275254	-0.363248	0.000275254	-0.123727	0.229745	0.662599	1.94e-13	0.358034	0.000341571	0.296368	0.00336857	0.133245	0.195595	0.34656	0.000542292	0.638233	2.66e-12	-0.132358	0.198614
HLA-F	brown	0.25248	0.0130747	-0.25248	0.0130747	-0.209008	0.0409876	0.690031	7.47e-15	0.0362754	0.725675	0.0353909	0.732108	0.186053	0.0695327	0.224151	0.0281296	0.468987	1.44e-06	-0.0726096	0.482034
CRTAM	brown	0.183559	0.0734243	-0.183559	0.0734243	-0.00105684	0.991846	0.443327	6.08e-06	0.0407897	0.693149	0.031378	0.761518	-0.0344751	0.738787	-0.0499454	0.628915	-0.0302859	0.769583	-0.00287477	0.977823
TNFRSF25	brown	0.282569	0.00528027	-0.282569	0.00528027	-0.0795483	0.441049	0.435544	9.2e-06	0.147425	0.151747	0.297054	0.00329232	0.422065	1.84e-05	0.45078	4.05e-06	0.324455	0.0012594	0.00409911	0.968383
NCF1	brown	0.190527	0.0629711	-0.190527	0.0629711	0.330725	0.000997932	0.521683	5.03e-08	-0.192988	0.0595832	-0.0910269	0.377762	-0.360143	0.000313149	-0.109493	0.288259	-0.209619	0.0403874	-0.0424436	0.681367
PSMB8	brown	0.139472	0.17533	-0.139472	0.17533	0.359468	0.000321996	0.489049	4.29e-07	-0.233445	0.0220768	-0.0214483	0.835681	-0.310461	0.00208058	-0.247649	0.0149872	-0.328788	0.00107287	0.0961047	0.351619
MICAL1	brown	0.205991	0.0440624	-0.205991	0.0440624	0.198586	0.0524268	0.379732	0.00013573	0.0388474	0.70708	0.145149	0.158239	0.0267716	0.795699	0.224718	0.0277243	-0.0330036	0.74956	0.0544041	0.598571
CD3D	brown	0.209039	0.0409567	-0.209039	0.0409567	0.0656135	0.525336	0.917672	1.87e-39	0.036043	0.727364	0.235893	0.0206818	-0.150667	0.142847	-0.0728675	0.480475	0.0744748	0.470821	-0.0511076	0.620943
HLA-B	brown	0.234729	0.0213353	-0.234729	0.0213353	-0.098342	0.340468	0.682792	1.83e-14	3.94e-05	0.999696	0.0496363	0.631043	0.0957363	0.353477	0.118226	0.251288	0.27509	0.00667669	-0.0344473	0.73899
BMP4	brown	0.206084	0.0439643	-0.206084	0.0439643	0.223208	0.0288164	-0.173575	0.0907863	0.100427	0.330278	0.0297674	0.773421	0.134405	0.191696	0.168527	0.100724	0.031337	0.761821	0.0941498	0.361547
DGKA	brown	0.362311	0.000286211	-0.362311	0.000286211	-0.0162589	0.875066	0.5683	1.55e-09	0.278569	0.00599092	0.269599	0.0079006	0.0990497	0.336987	0.300702	0.00291183	0.361377	0.000297543	-0.0338418	0.743418
HLA-DMA	brown	0.259414	0.0107019	-0.259414	0.0107019	0.098575	0.339319	0.843103	4.58e-27	0.241844	0.0176017	0.245667	0.015839	-0.0728586	0.480529	0.179133	0.0807584	0.310079	0.00210857	-0.0666309	0.518919
ZBP1	brown	0.215298	0.0351504	-0.215298	0.0351504	0.192361	0.060432	0.4665	1.66e-06	-0.063678	0.537652	-0.0992211	0.336147	0.202518	0.0478358	0.0878565	0.394666	0.0837111	0.417435	-0.105738	0.30521
IL16	brown	0.324076	0.00127705	-0.324076	0.00127705	-0.212545	0.0376128	0.595288	1.59e-10	0.241734	0.017655	0.270132	0.00777364	0.178706	0.0814956	0.261259	0.0101378	0.530202	2.77e-08	0.0438254	0.671582
TRAC	brown	0.212429	0.0377198	-0.212429	0.0377198	0.0533842	0.605455	0.843491	4.12e-27	-0.118863	0.248725	0.115035	0.264401	-0.128907	0.210676	-0.0647892	0.530563	0.0573409	0.578949	-0.0539728	0.601478
HCLS1	brown	0.277804	0.00613616	-0.277804	0.00613616	-0.102532	0.32019	0.860243	3.02e-29	0.0872803	0.397786	0.183269	0.0738878	0.100772	0.328613	0.246233	0.0155916	0.413436	2.83e-05	-0.135469	0.188173
ITGAL	brown	0.22649	0.0264871	-0.22649	0.0264871	0.246567	0.0154472	0.505334	1.51e-07	-0.058119	0.5738	0.0826989	0.423108	-0.0924294	0.370426	-0.00368231	0.971596	-0.122859	0.233055	0.0423687	0.681899
CD38	brown	0.160494	0.118274	-0.160494	0.118274	-0.133573	0.194486	0.676788	3.76e-14	0.0259238	0.802034	0.0892958	0.386937	0.00333835	0.974248	-0.0015978	0.987673	0.363429	0.000273177	-0.142454	0.16619
TRBC1	brown	0.142822	0.165087	-0.142822	0.165087	-0.0569507	0.581539	0.902582	3.57e-36	-0.0375003	0.716799	0.207848	0.0421476	-0.191679	0.061366	-0.105985	0.304078	0.00796667	0.938595	-0.101705	0.32413
TCL1A	brown	0.240576	0.0182224	-0.240576	0.0182224	-0.114366	0.267205	0.623636	1.15e-11	0.120032	0.244069	0.0628544	0.542936	0.0519675	0.615073	0.13924	0.176056	0.482918	6.26e-07	-0.189518	0.0644051
PLAC8	brown	0.251516	0.0134383	-0.251516	0.0134383	-0.366258	0.000242596	0.707237	8.02e-16	0.152281	0.138567	0.30149	0.00283508	0.0663186	0.520885	0.0311037	0.763542	0.450141	4.19e-06	-0.0124172	0.904425
DNASE1L3	brown	0.351928	0.000437784	-0.351928	0.000437784	-0.0321493	0.755838	0.401528	5.02e-05	0.149307	0.14653	0.297621	0.00323039	-0.0588141	0.569219	0.223368	0.0286991	0.295266	0.00349453	0.076732	0.457442
IGHM	brown	0.107021	0.299346	-0.107021	0.299346	0.0300975	0.770977	0.792015	7.37e-22	-0.0236505	0.819084	0.205529	0.0445488	-0.259279	0.0107443	-0.231619	0.023169	-0.103202	0.317022	-0.108737	0.291619
IFI35	brown	0.233556	0.0220114	-0.233556	0.0220114	0.278876	0.00593345	0.328575	0.00108143	-0.141192	0.170015	-0.190879	0.062477	-0.0222088	0.829941	0.189898	0.0638626	0.0341785	0.740954	0.0853548	0.408317
IFITM1	brown	0.193237	0.0592483	-0.193237	0.0592483	-0.045693	0.658443	0.336902	0.000789654	-0.0169412	0.869868	-0.0250878	0.808294	-0.0440224	0.670191	0.0543325	0.599053	0.101843	0.323469	0.0231963	0.822501
LDLRAP1	brown	0.339485	0.00071498	-0.339485	0.00071498	0.223923	0.0282943	0.226134	0.0267319	0.121556	0.238087	0.138572	0.17816	0.162394	0.113924	0.415852	2.51e-05	0.216983	0.0337112	0.24831	0.0147118
BIN2	brown	0.180119	0.0790766	-0.180119	0.0790766	-0.0606544	0.557173	0.693511	4.82e-15	-0.00871485	0.932841	0.17156	0.0946557	-0.0341812	0.740935	-0.184175	0.0724463	-0.122913	0.232849	-0.0714782	0.488905
IGLV1-44	brown	0.119348	0.246786	-0.119348	0.246786	0.00686052	0.947108	0.75391	7.64e-19	0.0296471	0.774312	0.204511	0.0456389	-0.224308	0.0280168	-0.243473	0.016831	-0.0356651	0.730111	-0.182641	0.0748996
CXCL13	brown	0.0792761	0.442619	-0.0792761	0.442619	-0.0766603	0.457864	0.658238	3.15e-13	-0.00838297	0.935393	0.0787355	0.445746	-0.225633	0.0270791	-0.209307	0.0406925	0.0122598	0.90563	-0.0787504	0.445659
PTPN7	brown	0.256065	0.0117962	-0.256065	0.0117962	-0.266687	0.00862659	0.680735	2.34e-14	0.107843	0.295628	0.108986	0.29051	0.192554	0.0601691	0.309533	0.00214921	0.56287	2.39e-09	0.0919123	0.373121
CRISP2	brown	0.146745	0.153664	-0.146745	0.153664	0.029321	0.77673	0.198496	0.052536	0.0322197	0.75532	0.00715919	0.944809	-0.0647966	0.530517	0.0734478	0.476977	0.00115011	0.991127	0.23164	0.0231563
CD19	brown	0.217518	0.0332649	-0.217518	0.0332649	-0.119763	0.245133	0.681923	2.03e-14	0.0585116	0.571211	0.0742401	0.472224	-0.024745	0.810865	0.118349	0.25079	0.363355	0.000274025	-0.130752	0.204162
IL27RA	brown	0.262006	0.00991694	-0.262006	0.00991694	0.0231636	0.822747	0.51856	6.23e-08	0.237981	0.0195522	0.414694	2.66e-05	0.0533467	0.605708	0.215386	0.0350738	0.18308	0.0741908	0.188292	0.0661839
CD53	brown	0.204313	0.0458531	-0.204313	0.0458531	-0.236071	0.0205833	0.890072	7.77e-34	0.110137	0.285415	0.177181	0.0841737	-0.0228676	0.824976	0.049645	0.630982	0.392884	7.51e-05	-0.0993448	0.335542
IRF1	brown	0.262262	0.00984226	-0.262262	0.00984226	-0.104362	0.311581	0.78223	5e-21	0.106746	0.300596	0.0661241	0.522111	-0.0311257	0.763379	0.230833	0.0236532	0.499456	2.22e-07	-0.0445552	0.666435
MAP4K1	brown	0.258453	0.0110065	-0.258453	0.0110065	-0.128335	0.212725	0.783817	3.69e-21	-0.0921512	0.371874	0.08072	0.434328	0.0139302	0.892844	0.0348616	0.735965	0.144341	0.160594	-0.080864	0.433506
IGLJ3	brown	0.141097	0.170305	-0.141097	0.170305	-0.00522233	0.959725	0.789761	1.16e-21	0.0239531	0.816809	0.202457	0.0479043	-0.231057	0.0235146	-0.192833	0.0597922	-0.024	0.816457	-0.0909888	0.377962
ITK	brown	0.22558	0.0271167	-0.22558	0.0271167	-0.293493	0.00370593	0.841323	7.46e-27	0.0743464	0.471588	0.192892	0.0597114	-0.0154336	0.88136	0.0454825	0.659918	0.339555	0.000713058	0.000517299	0.996009
RASSF2	brown	0.297487	0.00324494	-0.297487	0.00324494	-0.081846	0.427924	0.742273	4.98e-18	0.28827	0.00439688	0.422004	1.85e-05	-0.0841661	0.4149	0.0246733	0.811402	0.24682	0.0153386	-0.090319	0.381498
CSF2RA	brown	0.274018	0.00690151	-0.274018	0.00690151	0.151526	0.140556	0.558011	3.49e-09	-0.0145041	0.888457	0.0534127	0.605262	-0.197781	0.0534097	-0.129709	0.207825	-0.0624319	0.545656	-0.0027581	0.978723
DOCK2	brown	0.14226	0.166774	-0.14226	0.166774	0.361849	0.000291771	0.609027	4.59e-11	-0.0163321	0.874508	0.165233	0.107656	-0.305228	0.00249499	-0.236499	0.0203483	-0.281265	0.00550325	-0.115802	0.261207
HLA-J	brown	0.167876	0.102065	-0.167876	0.102065	0.0644206	0.53291	0.6671	1.16e-13	-0.0612122	0.553547	-0.0170156	0.869301	-0.0707578	0.493306	0.0587481	0.569653	0.182579	0.0749999	-0.0586585	0.570242
CD1C	brown	0.12612	0.22079	-0.12612	0.22079	0.0797497	0.439889	0.385048	0.000107182	-0.0898756	0.383849	0.268804	0.00809315	-0.157843	0.124557	-0.11741	0.254597	-0.234677	0.0213648	0.200021	0.0507103
EHBP1L1	brown	0.185778	0.0699528	-0.185778	0.0699528	0.262698	0.00971623	0.394358	7.02e-05	0.212803	0.037376	0.277228	0.00624744	0.0420189	0.684385	0.123289	0.231411	-0.0642568	0.533954	-0.0700386	0.497721
LY9	brown	0.225748	0.0269993	-0.225748	0.0269993	0.0631035	0.541335	0.599958	1.05e-10	0.0128784	0.900893	0.20406	0.0461283	0.0240192	0.816313	0.0768891	0.456519	0.11082	0.28242	-0.129084	0.210045
UBE2L6	brown	0.220238	0.0310707	-0.220238	0.0310707	0.150301	0.143831	0.569058	1.45e-09	-0.108153	0.294235	-0.120822	0.240953	-0.258294	0.0110576	-0.0574922	0.577946	-0.0449628	0.663567	-0.0201655	0.845383
CTSH	brown	0.221912	0.0297822	-0.221912	0.0297822	-0.139822	0.174239	0.609175	4.53e-11	0.104318	0.311789	0.251332	0.0135088	0.115022	0.264453	0.225304	0.0273097	0.450601	4.09e-06	-0.184879	0.0713438
HLA-E	brown	0.20318	0.0470965	-0.20318	0.0470965	-0.0712207	0.490475	0.772244	3.2e-20	0.157506	0.125373	0.332223	0.000943282	0.0784198	0.447578	0.181319	0.0770664	0.257341	0.0113683	-0.0086441	0.933385
ACAP1	brown	0.198275	0.0528049	-0.198275	0.0528049	0.0842961	0.414177	0.634881	3.74e-12	-0.0247314	0.810966	0.196852	0.0545636	0.0882717	0.392427	0.131128	0.202855	0.152051	0.13917	-0.0739685	0.47385
STAT4	brown	0.259239	0.0107569	-0.259239	0.0107569	-0.288315	0.00439047	0.546648	8.32e-09	0.299886	0.00299332	0.190582	0.0628935	0.254809	0.0122309	0.345817	0.000558439	0.762618	1.75e-19	-0.106866	0.300051
PLEKHO1	brown	0.178683	0.0815355	-0.178683	0.0815355	0.186766	0.0684521	0.372759	0.000183894	0.153004	0.136681	0.234814	0.021287	-0.101351	0.325826	0.0586104	0.570559	-0.111154	0.28096	0.00642276	0.950478
CD97	brown	0.208414	0.0415782	-0.208414	0.0415782	0.349362	0.000485187	0.555151	4.36e-09	0.0548589	0.595513	0.293449	0.0037114	-0.131227	0.20251	-0.0988165	0.338131	-0.113033	0.272857	0.025433	0.805708
ITGB7	brown	0.137486	0.181617	-0.137486	0.181617	0.0764819	0.458914	0.56489	2.03e-09	0.0408999	0.692362	0.101949	0.322962	-0.207061	0.0429508	0.0494545	0.632295	-0.0218765	0.832448	-0.150093	0.144394
XAF1	brown	0.12572	0.22227	-0.12572	0.22227	-0.33615	0.000812694	0.297806	0.00321043	0.00374361	0.971123	0.00462356	0.96434	0.330926	0.000990431	0.00134	0.989662	0.191472	0.0616526	-0.0509021	0.62235
GUSBP11	brown	0.239301	0.0188657	-0.239301	0.0188657	-0.188941	0.0652375	0.607212	5.42e-11	0.333439	0.000900916	0.363262	0.000275087	0.162016	0.114778	0.264426	0.00923017	0.514112	8.43e-08	-0.0282377	0.784775
BTK	brown	0.257272	0.0113911	-0.257272	0.0113911	-0.20455	0.0455969	0.624019	1.1e-11	0.321523	0.00140187	0.260603	0.0103352	0.0313993	0.761361	0.114538	0.266482	0.467456	1.57e-06	-0.178495	0.0818627
NECAP2	brown	0.318145	0.00158396	-0.318145	0.00158396	0.314715	0.00179058	0.576586	7.86e-10	0.291057	0.00401518	0.273976	0.00691049	0.0179572	0.862138	0.267467	0.00842649	0.382489	0.000120142	0.0125659	0.903286
FAS	brown	0.231737	0.0230972	-0.231737	0.0230972	-0.261015	0.0102108	0.477194	8.85e-07	0.373471	0.000178337	0.582121	4.95e-10	-0.197145	0.0541978	-0.166556	0.104829	0.138985	0.176858	-0.0461856	0.654994
APOL3	brown	0.216446	0.0341641	-0.216446	0.0341641	-0.0306652	0.766779	0.579299	6.27e-10	-0.0305337	0.767751	0.155542	0.130214	0.0526075	0.610719	0.167839	0.102143	0.285687	0.00477939	-0.128925	0.210611
CD69	brown	0.154441	0.13299	-0.154441	0.13299	-0.235216	0.0210595	0.631248	5.4e-12	-0.00672097	0.948182	0.236939	0.0201089	0.0203314	0.844127	-0.0984328	0.34002	0.0708168	0.492945	-0.122499	0.234438
C16orf45	brown	0.174423	0.0891959	-0.174423	0.0891959	0.187055	0.0680176	-0.248773	0.0145217	0.233071	0.0222969	0.0811812	0.431698	0.207713	0.0422845	0.25266	0.0130076	0.0783106	0.448213	0.270483	0.00769112
HHLA2	brown	0.136792	0.183855	-0.136792	0.183855	0.0513308	0.619417	-0.204313	0.0458534	-0.0527422	0.609805	-0.0946282	0.359102	-0.0253051	0.806666	0.0659652	0.523113	-0.0276603	0.789072	0.255823	0.011879
LAX1	brown	0.225945	0.0268626	-0.225945	0.0268626	-0.267402	0.00844296	0.751809	1.08e-18	0.131728	0.200777	0.162873	0.112847	0.116286	0.259204	0.113657	0.270201	0.44705	4.97e-06	-0.175258	0.0876506
HLA-A	brown	0.199574	0.0512408	-0.199574	0.0512408	-0.344995	0.000576803	0.605694	6.23e-11	0.115666	0.261771	0.100927	0.327865	0.286333	0.00468109	0.325041	0.00123257	0.537897	1.59e-08	-0.0280879	0.785889
HLA-DMB	brown	0.157281	0.12592	-0.157281	0.12592	0.0315893	0.75996	0.866228	4.46e-30	0.0380673	0.712702	0.175081	0.0879755	-0.215364	0.0350932	-0.0611534	0.553928	0.109684	0.287414	-0.0831012	0.420849
ALOX5	brown	0.306446	0.00239237	-0.306446	0.00239237	0.119866	0.244724	0.380613	0.000130558	0.161775	0.115327	0.0758814	0.462459	0.0194479	0.850821	0.302121	0.00277486	0.196786	0.0546466	0.262808	0.00968451
PRKD2	brown	0.313955	0.00183956	-0.313955	0.00183956	0.202628	0.0477118	0.441544	6.69e-06	0.12034	0.242849	0.141854	0.168002	0.213778	0.0364929	0.605627	6.27e-11	0.279993	0.00572874	0.27572	0.0065475
CCDC69	brown	0.148553	0.148604	-0.148553	0.148604	0.226377	0.0265647	0.462085	2.15e-06	-0.0144309	0.889016	0.373505	0.000178076	-0.0236062	0.819418	0.0797701	0.439772	-0.151819	0.139781	0.0666712	0.518666
CD79A	brown	0.153994	0.134131	-0.153994	0.134131	-0.1059	0.304468	0.682394	1.92e-14	0.140369	0.172542	0.227201	0.0260046	-0.0417179	0.686528	0.00828849	0.93612	0.219618	0.0315597	-0.0452792	0.661345
FOLR2	brown	0.150862	0.142325	-0.150862	0.142325	0.305394	0.00248083	0.431375	1.14e-05	0.237744	0.0196777	0.451447	3.9e-06	-0.353221	0.000415534	-0.156202	0.128573	0.017034	0.869161	-0.123692	0.229879
IL18	brown	0.140538	0.172021	-0.140538	0.172021	0.0244721	0.812912	0.371702	0.000192439	-0.122652	0.233851	-0.00321967	0.975163	-0.0292022	0.777611	-0.16214	0.114498	-0.0753941	0.465346	0.0503615	0.626056
IFI6	brown	0.0956572	0.353877	-0.0956572	0.353877	0.218561	0.0324081	0.100462	0.330109	-0.199397	0.0514507	-0.295581	0.00345812	0.0921041	0.37212	-0.107644	0.296525	-0.0273951	0.791048	0.0405155	0.69511
CCL5	brown	0.0983087	0.340632	-0.0983087	0.340632	0.046418	0.65337	0.844269	3.32e-27	-0.0581835	0.573374	0.138777	0.177512	-0.158356	0.123321	-0.0120464	0.907266	0.0476928	0.644487	-0.156687	0.127375
IL10RA	brown	0.182995	0.0743271	-0.182995	0.0743271	-0.113756	0.269782	0.831866	9e-26	0.0999161	0.332757	0.223092	0.0289013	0.0654723	0.526229	0.227254	0.025969	0.375467	0.00016357	-0.200353	0.0503202
ITGB2	brown	0.142982	0.164612	-0.142982	0.164612	0.10808	0.294561	0.786532	2.18e-21	0.155253	0.130938	0.0742161	0.472367	-0.373857	0.000175383	0.0293812	0.776283	0.219164	0.0319219	-0.117027	0.25616
VASH1	brown	0.261254	0.0101394	-0.261254	0.0101394	0.0644364	0.532809	0.373671	0.000176798	0.29919	0.00306444	0.116736	0.257354	0.220886	0.0305665	0.416971	2.38e-05	0.198994	0.0519343	0.17934	0.0804028
CCR7	brown	0.177357	0.0838614	-0.177357	0.0838614	-0.28171	0.00542618	0.797575	2.37e-22	0.0395298	0.702174	0.184936	0.0712546	0.106468	0.301864	0.101946	0.322978	0.387102	9.77e-05	-0.106038	0.303834
NPC2	brown	0.180714	0.0780746	-0.180714	0.0780746	0.406473	3.97e-05	0.455162	3.17e-06	0.351974	0.000436967	0.425989	1.51e-05	-0.212811	0.0373691	-0.045825	0.657518	-0.0289783	0.779272	-0.0676861	0.512307
PSMB9	brown	0.135593	0.187763	-0.135593	0.187763	0.02548	0.805356	0.80455	5.42e-23	-0.125761	0.222118	-0.0582846	0.572707	-0.265316	0.00898825	-0.090137	0.382462	0.103009	0.317933	-0.0730726	0.479237
LAT	brown	0.210948	0.0391072	-0.210948	0.0391072	-0.0462504	0.654541	0.615217	2.57e-11	0.0465311	0.652579	0.165346	0.107412	0.288965	0.00429888	0.224205	0.0280909	0.214186	0.0361287	-0.134844	0.190236
ALCAM	brown	0.0909121	0.378366	-0.0909121	0.378366	-0.208936	0.0410589	-0.388277	9.27e-05	-0.0818605	0.427841	-0.0525818	0.610894	0.116938	0.256525	-0.114414	0.267005	-0.107671	0.296406	0.333118	0.000911926
CD48	brown	0.159964	0.119511	-0.159964	0.119511	-0.179759	0.0796866	0.880733	2.87e-32	-0.00825101	0.936408	0.140437	0.172334	-0.0548567	0.595527	0.000565056	0.99564	0.250839	0.013699	-0.011451	0.91183
CSF2RB	brown	0.194521	0.0575485	-0.194521	0.0575485	-0.428251	1.35e-05	0.706948	8.34e-16	0.204661	0.0454762	0.32681	0.00115466	0.0933618	0.365598	0.0483317	0.640054	0.540672	1.3e-08	-0.264253	0.00927771
GLRX	brown	0.130557	0.204846	-0.130557	0.204846	0.174514	0.0890262	0.317031	0.00164859	-0.0457638	0.657947	0.0126457	0.902674	-0.123466	0.230738	-0.210208	0.0398152	-0.135056	0.189534	0.0432228	0.675842
FUCA1	brown	0.213263	0.0369571	-0.213263	0.0369571	0.341469	0.000662074	0.37439	0.00017139	-0.225407	0.0272376	-0.0828024	0.422527	-0.0999559	0.332563	-0.011339	0.912689	-0.213551	0.0366968	0.24794	0.0148655
LGALS9	brown	0.12313	0.232021	-0.12313	0.232021	0.441354	6.76e-06	0.449597	4.32e-06	-0.127121	0.217121	-0.112722	0.274187	-0.29583	0.00342949	0.0523571	0.612421	-0.170145	0.0974507	0.027485	0.790378
MS4A6A	brown	0.174552	0.0889557	-0.174552	0.0889557	-0.169095	0.0995644	0.690801	6.79e-15	0.0267929	0.79554	0.135635	0.187624	-0.0841262	0.415122	-0.0556526	0.590193	0.170034	0.0976718	-0.0311833	0.762955
CD27	brown	0.118389	0.250629	-0.118389	0.250629	-0.271573	0.0074394	0.74869	1.79e-18	0.10137	0.325735	0.324665	0.00124975	-0.154759	0.132183	-0.0418621	0.685501	0.159091	0.121567	0.0575676	0.577447
LITAF	brown	0.174707	0.0886679	-0.174707	0.0886679	0.205514	0.0445655	0.29259	0.00381795	0.0892931	0.386951	0.058341	0.572335	0.0113897	0.9123	0.0629282	0.542461	0.0968401	0.347929	-0.0887332	0.389947
CHMP7	brown	0.297237	0.00327212	-0.297237	0.00327212	0.224705	0.0277333	0.189448	0.0645056	0.195279	0.0565632	0.192	0.0609241	-0.0428813	0.678261	0.326464	0.00116953	0.123567	0.230352	0.244677	0.0162805
CCR2	brown	0.175195	0.087766	-0.175195	0.087766	-0.339922	0.000703006	0.613028	3.16e-11	0.207918	0.0420768	0.216092	0.0344658	0.130271	0.205846	0.0660672	0.522469	0.548406	7.29e-09	-0.176042	0.0862196
C2	brown	0.201427	0.0490752	-0.201427	0.0490752	-0.0011458	0.99116	0.511035	1.04e-07	0.181963	0.0760044	-0.0517498	0.616557	-0.210579	0.039459	0.105986	0.304071	0.263981	0.00935331	-0.00481232	0.962885
ARPC1B	brown	0.165921	0.106179	-0.165921	0.106179	0.339391	0.000717585	0.483278	6.12e-07	0.244161	0.0165142	-0.0129202	0.900573	-0.32963	0.00103968	0.0363546	0.7251	0.128951	0.21052	0.036173	0.726419
SEMA4D	brown	0.129587	0.208258	-0.129587	0.208258	0.143097	0.164268	0.588688	2.83e-10	-0.0109441	0.915718	0.0654894	0.526121	-0.226023	0.0268086	0.0149767	0.884847	-0.0584511	0.571609	0.00406077	0.968678
LCK	brown	0.119877	0.244682	-0.119877	0.244682	-0.00635829	0.950975	0.870731	9.95e-31	-0.091587	0.374822	0.114231	0.267775	-0.143518	0.163018	-0.100716	0.328881	-0.0402903	0.696722	-0.0748252	0.46873
OAS1	brown	0.120282	0.243079	-0.120282	0.243079	0.0602173	0.560023	0.221863	0.0298195	-0.256823	0.0115402	-0.307348	0.00231891	-0.140876	0.170982	-0.0891493	0.387719	-0.0897497	0.384518	0.109583	0.287857
ZAP70	brown	0.127037	0.217427	-0.127037	0.217427	-0.10898	0.290536	0.459893	2.43e-06	-0.122312	0.235158	0.0189407	0.854668	0.352604	0.000426012	0.099027	0.337098	0.0368041	0.721839	-0.00530265	0.959106
LAMA3	brown	0.0742664	0.472066	-0.0742664	0.472066	-0.00719112	0.944563	-0.281055	0.00553985	-0.0988969	0.337737	0.178487	0.0818766	0.122246	0.235415	-0.0209117	0.839737	-0.0935971	0.364385	0.159349	0.120957
RASGRP2	brown	0.303519	0.00264569	-0.303519	0.00264569	0.0125007	0.903785	0.603476	7.63e-11	0.0220926	0.830818	0.232741	0.0224925	0.059424	0.565213	-0.0089423	0.931093	0.102133	0.322089	0.0569646	0.581446
NCKAP1L	brown	0.21828	0.0326371	-0.21828	0.0326371	0.236045	0.0205977	0.672335	6.35e-14	0.234907	0.0212343	0.187214	0.0677794	0.0335897	0.745264	0.100422	0.330305	0.14794	0.150307	-0.252077	0.0132256
IL2RG	brown	0.139512	0.175204	-0.139512	0.175204	-0.307352	0.00231854	0.734955	1.54e-17	0.113865	0.269322	0.156932	0.126773	-0.00749014	0.942261	0.128421	0.212416	0.487271	4.79e-07	-0.143544	0.16294
GIMAP6	brown	0.100922	0.327888	-0.100922	0.327888	0.38112	0.000127663	0.414044	2.75e-05	-0.150206	0.144088	0.317796	0.00160399	-0.332625	0.000929078	-0.391969	7.83e-05	-0.550894	6.04e-09	0.0647045	0.531102
GBP2	brown	0.122622	0.233966	-0.122622	0.233966	-0.116	0.260387	0.549547	6.69e-09	0.187212	0.0677819	0.45454	3.29e-06	-0.0743594	0.47151	-0.0260764	0.800893	0.0765398	0.458573	-0.0491325	0.634517
FCGR2B	brown	0.176608	0.0851985	-0.176608	0.0851985	-0.0178604	0.862874	0.459259	2.52e-06	0.255796	0.0118883	0.156528	0.127767	-0.242358	0.0173554	-0.0980657	0.341833	0.174182	0.0896445	-0.159491	0.120622
NCF4	brown	0.189529	0.0643889	-0.189529	0.0643889	0.387909	9.42e-05	0.530177	2.77e-08	0.11056	0.283558	0.0676568	0.51249	-0.127635	0.215252	0.170873	0.0960034	0.0613217	0.552836	-0.162467	0.113759
ST6GALNAC4	brown	0.164324	0.109633	-0.164324	0.109633	0.235066	0.021144	0.436897	8.57e-06	-0.0310913	0.763633	-0.0860135	0.404696	-0.357611	0.000347548	-0.0444801	0.666964	0.0259661	0.801718	0.0410824	0.691059
CHIT1	brown	0.0983456	0.34045	-0.0983456	0.34045	0.107707	0.29624	0.478287	8.29e-07	0.0912542	0.376567	0.15918	0.121356	-0.121086	0.23992	0.0477248	0.644265	0.238083	0.019498	0.0202395	0.844823
PSME1	brown	0.243783	0.0166878	-0.243783	0.0166878	0.217698	0.0331155	0.382184	0.000121785	-0.14816	0.149694	-0.106486	0.301781	-0.362809	0.000280334	0.022955	0.824318	0.0672829	0.514828	0.176654	0.0851161
PSTPIP1	brown	0.182012	0.0759244	-0.182012	0.0759244	0.067277	0.514865	0.567922	1.59e-09	0.00299755	0.976876	0.0142827	0.89015	-0.0709513	0.492122	0.106026	0.303886	0.27521	0.00665194	-0.0579014	0.575238
IL7R	brown	0.120314	0.242952	-0.120314	0.242952	-0.15747	0.125459	0.81212	1.02e-23	0.0300974	0.770978	0.278384	0.0060257	-0.108671	0.291912	-0.0984063	0.34015	0.034788	0.736503	-0.0399203	0.699372
SPOCK2	brown	0.205287	0.0448058	-0.205287	0.0448058	-0.106063	0.303717	0.650231	7.54e-13	0.277417	0.00621062	0.187565	0.0672556	0.139924	0.173921	0.341487	0.000661612	0.649376	8.27e-13	-0.16315	0.112227
TNFAIP3	brown	0.148754	0.148049	-0.148754	0.148049	-0.260099	0.0104893	0.708769	6.53e-16	0.139203	0.176173	0.220257	0.0310559	0.0509169	0.622248	0.0959065	0.352618	0.436284	8.85e-06	-0.231852	0.0230273
HHAT	brown	0.168514	0.100751	-0.168514	0.100751	0.116775	0.257192	-0.354122	0.000400655	-0.0918274	0.373564	-0.154199	0.133605	0.267183	0.00849894	0.210693	0.0393502	-0.154923	0.131768	0.341808	0.000653408
GZMA	brown	0.1477	0.150978	-0.1477	0.150978	-0.0882114	0.392752	0.793964	4.97e-22	-0.0528403	0.609139	0.180219	0.078906	-0.272359	0.00726258	-0.180177	0.0789774	-0.0389749	0.706162	-0.0704238	0.495354
RUNX3	brown	0.152622	0.137675	-0.152622	0.137675	0.0708809	0.492553	0.71583	2.48e-16	0.225599	0.0271033	0.332389	0.000937386	-0.0809096	0.433245	0.23514	0.0211022	0.302559	0.0027338	-0.13175	0.200699
CD14	brown	0.12853	0.212024	-0.12853	0.212024	0.279726	0.00577705	0.504318	1.62e-07	0.121052	0.240053	0.18586	0.0698282	-0.456461	2.95e-06	-0.0573258	0.579049	0.00405999	0.968684	-0.0476358	0.644884
HLA-DQB2	brown	0.129221	0.209557	-0.129221	0.209557	-0.227809	0.0255973	0.521246	5.18e-08	0.212558	0.0376016	0.0692878	0.502352	0.115196	0.263726	0.300065	0.00297529	0.404396	4.38e-05	-0.0109891	0.915374
PRCP	brown	0.157742	0.124801	-0.157742	0.124801	0.140943	0.170777	0.469037	1.43e-06	0.112714	0.274225	0.311213	0.00202638	-0.110967	0.281778	0.0467634	0.650958	0.00688642	0.946908	-0.0316073	0.759828
FCGR1B	brown	0.172328	0.0931658	-0.172328	0.0931658	0.122539	0.234285	0.50316	1.74e-07	0.121743	0.237361	-0.103698	0.31469	-0.250722	0.0137444	0.0222625	0.829536	0.224152	0.0281295	0.00633812	0.95113
LAG3	brown	0.107973	0.295043	-0.107973	0.295043	-0.214339	0.035993	0.553086	5.11e-09	-0.0300775	0.771125	-0.0463268	0.654006	-0.0165267	0.873025	0.0332184	0.747985	0.282566	0.00528084	-0.0551121	0.593813
KLRC3	brown	0.107767	0.295973	-0.107767	0.295973	-0.141188	0.170028	0.271594	0.00743474	0.024977	0.809124	0.0570787	0.580688	-0.0398258	0.70005	-0.109751	0.287118	0.0780633	0.449652	-0.0166624	0.871991
FGL2	brown	0.113955	0.268939	-0.113955	0.268939	-0.0105793	0.918518	0.731757	2.49e-17	-0.0514175	0.618825	0.303343	0.00266159	-0.254402	0.0123751	-0.330699	0.000998885	-0.116685	0.257563	-0.0272178	0.79237
ALOX5AP	brown	0.137674	0.181016	-0.137674	0.181016	0.169933	0.097875	0.515562	7.65e-08	0.157159	0.126217	0.0356349	0.730331	-0.282498	0.00529229	-0.135596	0.187755	0.105329	0.307095	-0.00564595	0.956461
C1QA	brown	0.112517	0.275067	-0.112517	0.275067	0.175138	0.0878721	0.718827	1.63e-16	0.00933046	0.928109	-0.0193266	0.85174	-0.378388	0.000143988	-0.055509	0.591154	0.137305	0.182201	-0.10728	0.298171
SLC31A2	brown	0.135336	0.188611	-0.135336	0.188611	0.146095	0.155516	0.397179	6.16e-05	0.210909	0.039144	0.272813	0.00716222	-0.201024	0.049539	-0.11428	0.267567	-0.0271873	0.792598	0.0667974	0.517873
IGHG1	brown	0.157749	0.124784	-0.157749	0.124784	0.0212502	0.837178	0.517948	6.5e-08	0.187008	0.0680884	0.174552	0.0889557	-0.0566738	0.58338	0.0406664	0.694031	0.277989	0.00610077	-0.116227	0.259447
SLA	brown	0.127403	0.216091	-0.127403	0.216091	0.0123078	0.905263	0.798459	1.97e-22	0.107885	0.295442	0.0362543	0.725828	-0.128482	0.212198	0.00531359	0.959022	0.230952	0.0235791	-0.172375	0.0930744
C1QB	brown	0.105657	0.305583	-0.105657	0.305583	0.318832	0.00154528	0.667695	1.09e-13	-0.072393	0.483345	-0.0715249	0.48862	-0.405146	4.23e-05	-0.0994761	0.334901	-0.0389692	0.706203	-0.108849	0.291119
IL15RA	brown	0.116217	0.259488	-0.116217	0.259488	0.0897254	0.384648	0.527722	3.3e-08	0.257657	0.0112642	0.247353	0.0151118	-0.262094	0.0098911	0.0240159	0.816338	0.0594639	0.564952	-0.00313214	0.975838
ARAF	brown	0.206326	0.0437112	-0.206326	0.0437112	0.302958	0.00269685	0.335195	0.000842836	0.0830916	0.420902	-0.00782213	0.939707	0.00834149	0.935712	0.379122	0.000139425	0.207466	0.0425356	0.142383	0.166406
SLAMF1	brown	0.174124	0.0897532	-0.174124	0.0897532	-0.162386	0.113942	0.671136	7.3e-14	0.0102987	0.920673	0.1445	0.160127	0.114366	0.267204	0.100695	0.328982	0.413971	2.76e-05	-0.0349877	0.735046
LILRA1	brown	0.176542	0.0853164	-0.176542	0.0853164	-0.0374004	0.717521	0.320812	0.00143853	0.0359841	0.727791	0.130869	0.203753	0.116644	0.257732	0.0346656	0.737396	0.141888	0.167898	-0.0807184	0.434337
EMP3	brown	0.131275	0.202344	-0.131275	0.202344	0.319075	0.00153184	0.468821	1.45e-06	0.411341	3.14e-05	0.29509	0.00351506	-0.260085	0.0104935	-0.111447	0.279688	-0.00983163	0.924259	-0.12504	0.224802
SERHL2	brown	0.0481553	0.641277	-0.0481553	0.641277	0.235537	0.0208796	-0.247496	0.0150512	-0.159868	0.119736	-0.121795	0.237158	0.0378921	0.713967	0.108145	0.29427	-0.0548348	0.595675	0.17584	0.0865864
ARHGAP25	brown	0.113884	0.269242	-0.113884	0.269242	0.0547099	0.596514	0.805844	4.1e-23	-0.0060673	0.953216	0.272978	0.00712598	-0.27412	0.0068797	-0.177621	0.0833938	-0.0897759	0.384379	-0.0556263	0.590369
BCL11B	brown	0.1536	0.135141	-0.1536	0.135141	0.0506881	0.623816	0.671261	7.2e-14	-0.0125673	0.903275	0.284521	0.00496158	-0.204165	0.046014	-0.189051	0.0650784	-0.0642434	0.534039	0.048975	0.635604
NME5	brown	0.118192	0.251424	-0.118192	0.251424	-0.0461689	0.655111	-0.331007	0.000987413	-0.0707193	0.493542	-0.118529	0.250065	0.312501	0.00193658	0.178546	0.0817735	-0.0773985	0.453532	0.340721	0.000681581
SCPEP1	brown	0.122407	0.234794	-0.122407	0.234794	-0.0351318	0.733995	0.386586	0.000100025	0.209851	0.0401609	0.419096	2.14e-05	-0.132522	0.198052	-0.116197	0.25957	0.0166066	0.872416	-0.0291105	0.778291
GIMAP4	brown	0.105669	0.305527	-0.105669	0.305527	-0.0775067	0.4529	0.50779	1.29e-07	0.00826737	0.936282	0.353354	0.000413303	-0.301021	0.00288051	-0.316818	0.00166123	-0.133774	0.193809	0.0620184	0.548325
CAP2	brown	0.0955722	0.354307	-0.0955722	0.354307	-0.0544069	0.598552	-0.357549	0.000348432	0.0956236	0.354046	0.0807207	0.434323	0.122928	0.232791	0.0340882	0.741615	-0.179294	0.0804812	0.215363	0.0350938
CASP8	brown	0.169417	0.0989127	-0.169417	0.0989127	-0.227969	0.0254917	0.548078	7.48e-09	-0.0261722	0.800177	0.137193	0.182558	0.0231752	0.82266	-0.0966444	0.348909	0.132077	0.199576	0.140101	0.173373
CD1D	brown	0.147273	0.152175	-0.147273	0.152175	-0.0566917	0.58326	0.497883	2.45e-07	0.0395048	0.702354	0.324096	0.0012761	-0.0197789	0.848312	0.0070329	0.945781	0.0865071	0.401996	0.0862266	0.403529
PTPN22	brown	0.17422	0.089574	-0.17422	0.089574	-0.223978	0.0282549	0.433669	1.02e-05	0.0323056	0.754688	0.120073	0.243907	0.0275553	0.789855	-0.040376	0.696108	0.253396	0.012737	0.0464439	0.653189
CPVL	brown	0.0934866	0.364954	-0.0934866	0.364954	0.302297	0.00275832	0.524591	4.11e-08	0.0131358	0.898922	0.330426	0.00100917	-0.453605	3.46e-06	-0.421921	1.86e-05	-0.305381	0.00248191	-0.113314	0.271661
ZFP69B	brown	0.105776	0.305036	-0.105776	0.305036	-0.119384	0.246641	0.306205	0.00241243	0.037012	0.720333	0.0677679	0.511796	0.0778487	0.450902	0.0769288	0.456286	0.117332	0.254914	-0.098713	0.33864
CTDSPL	brown	0.178386	0.0820527	-0.178386	0.0820527	0.278064	0.00608638	-0.309893	0.0021223	0.0552684	0.592765	-0.000629047	0.995147	0.265664	0.00889515	0.198268	0.0528135	0.0359832	0.727798	0.101313	0.326007
CFLAR	brown	0.207935	0.0420601	-0.207935	0.0420601	-0.239361	0.0188352	0.643288	1.57e-12	0.244935	0.0161643	0.237173	0.0199825	0.264607	0.00918042	0.22929	0.0246292	0.559814	3.03e-09	-0.0459896	0.656365
P2RY10	brown	0.0946341	0.359072	-0.0946341	0.359072	-0.113205	0.272125	0.46469	1.85e-06	-0.0279929	0.786596	0.148371	0.149107	-0.125296	0.223846	-0.0714801	0.488893	0.206312	0.0437261	0.0324867	0.753356
INPP5D	brown	0.240354	0.0183334	-0.240354	0.0183334	-0.211014	0.0390441	0.671798	6.76e-14	0.218295	0.0326247	0.212786	0.0373923	0.10681	0.300305	0.266867	0.00857997	0.54931	6.81e-09	-0.0235455	0.819874
RHOF	brown	0.175281	0.0876084	-0.175281	0.0876084	0.092125	0.372011	0.522946	4.61e-08	-0.0325349	0.753002	-0.0247413	0.810892	-0.148273	0.149379	0.0780188	0.44991	0.0874807	0.396699	-0.040237	0.697103
MYO1F	brown	0.141036	0.170493	-0.141036	0.170493	0.221906	0.0297872	0.614672	2.71e-11	0.0128806	0.900875	0.0977498	0.343397	-0.0999048	0.332812	0.184827	0.0714236	0.114424	0.266963	-0.150407	0.143547
IFI27	brown	0.0636264	0.537982	-0.0636264	0.537982	0.122686	0.23372	0.29954	0.00302856	-0.20551	0.0445695	-0.221153	0.0303605	-0.227437	0.025846	-0.268395	0.00819378	-0.271117	0.00754382	0.0600556	0.561079
VOPP1	brown	0.143306	0.163645	-0.143306	0.163645	0.0289023	0.779836	0.551596	5.73e-09	0.282031	0.00537122	0.0838343	0.416748	-0.0807981	0.433881	0.13097	0.203402	0.258454	0.011006	-0.126839	0.218151
PARP12	brown	0.150975	0.142022	-0.150975	0.142022	0.0629266	0.542472	0.470682	1.3e-06	-0.014861	0.885731	-0.125482	0.223156	0.0928629	0.368176	0.349106	0.000490157	0.344142	0.000596453	-0.0178013	0.863324
CD180	brown	0.136496	0.184814	-0.136496	0.184814	-0.0471894	0.647989	0.614058	2.87e-11	0.0148244	0.886011	-0.027185	0.792615	-0.0649601	0.529478	-0.0514331	0.618718	0.086414	0.402504	-0.0741967	0.472484
BTF3	brown	0.268639	0.00813373	-0.268639	0.00813373	0.104164	0.312509	-0.154556	0.132699	-0.198897	0.0520502	0.0963738	0.350266	0.0904497	0.380806	0.0445813	0.666252	-0.0440923	0.669698	0.230717	0.0237254
CD37	brown	0.114686	0.26586	-0.114686	0.26586	0.235913	0.0206705	0.780797	6.57e-21	-0.051677	0.617053	0.053963	0.601543	-0.309723	0.00213499	-0.0527958	0.609441	-0.0866673	0.401121	0.0149819	0.884808
FNBP1	brown	0.141035	0.170496	-0.141035	0.170496	-0.0432657	0.675539	0.417883	2.27e-05	0.103713	0.314618	0.368932	0.000216619	0.22706	0.0260994	0.206952	0.0430623	-0.0309083	0.764984	0.103534	0.315458
EVI2B	brown	0.106628	0.301137	-0.106628	0.301137	-0.158348	0.12334	0.760288	2.62e-19	0.0117927	0.90921	0.18946	0.0644879	-0.322562	0.00134979	-0.351231	0.00045022	-0.0973803	0.345233	-0.0670851	0.516068
TLR1	brown	0.174485	0.0890807	-0.174485	0.0890807	-0.1215	0.238305	0.453428	3.5e-06	-0.0595579	0.564336	0.1846	0.0717789	-0.157063	0.126452	-0.178715	0.0814812	0.035816	0.729013	-0.104505	0.310916
TPP1	brown	0.222092	0.0296466	-0.222092	0.0296466	0.283275	0.00516299	0.416337	2.45e-05	0.213479	0.0367621	0.0904245	0.38094	0.0151485	0.883536	0.412888	2.91e-05	0.147472	0.151615	-0.0706254	0.494118
LCP1	brown	0.101496	0.325128	-0.101496	0.325128	0.0127934	0.901543	0.744779	3.35e-18	-0.0378515	0.714261	0.087739	0.395301	-0.364586	0.00026026	-0.141828	0.168079	-0.0669914	0.516655	-0.00758792	0.941509
BLNK	brown	0.116649	0.257711	-0.116649	0.257711	-0.152089	0.13907	0.302724	0.00271844	-0.0343755	0.739515	0.0780691	0.449617	0.19439	0.057719	0.0743701	0.471446	-0.0231011	0.823218	-0.123786	0.229523
KLRD1	brown	0.134344	0.191899	-0.134344	0.191899	-0.220629	0.030766	0.554134	4.72e-09	0.19543	0.0563688	0.214416	0.035924	-0.0967738	0.34826	-0.08889	0.389107	0.434524	9.71e-06	-0.0881807	0.392917
PLTP	brown	0.102337	0.321116	-0.102337	0.321116	0.456316	2.97e-06	0.351716	0.000441531	0.391708	7.93e-05	0.339974	0.000701607	-0.412909	2.9e-05	-0.0863329	0.402948	-0.0278498	0.787661	-0.149676	0.145524
SP110	brown	0.102096	0.322263	-0.102096	0.322263	0.122355	0.234995	0.444109	5.83e-06	-0.281459	0.00546963	-0.12532	0.223756	-0.0396495	0.701315	-0.124043	0.22855	-0.337533	0.000770765	0.0372794	0.718396
OAS2	brown	0.0997558	0.333537	-0.0997558	0.333537	0.110724	0.282839	0.367557	0.000229638	-0.145769	0.15645	-0.191784	0.0612218	-0.210361	0.0396685	-0.142818	0.1651	-0.0202559	0.844699	-0.0588581	0.568929
WAS	brown	0.138514	0.178342	-0.138514	0.178342	-0.134313	0.192003	0.510154	1.1e-07	0.0371491	0.71934	0.0254387	0.805665	-0.0233556	0.821302	0.119405	0.246559	0.328685	0.00107698	-0.0849537	0.410531
TRIM22	brown	0.101096	0.327051	-0.101096	0.327051	-0.421744	1.87e-05	0.620719	1.52e-11	0.114505	0.26662	0.306574	0.00238188	-0.0317048	0.75911	-0.1274	0.216105	0.126985	0.217615	0.0118112	0.909069
TNFRSF1B	brown	0.137821	0.180545	-0.137821	0.180545	0.167455	0.102941	0.716904	2.13e-16	0.0720556	0.485392	0.234793	0.0212989	-0.296057	0.00340375	-0.010977	0.915466	-0.0378673	0.714146	-0.137792	0.180638
RGS19	brown	0.161083	0.116911	-0.161083	0.116911	0.262387	0.00980597	0.407668	3.75e-05	0.181172	0.0773095	0.0206155	0.841978	-0.142658	0.165579	0.340067	0.000699066	0.23911	0.0189636	0.0889878	0.388583
C3AR1	brown	0.115	0.264544	-0.115	0.264544	0.0213596	0.836352	0.467476	1.57e-06	0.112717	0.27421	0.066723	0.51834	-0.165106	0.10793	-0.237732	0.0196841	0.039678	0.70111	-0.259504	0.0106736
TCEAL1	brown	0.0778232	0.451051	-0.0778232	0.451051	-0.0594618	0.564965	-0.296513	0.00335234	-0.214233	0.0360867	-0.17812	0.082518	0.107448	0.297413	-0.0177861	0.863439	-0.0681123	0.509648	0.0616231	0.550882
TAP1	brown	0.0774568	0.453191	-0.0774568	0.453191	0.0667492	0.518176	0.719384	1.5e-16	-0.133782	0.193784	-0.00964646	0.925681	-0.34093	0.000676085	-0.122509	0.234402	-0.0404539	0.69555	-0.0820562	0.426734
TRIM38	brown	0.162065	0.114669	-0.162065	0.114669	-0.282241	0.00533565	0.3934	7.34e-05	0.0830026	0.421402	0.350864	0.000456887	0.402433	4.81e-05	0.181401	0.0769293	0.237388	0.0198675	-0.0277833	0.788156
CYAT1	brown	0.148962	0.147478	-0.148962	0.147478	0.0970992	0.346634	0.51581	7.52e-08	-0.0929717	0.367613	0.0312407	0.762531	-0.205495	0.0445857	-0.20653	0.0434993	-0.129343	0.209124	-0.0961713	0.351284
SLC7A7	brown	0.121308	0.239055	-0.121308	0.239055	0.0671819	0.515461	0.674556	4.89e-14	0.235868	0.0206953	0.0371002	0.719694	-0.101864	0.323371	0.0641029	0.534936	0.311326	0.00201836	-0.115959	0.260557
PITPNM1	brown	0.12565	0.222531	-0.12565	0.222531	0.375366	0.000164285	0.227116	0.0260622	0.276955	0.00630093	0.0648653	0.53008	-0.122664	0.233805	0.0434188	0.674455	0.0564018	0.585191	0.00493034	0.961975
IKZF1	brown	0.189989	0.0637322	-0.189989	0.0637322	-0.0455731	0.659283	0.660446	2.47e-13	-0.0386311	0.708637	0.0964326	0.34997	0.0894896	0.385903	-0.0311486	0.76321	0.128124	0.213484	-0.0176766	0.864272
LPXN	brown	0.117279	0.255132	-0.117279	0.255132	-0.370836	0.00019972	0.720508	1.28e-16	0.218777	0.0322331	0.101502	0.325099	0.109505	0.288203	0.223899	0.0283118	0.560072	2.97e-09	-0.0910431	0.377677
APOL1	brown	0.0855228	0.407392	-0.0855228	0.407392	-0.0413692	0.689013	0.415312	2.58e-05	-0.024083	0.815834	0.0376958	0.715385	-0.0218975	0.83229	-0.17793	0.0828504	-0.0711536	0.490885	-0.195502	0.0562758
PLCG2	brown	0.127749	0.214837	-0.127749	0.214837	-0.407624	3.75e-05	0.531469	2.53e-08	0.226974	0.026158	0.271149	0.00753645	0.123164	0.23189	0.15132	0.141103	0.503577	1.7e-07	-0.200878	0.0497087
IGK	brown	0.0579504	0.574914	-0.0579504	0.574914	0.0675968	0.512865	0.69396	4.55e-15	0.0284122	0.783477	0.199938	0.0508084	-0.287321	0.00453423	-0.295645	0.00345076	-0.0866198	0.40138	-0.104238	0.312163
IRF9	brown	0.109419	0.288586	-0.109419	0.288586	0.350205	0.000469112	0.320577	0.00145086	-0.192256	0.0605751	-0.172759	0.0923383	-0.122135	0.235843	-0.101787	0.323735	-0.181017	0.0775679	-0.0202887	0.844451
TRAT1	brown	0.0809456	0.43304	-0.0809456	0.43304	0.15339	0.135681	0.620269	1.59e-11	-0.0885774	0.390783	0.0806119	0.434945	-0.183268	0.0738891	-0.169385	0.0989769	-0.178746	0.0814269	0.0315914	0.759945
LTB	brown	0.0828421	0.422304	-0.0828421	0.422304	0.0705826	0.49438	0.811298	1.23e-23	-0.0619763	0.548597	0.147292	0.152122	-0.142422	0.166287	-0.0414687	0.688304	-0.030623	0.767091	-0.113158	0.272326
PTPRC	brown	0.0694244	0.501508	-0.0694244	0.501508	-0.230634	0.0237774	0.855904	1.15e-28	-0.077993	0.450061	0.147442	0.151699	-0.104063	0.312978	-0.213584	0.0366669	0.0209062	0.839779	-0.152634	0.137643
RARRES1	brown	0.0703049	0.496084	-0.0703049	0.496084	0.100136	0.331689	0.428893	1.3e-05	0.27757	0.00618118	0.457804	2.74e-06	-0.348074	0.000510705	-0.307928	0.00227269	-0.0442759	0.668403	-0.0291092	0.778301
LRMP	brown	0.0868398	0.400181	-0.0868398	0.400181	-0.0755195	0.464602	0.677543	3.44e-14	-0.139683	0.17467	0.217713	0.0331032	-0.13037	0.205498	-0.235727	0.0207734	-0.217438	0.0333308	-0.0717715	0.487119
C2CD2L	brown	0.15642	0.128034	-0.15642	0.128034	0.15885	0.12214	-0.299196	0.00306383	0.0749362	0.468069	-0.161796	0.115279	0.186815	0.0683784	0.35948	0.000321841	0.164728	0.108751	0.203905	0.0462981
OPTN	brown	0.148899	0.14765	-0.148899	0.14765	-0.196632	0.0548393	0.445393	5.44e-06	0.315025	0.00177095	0.395075	6.79e-05	-0.274101	0.0068839	-0.149184	0.146868	0.0464404	0.653213	0.0554761	0.591374
MICB	brown	0.0995297	0.334639	-0.0995297	0.334639	0.169665	0.0984116	0.266393	0.00870291	-0.00208804	0.983891	-0.12687	0.218034	-0.036663	0.722862	0.216818	0.0338495	0.0818621	0.427832	-0.086605	0.401461
IL6ST	brown	0.0848221	0.41126	-0.0848221	0.41126	-0.0475921	0.645187	-0.316248	0.00169542	-0.219765	0.0314434	-0.121973	0.236471	0.205357	0.0447321	-0.0456026	0.659076	-0.0892687	0.387082	0.251835	0.013317
BTN3A3	brown	0.0935265	0.364749	-0.0935265	0.364749	0.247508	0.0150462	0.586639	3.37e-10	-0.147888	0.150451	0.204331	0.0458338	-0.232955	0.0223655	-0.21257	0.0375905	-0.402155	4.87e-05	0.0142232	0.890604
CFB	brown	0.108319	0.293491	-0.108319	0.293491	0.0380725	0.712664	0.312738	0.00192046	-0.123115	0.232076	-0.204661	0.0454769	0.206801	0.043218	0.179579	0.0799948	0.046475	0.652971	0.114094	0.268352
TMEM156	brown	0.0818783	0.427741	-0.0818783	0.427741	-0.0384313	0.710077	0.377878	0.000147242	-0.0339056	0.742951	-0.0793683	0.442087	-0.137875	0.180375	-0.156301	0.128328	-0.0206438	0.841763	-0.0196855	0.84902
TNFRSF14	brown	0.140174	0.173147	-0.140174	0.173147	0.0815994	0.429321	0.339785	0.000706735	0.0577415	0.576295	0.112746	0.274088	0.338616	0.000739363	0.290973	0.00402619	0.010147	0.921837	-0.064178	0.534457
CASP1	brown	0.112991	0.273039	-0.112991	0.273039	0.00195637	0.984907	0.601622	9.03e-11	-0.0249139	0.809598	0.243532	0.0168038	-0.168455	0.100872	-0.365434	0.000251159	-0.248802	0.01451	0.0390394	0.705698
RFX5	brown	0.150407	0.143546	-0.150407	0.143546	0.0820802	0.426598	0.410547	3.26e-05	0.0417142	0.686554	0.050509	0.625044	0.0204143	0.8435	0.179473	0.080175	0.03958	0.701814	-0.0479036	0.643024
EIF2AK2	brown	0.0971751	0.346256	-0.0971751	0.346256	-0.182291	0.0754675	0.187631	0.067159	-0.120632	0.241699	-0.00240466	0.981449	-0.191801	0.0611975	-0.227221	0.0259908	-0.111641	0.278845	-0.0181663	0.860548
LSP1	brown	0.0710988	0.49122	-0.0710988	0.49122	0.282479	0.00529539	0.372276	0.000187751	0.303454	0.00265158	0.188248	0.0662479	-0.125086	0.224628	0.0810352	0.432529	-0.112324	0.275899	0.0669975	0.516617
PIM2	brown	0.110564	0.283539	-0.110564	0.283539	-0.102645	0.319655	0.648198	9.37e-13	0.0293803	0.776289	0.136549	0.184641	-0.0409077	0.692306	0.024006	0.816412	0.291	0.00402261	-0.109746	0.287138
TXNDC15	brown	0.132629	0.197686	-0.132629	0.197686	0.0461748	0.655069	0.304296	0.00257619	-0.0361702	0.726439	0.129272	0.209376	0.0175796	0.865009	-0.0894169	0.386291	0.062601	0.544567	0.0538001	0.602643
ITGAM	brown	0.133284	0.195462	-0.133284	0.195462	0.0597783	0.562892	0.458495	2.63e-06	0.227489	0.0258113	-0.0238784	0.817371	-0.123201	0.23175	0.143172	0.164045	0.15873	0.122428	-0.0501492	0.627514
IRF7	brown	0.0881487	0.39309	-0.0881487	0.39309	0.139796	0.174321	0.34944	0.000483665	-0.114226	0.267797	-0.34853	0.000501543	-0.0528082	0.609357	0.202349	0.0480263	0.0340744	0.741716	0.0127612	0.901789
GPR183	brown	0.0739952	0.47369	-0.0739952	0.47369	-0.100947	0.327768	0.504064	1.64e-07	-0.00650591	0.949838	0.305388	0.00248127	-0.273411	0.00703178	-0.398767	5.72e-05	-0.230629	0.0237803	-0.0960955	0.351666
XCL1	brown	0.123894	0.229111	-0.123894	0.229111	-0.0660467	0.522599	0.479705	7.61e-07	0.0858001	0.405868	0.0806803	0.434554	-0.072051	0.48542	-0.000844948	0.993481	0.0915485	0.375024	-0.120383	0.242682
AFF3	brown	0.0938748	0.362957	-0.0938748	0.362957	0.267035	0.00853672	-0.288313	0.00439081	-0.222594	0.0292703	-0.172349	0.0931251	0.197612	0.0536182	0.159087	0.121577	-0.0836432	0.417815	0.368069	0.000224705
PRKCH	brown	0.126552	0.2192	-0.126552	0.2192	-0.0821892	0.425982	0.491273	3.73e-07	-0.100508	0.329886	0.197129	0.0542174	-0.141111	0.170262	-0.270109	0.00777912	-0.118712	0.249332	0.0728697	0.480461
UCP2	brown	0.0806485	0.434736	-0.0806485	0.434736	0.189259	0.0647778	0.406833	3.9e-05	0.0474265	0.646339	-0.013532	0.89589	-0.0368142	0.721766	0.240947	0.0180391	0.119899	0.244594	0.104981	0.308708
SIT1	brown	0.109355	0.288869	-0.109355	0.288869	0.0662782	0.521139	0.590686	2.38e-10	-0.102343	0.321088	0.030672	0.766729	-0.148001	0.150137	-0.108545	0.292475	0.0571025	0.58053	-0.0896091	0.385266
GLYR1	brown	0.19332	0.0591365	-0.19332	0.0591365	0.260287	0.0104318	-0.224542	0.0278493	-0.10648	0.301811	-0.21216	0.0379684	0.0753864	0.465392	0.0611489	0.553957	-0.0373476	0.717903	0.168914	0.0999335
TUFT1	brown	0.102878	0.31855	-0.102878	0.31855	0.0877895	0.395028	-0.28867	0.00434022	0.168828	0.100109	-0.106574	0.30138	0.0890098	0.388466	0.223319	0.0287346	-0.0377575	0.714939	0.157868	0.124495
IFNG	brown	0.139115	0.176448	-0.139115	0.176448	-0.194736	0.0572667	0.523982	4.29e-08	0.0239789	0.816615	0.0356861	0.729958	0.073788	0.474933	0.198315	0.0527555	0.428028	1.36e-05	-0.0456771	0.658554
IRF8	brown	0.0912567	0.376554	-0.0912567	0.376554	-0.188939	0.0652407	0.789398	1.24e-21	0.061729	0.550197	0.1759	0.086478	-0.146345	0.154803	-0.138691	0.177784	0.0773008	0.454105	-0.11367	0.270146
CD6	brown	0.143348	0.16352	-0.143348	0.16352	-0.0920233	0.372541	0.626726	8.46e-12	0.143167	0.16406	0.0269305	0.794513	0.13391	0.193353	0.158497	0.122983	0.492713	3.41e-07	-0.248841	0.0144941
LAPTM5	brown	0.0854944	0.407548	-0.0854944	0.407548	-0.0406034	0.694481	0.757854	3.95e-19	0.157224	0.12606	-0.0101333	0.921942	-0.142277	0.166724	-0.0355088	0.731249	0.214173	0.0361402	-0.104338	0.311694
ST3GAL5	brown	0.146031	0.155699	-0.146031	0.155699	-0.18437	0.0721391	0.461907	2.17e-06	0.235552	0.0208711	0.328906	0.00106817	0.0770401	0.455633	0.0641187	0.534835	0.208527	0.0414656	0.153773	0.134697
CD3G	brown	0.0882632	0.392473	-0.0882632	0.392473	-0.0485473	0.638562	0.717425	1.98e-16	-0.0486461	0.637878	0.117413	0.254586	-0.176203	0.0859288	-0.169447	0.0988519	0.0141858	0.89089	-0.11963	0.24566
LPIN2	brown	0.153128	0.13636	-0.153128	0.13636	0.0615999	0.551032	0.372275	0.00018776	0.0554506	0.591545	0.109652	0.287555	0.10268	0.31949	0.188838	0.0653869	0.295605	0.00345528	-0.0930107	0.367411
SEPT6	brown	0.142056	0.167391	-0.142056	0.167391	-0.286501	0.00465577	0.607304	5.38e-11	0.108939	0.290717	0.184901	0.0713081	0.153592	0.135162	0.129566	0.208332	0.183347	0.073763	-0.045289	0.661276
GMFG	brown	0.0677585	0.511854	-0.0677585	0.511854	0.430273	1.21e-05	0.578769	6.55e-10	-0.110289	0.284747	0.275324	0.00662838	-0.271682	0.00741461	-0.234567	0.0214277	-0.401244	5.09e-05	-0.102333	0.321133
HCK	brown	0.123602	0.230222	-0.123602	0.230222	0.388883	9.02e-05	0.628281	7.26e-12	0.077336	0.453898	0.00558059	0.956965	-0.390325	8.44e-05	-0.00962635	0.925836	-0.0782562	0.448529	-0.138874	0.177206
EHD1	brown	0.107791	0.295864	-0.107791	0.295864	0.419948	2.05e-05	0.420722	1.97e-05	0.0861977	0.403687	0.0649739	0.52939	-0.270485	0.00769048	-0.0458084	0.657634	-0.229189	0.0246942	-0.0841123	0.415199
TSPAN8	brown	0.0654691	0.52625	-0.0654691	0.52625	0.00301187	0.976766	0.293061	0.00375922	0.00302833	0.976639	0.194751	0.0572479	-0.0263797	0.798626	-0.0145212	0.888327	0.148028	0.150061	0.0868169	0.400306
BTN3A1	brown	0.0835669	0.418241	-0.0835669	0.418241	0.066586	0.519202	0.595385	1.57e-10	-0.0378814	0.714045	0.18841	0.0660099	-0.0888668	0.389231	-0.0493211	0.633215	-0.205223	0.0448741	0.0426503	0.6799
TBX3	brown	0.0501138	0.627757	-0.0501138	0.627757	0.19584	0.0558429	-0.270529	0.0076803	-0.0124454	0.904209	0.0668226	0.517714	0.0902327	0.381954	0.0282469	0.784706	-0.223265	0.028774	0.142526	0.165976
SNN	brown	0.163443	0.111575	-0.163443	0.111575	0.327658	0.00111891	0.335109	0.000845599	0.10241	0.320769	0.0531836	0.606812	-0.172905	0.0920576	0.032389	0.754074	0.0199213	0.847233	-0.0931028	0.366935
LAP3	brown	0.0678236	0.511448	-0.0678236	0.511448	0.179087	0.0808383	0.420101	2.03e-05	-0.246998	0.0152623	0.0387831	0.707542	-0.370701	0.000200876	-0.581113	5.39e-10	-0.492224	3.51e-07	-0.112751	0.274066
BIN1	brown	0.113957	0.26893	-0.113957	0.26893	0.278712	0.00596414	0.523185	4.53e-08	0.129197	0.209641	0.334533	0.000864301	-0.155236	0.130981	0.06857	0.506801	0.0727619	0.481113	-0.0876856	0.39559
PARP8	brown	0.122782	0.233351	-0.122782	0.233351	-0.226101	0.0267549	0.374238	0.000172519	-0.177879	0.0829403	-0.014394	0.889299	0.00447955	0.96545	-0.154842	0.131975	-0.0300487	0.771338	0.115176	0.26381
TYROBP	brown	0.0724145	0.483215	-0.0724145	0.483215	0.327149	0.00114027	0.507005	1.36e-07	0.102618	0.319781	-0.0156343	0.879828	-0.160298	0.118729	-0.0395365	0.702126	0.00999749	0.922985	-0.0361586	0.726523
NPVF	brown	0.117303	0.255035	-0.117303	0.255035	0.111355	0.280086	-0.234955	0.0212068	0.00709414	0.945309	0.112027	0.277177	0.199508	0.0513188	0.194844	0.0571272	-0.0314679	0.760855	0.109613	0.287726
ADAM28	brown	0.118351	0.250782	-0.118351	0.250782	-0.121966	0.236495	0.545334	9.18e-09	-0.0835468	0.418353	0.154212	0.133574	0.0383491	0.710669	-0.11834	0.250826	-0.093492	0.364927	0.0760927	0.46121
CYP1B1	brown	0.0818131	0.428109	-0.0818131	0.428109	-0.160928	0.117269	0.34441	0.000590233	0.331944	0.000953225	0.40916	3.49e-05	-0.100074	0.33199	-0.198494	0.0525379	0.0213766	0.836223	-0.0486288	0.637998
FMNL1	brown	0.0730026	0.479659	-0.0730026	0.479659	0.291801	0.00391828	0.392202	7.75e-05	0.054054	0.60093	0.105021	0.308522	-0.213742	0.0365256	-0.0678501	0.511283	-0.313046	0.00189971	0.0573855	0.578653
RNASET2	brown	0.0770377	0.455647	-0.0770377	0.455647	0.292587	0.00381839	0.351422	0.000446772	-0.027109	0.793181	-0.0212111	0.837473	-0.364321	0.000263171	-0.0118809	0.908534	-0.131741	0.200732	0.13604	0.186298
RNF146	brown	0.142182	0.167009	-0.142182	0.167009	-0.157185	0.126154	0.236105	0.0205644	-0.20698	0.0430339	0.145216	0.158045	-0.0569335	0.581653	-0.247366	0.0151063	-0.0643382	0.533435	0.00599233	0.953793
AKR1A1	brown	0.0947215	0.358626	-0.0947215	0.358626	0.189412	0.0645579	0.358189	0.000339407	-0.116488	0.258371	-0.154453	0.132959	-0.243138	0.0169869	0.0912535	0.37657	0.0142009	0.890775	0.102202	0.321758
RTP4	brown	0.0515016	0.618251	-0.0515016	0.618251	0.163495	0.11146	0.433483	1.03e-05	-0.0830129	0.421344	-0.0104796	0.919283	-0.354346	0.000397037	-0.195381	0.0564315	-0.202262	0.0481237	0.0656101	0.525357
SASH3	brown	0.117791	0.253049	-0.117791	0.253049	-0.224881	0.027608	0.658453	3.08e-13	0.149348	0.146419	0.0594661	0.564937	0.112934	0.27328	0.334091	0.000878928	0.468276	1.5e-06	-0.0518823	0.615653
RHOB	brown	0.0807726	0.434027	-0.0807726	0.434027	0.222507	0.0293353	-0.338911	0.000730989	0.160333	0.118649	-0.0632852	0.540169	0.241711	0.0176658	0.359609	0.000320134	-0.0611812	0.553748	0.213361	0.0368689
RNF220	brown	0.126786	0.218341	-0.126786	0.218341	0.0680672	0.509929	0.222147	0.0296048	0.193643	0.0587064	0.128782	0.211122	0.046094	0.655635	0.304986	0.00251586	0.124309	0.227545	0.0616947	0.550419
LRRFIP2	brown	0.135925	0.186675	-0.135925	0.186675	-0.0387311	0.707917	-0.248265	0.0147303	-0.160737	0.11771	-0.277228	0.00624739	0.0648282	0.530316	-0.0867821	0.400495	-0.00508458	0.960787	0.0980636	0.341843
SELPLG	brown	0.116416	0.25867	-0.116416	0.25867	0.0661278	0.522087	0.487774	4.64e-07	0.215533	0.0349466	0.0769985	0.455877	-0.102488	0.320398	0.0626642	0.54416	0.294181	0.00362263	-0.216125	0.0344378
SEC13	brown	0.128053	0.21374	-0.128053	0.21374	0.421294	1.92e-05	0.397048	6.2e-05	0.151261	0.141261	0.0839315	0.416206	-0.397711	6.01e-05	-0.0462077	0.654839	-0.025319	0.806562	0.00374361	0.971123
RAC2	brown	0.0582272	0.573086	-0.0582272	0.573086	0.122794	0.233307	0.76408	1.36e-19	-0.0986932	0.338737	0.0114445	0.91188	-0.35861	0.000333571	-0.153479	0.135452	-0.156779	0.12715	-0.0375092	0.716734
IGFLR1	brown	0.141333	0.169583	-0.141333	0.169583	0.14212	0.167197	0.512652	9.3e-08	0.128503	0.21212	0.10051	0.329875	-0.0444847	0.666932	0.219336	0.0317847	0.259009	0.0108294	-0.0757193	0.463418
TCEAL4	brown	0.0516905	0.616961	-0.0516905	0.616961	-0.0674231	0.513951	-0.420597	1.98e-05	-0.0277788	0.78819	-0.0577719	0.576094	0.121359	0.238857	0.0455912	0.659156	-0.0968713	0.347773	0.14977	0.145269
FAM49A	brown	0.120438	0.242465	-0.120438	0.242465	-0.028049	0.786179	0.475088	1e-06	0.226934	0.0261849	0.471934	1.21e-06	-0.130413	0.20535	-0.0879065	0.394396	0.189943	0.0637975	-0.161301	0.116411
JAK1	brown	0.0843515	0.413869	-0.0843515	0.413869	0.0419062	0.685187	0.351812	0.000439832	0.123466	0.23074	0.425094	1.58e-05	-0.10538	0.306861	-0.18585	0.0698425	-0.329126	0.00105942	-0.0696344	0.500212
KCNH1	brown	0.113614	0.270384	-0.113614	0.270384	-0.00551781	0.957449	0.182705	0.074795	-0.124945	0.225159	0.00323182	0.97507	0.0875529	0.396308	0.0373315	0.71802	-0.000470588	0.996369	0.108591	0.292272
KIAA0125	brown	0.175223	0.0877154	-0.175223	0.0877154	-0.150113	0.14434	0.710545	5.13e-16	0.0251714	0.807667	0.0760204	0.461637	-0.0844433	0.41336	-0.0267635	0.795759	0.350866	0.000456856	-0.180965	0.0776544
RTN2	brown	0.0837217	0.417376	-0.0837217	0.417376	0.315136	0.00176398	-0.347082	0.000531218	-0.0520034	0.614828	-0.186434	0.0689532	-0.0240425	0.816138	0.260649	0.0103213	0.0614771	0.551828	0.0960674	0.351807
DENND4C	brown	0.12321	0.231715	-0.12321	0.231715	-0.0793979	0.441916	-0.24697	0.0152745	-0.0353068	0.73272	-0.114157	0.268088	0.173085	0.0917144	0.0645728	0.53194	0.0445898	0.666192	0.39529	6.72e-05
CD96	brown	0.100289	0.330945	-0.100289	0.330945	-0.305911	0.00243699	0.451229	3.95e-06	-0.096721	0.348525	-0.0162998	0.874754	0.118875	0.248678	-0.0588269	0.569135	0.16173	0.115429	-0.0698369	0.498963
KIAA1551	brown	0.0719584	0.485982	-0.0719584	0.485982	-0.271644	0.00742339	0.28823	0.00440271	-0.165769	0.106503	0.048608	0.638142	0.107274	0.298198	-0.150336	0.143738	-0.236979	0.0200875	0.0841851	0.414794
FLT3LG	brown	0.11357	0.27057	-0.11357	0.27057	0.181729	0.0763883	0.392815	7.54e-05	0.0906335	0.379835	0.243834	0.0166643	-0.167644	0.102546	0.00451923	0.965144	-0.117713	0.253365	0.100418	0.330323
TMEM243	brown	0.104293	0.311905	-0.104293	0.311905	-0.0836009	0.418051	0.488937	4.32e-07	0.119625	0.245681	0.321283	0.00141413	-0.273573	0.00699678	-0.197422	0.0538535	-0.0615401	0.55142	0.063208	0.540664
ATG7	brown	0.133745	0.193909	-0.133745	0.193909	0.163456	0.111547	0.33558	0.000830555	0.168753	0.100261	0.0987659	0.33838	-0.180704	0.0780906	-0.00895463	0.930998	0.228536	0.025118	0.00636947	0.950889
GVINP1	brown	0.0976393	0.343946	-0.0976393	0.343946	-0.4791	7.89e-07	0.634416	3.92e-12	0.124571	0.22656	0.233626	0.0219708	0.169403	0.0989407	0.0631344	0.541136	0.422333	1.82e-05	-0.0466676	0.651626
SLC16A5	brown	0.0936485	0.364121	-0.0936485	0.364121	0.325524	0.00121084	-0.263824	0.00939696	0.0204604	0.843151	-0.0798537	0.439291	0.180702	0.0780946	0.33027	0.00101507	0.0358749	0.728585	0.0867251	0.400806
ADA	brown	0.114566	0.266366	-0.114566	0.266366	0.07901	0.444157	0.518635	6.2e-08	0.195214	0.0566473	0.168028	0.101751	-0.207929	0.0420661	-0.0279798	0.786693	0.132225	0.199067	-0.152018	0.139258
NMI	brown	0.0667552	0.518138	-0.0667552	0.518138	-0.101308	0.326031	0.562158	2.52e-09	0.0241207	0.815551	0.151297	0.141164	-0.287625	0.00448986	-0.413392	2.84e-05	-0.243839	0.016662	0.0109886	0.915377
RBM3	brown	0.12296	0.232671	-0.12296	0.232671	0.154304	0.133338	-0.22004	0.0312261	0.133466	0.194846	0.00733892	0.943425	0.0710431	0.491561	0.0287137	0.781237	0.049961	0.628808	0.00894773	0.931051
EVI2A	brown	0.0783118	0.448206	-0.0783118	0.448206	-0.370268	0.000204631	0.664437	1.57e-13	0.0556067	0.5905	0.21494	0.0354626	-0.0454707	0.660001	-0.27267	0.00719375	0.0552454	0.59292	-0.0860462	0.404517
PLSCR1	brown	0.0653019	0.527309	-0.0653019	0.527309	0.074168	0.472655	0.232221	0.0228041	-0.201295	0.0492262	0.072163	0.48474	-0.353933	0.000403733	-0.537719	1.61e-08	-0.385145	0.000106716	-0.0292555	0.777215
ST6GAL1	brown	0.128628	0.211673	-0.128628	0.211673	0.0430733	0.676901	0.498791	2.31e-07	0.0146578	0.887283	0.159186	0.121343	-0.126633	0.218903	-0.0311436	0.763247	0.04318	0.676145	-0.0465202	0.652656
ALK	brown	0.148969	0.147458	-0.148969	0.147458	0.141001	0.170599	0.364356	0.000262782	0.0112411	0.91344	0.132265	0.198931	-0.140783	0.171268	0.0348266	0.736221	0.149196	0.146835	-0.0832746	0.419877
ABCC4	brown	0.0619212	0.548953	-0.0619212	0.548953	0.00666474	0.948615	0.292574	0.00381996	-0.149389	0.146308	0.121859	0.236911	-0.295758	0.00343779	-0.407539	3.77e-05	-0.177315	0.0839369	-0.0593272	0.565848
ATP6V1B2	brown	0.100114	0.331797	-0.100114	0.331797	-0.120856	0.240824	0.371453	0.000194507	0.165337	0.107431	0.0799727	0.438607	-0.0761075	0.461122	-0.058254	0.572909	0.248966	0.0144432	-0.0856058	0.406935
LEPROTL1	brown	0.109196	0.289576	-0.109196	0.289576	-0.169428	0.0988894	0.38359	0.000114399	0.00263825	0.979647	0.0722926	0.483954	-0.0966899	0.34868	0.0304728	0.768202	0.0290828	0.778497	0.1679	0.102016
RNASE1	brown	0.095892	0.352691	-0.095892	0.352691	0.271875	0.00737103	0.330012	0.00102494	0.117652	0.253611	0.161955	0.114917	-0.0145959	0.887756	0.15208	0.139093	0.127531	0.215629	0.06522	0.527828
TMSB4X	brown	0.210523	0.0395125	-0.210523	0.0395125	-0.16579	0.106458	0.439482	7.47e-06	0.240303	0.0183588	0.315222	0.00175862	0.321918	0.00138186	0.00013517	0.998957	0.149618	0.145684	-0.0381179	0.712337
HCP5	brown	0.0375941	0.71612	-0.0375941	0.71612	-0.0752989	0.465912	0.52914	2.98e-08	-0.145164	0.158195	0.0373963	0.71755	-0.191255	0.0619533	-0.16537	0.107362	-0.126314	0.220076	-0.0945743	0.359377
ATM	brown	0.111905	0.277702	-0.111905	0.277702	-0.352226	0.000432556	0.365822	0.000247094	-0.0107403	0.917283	0.113818	0.269522	0.361194	0.000299806	-0.0423694	0.681894	0.203571	0.0466643	-0.0523564	0.612426
IGKC	brown	0.0622452	0.54686	-0.0622452	0.54686	-0.020342	0.844047	0.726557	5.36e-17	0.0631687	0.540916	0.267428	0.00843639	-0.281205	0.00551368	-0.211101	0.0389613	0.0201181	0.845742	-0.0857967	0.405886
OASL	brown	0.0892932	0.38695	-0.0892932	0.38695	-0.205139	0.0449641	0.408779	3.55e-05	0.0672582	0.514983	-0.141802	0.168158	0.112092	0.276898	0.215111	0.0353134	0.481774	6.71e-07	-0.0331235	0.748681
PLA2G2D	brown	0.137123	0.182784	-0.137123	0.182784	0.0565709	0.584065	0.53978	1.39e-08	-0.0590046	0.567966	0.0113877	0.912316	-0.0822058	0.425888	-0.00652888	0.949661	0.260147	0.0104746	-0.133256	0.195558
IFI44	brown	0.0561701	0.586736	-0.0561701	0.586736	-0.231206	0.0234225	0.364295	0.000263456	-0.00412708	0.968167	0.0226728	0.826444	0.152317	0.138471	-0.0225206	0.82759	0.0884942	0.391231	-0.102024	0.322608
RNASE2	brown	0.100898	0.328003	-0.100898	0.328003	-0.0158756	0.877987	0.354206	0.000399302	0.158955	0.12189	0.0658952	0.523555	-0.206325	0.0437122	-0.00714917	0.944886	0.130771	0.204098	0.122288	0.235251
FCER1G	brown	0.0621015	0.547788	-0.0621015	0.547788	0.213529	0.0367167	0.512944	9.12e-08	0.160495	0.118271	-0.039562	0.701943	-0.348833	0.000495525	-0.113994	0.268774	0.0846844	0.412022	-0.152365	0.138347
IFIT3	brown	0.0554883	0.591292	-0.0554883	0.591292	-0.158975	0.121843	0.430545	1.19e-05	-0.0448389	0.664439	-0.0697453	0.499528	-0.111649	0.278813	-0.107346	0.297874	0.0795683	0.440933	-0.0180108	0.861731
PSAP	brown	0.148973	0.147447	-0.148973	0.147447	0.26677	0.00860517	0.573739	9.94e-10	0.109992	0.286052	0.150974	0.142025	-0.302542	0.00273538	-0.0677993	0.5116	0.089893	0.383757	-0.132363	0.198595
RIN3	brown	0.157355	0.125741	-0.157355	0.125741	0.356084	0.00036994	0.297382	0.00325631	0.456379	2.96e-06	0.391828	7.88e-05	-0.127058	0.217351	0.10586	0.304651	0.181909	0.0760936	-0.0884304	0.391574
PTPN6	brown	0.0774606	0.453169	-0.0774606	0.453169	0.251698	0.013369	0.557435	3.65e-09	0.0199849	0.846751	-0.0881318	0.393181	-0.0637001	0.53751	0.350814	0.000457806	0.0624138	0.545773	-0.0168301	0.870714
FUT4	brown	0.114257	0.267665	-0.114257	0.267665	-0.175978	0.0863359	0.361142	0.000300461	0.148333	0.149213	0.368045	0.000224934	-0.165811	0.106414	-0.13474	0.19058	0.0145627	0.88801	0.0376847	0.715465
TMEM140	brown	0.0868765	0.399981	-0.0868765	0.399981	-0.0861574	0.403908	0.500909	2.02e-07	0.297185	0.00327782	0.400117	5.37e-05	-0.247072	0.0152311	-0.0108182	0.916685	0.108278	0.293672	0.044193	0.668988
NAGK	brown	0.0807679	0.434054	-0.0807679	0.434054	0.19106	0.0622243	0.467457	1.57e-06	0.208274	0.0417185	0.136158	0.185915	-0.201727	0.048732	0.136906	0.183487	0.00399185	0.969209	-0.00962911	0.925815
OSBPL3	brown	0.0961447	0.351418	-0.0961447	0.351418	-0.337371	0.00077557	0.368596	0.000219731	0.227304	0.0259351	0.18497	0.0712016	0.220412	0.0309343	0.18541	0.0705191	0.380896	0.000128935	0.0159768	0.877216
FBXL2	brown	0.0480846	0.641768	-0.0480846	0.641768	0.0260784	0.800878	-0.413291	2.85e-05	-0.133693	0.194083	-0.0421665	0.683336	0.262683	0.00972048	0.0583054	0.57257	-0.24844	0.0146583	0.237951	0.0195678
CTSC	brown	0.0331366	0.748585	-0.0331366	0.748585	0.0925542	0.369777	0.66144	2.21e-13	-0.103958	0.31347	0.13627	0.185547	-0.502254	1.85e-07	-0.471436	1.25e-06	-0.262144	0.00987668	-0.0674912	0.513525
IGHD	brown	0.0816015	0.429309	-0.0816015	0.429309	0.0316857	0.75925	0.557958	3.51e-09	-0.1596	0.120364	0.14203	0.167468	-0.285039	0.00487979	-0.254912	0.012195	-0.203904	0.0462987	-0.0448317	0.66449
GM2A	brown	0.104728	0.309879	-0.104728	0.309879	0.318024	0.0015909	0.400554	5.26e-05	0.0250796	0.808355	-0.00432132	0.96667	-0.316934	0.00165431	-0.181463	0.0768273	-0.000503149	0.996118	-0.0117776	0.909326
RP11-217B7.2	brown	0.120755	0.241219	-0.120755	0.241219	0.196177	0.0554142	0.308763	0.00220767	-0.00830428	0.935998	-0.00614247	0.952637	-0.172789	0.0922805	-0.155198	0.131076	0.0239193	0.817064	-0.100918	0.327909
CSK	brown	0.0914069	0.375766	-0.0914069	0.375766	0.330677	0.00099971	0.554125	4.72e-09	0.0289192	0.779711	-0.0547336	0.596355	-0.201668	0.0487993	0.116778	0.257181	0.097259	0.345838	-0.197264	0.0540498
PPP1R16B	brown	0.0601611	0.56039	-0.0601611	0.56039	0.156454	0.12795	0.624691	1.03e-11	-0.0654784	0.526191	0.299704	0.00301184	-0.257788	0.0112216	-0.182102	0.0757762	-0.360538	0.000308072	-0.0320823	0.756331
MYOF	brown	0.061285	0.553074	-0.061285	0.553074	-0.186403	0.0690011	-0.347624	0.000519913	0.160632	0.117954	0.169238	0.0992741	0.255081	0.0121359	0.212736	0.0374374	0.0315741	0.760072	0.0570672	0.580765
CXCR3	brown	0.101761	0.32386	-0.101761	0.32386	0.0570949	0.580581	0.417456	2.32e-05	0.0928077	0.368462	0.0530014	0.608046	-0.234838	0.0212734	-0.0159099	0.877726	0.147074	0.152734	-0.114409	0.267024
LIPA	brown	0.041799	0.68595	-0.041799	0.68595	-0.00939929	0.92758	0.435313	9.32e-06	-0.0392262	0.704355	0.156272	0.128398	-0.356984	0.00035659	-0.418584	2.19e-05	-0.130814	0.203947	0.0643841	0.533142
CXCR4	brown	0.0447232	0.665253	-0.0447232	0.665253	0.0390885	0.705345	0.577188	7.48e-10	0.1321	0.199498	0.19205	0.0608569	-0.117744	0.253239	-0.0922467	0.371377	0.0635935	0.538193	-0.25231	0.0131383
BCL2L2	brown	0.0790292	0.444045	-0.0790292	0.444045	0.0315378	0.76034	-0.255256	0.0120747	0.0358419	0.728825	0.124343	0.227416	0.118114	0.251738	0.135752	0.187241	0.127738	0.214877	0.00797929	0.938498
HSD11B1	brown	0.0928165	0.368417	-0.0928165	0.368417	-0.229895	0.0242426	0.568395	1.53e-09	0.246254	0.0155825	0.449349	4.38e-06	0.111091	0.281235	0.135	0.18972	0.383367	0.000115541	-0.184965	0.0712089
GPR65	brown	0.0661649	0.521854	-0.0661649	0.521854	-0.0349518	0.735308	0.588287	2.92e-10	-0.0929226	0.367867	-0.0400582	0.698384	-0.208861	0.0411328	-0.257761	0.0112305	-0.115684	0.261694	-0.0377557	0.714952
DNAJC4	brown	0.142362	0.166468	-0.142362	0.166468	0.238501	0.0192794	0.451994	3.79e-06	0.146792	0.153534	0.111525	0.27935	-0.148406	0.149011	0.278881	0.00593251	0.260502	0.010366	0.0420791	0.683957
KLF12	brown	0.137462	0.181694	-0.137462	0.181694	-0.161641	0.115633	0.303523	0.00264525	0.103798	0.31422	0.0974207	0.345032	0.201363	0.0491482	-0.0227021	0.826222	0.0587005	0.569966	-0.0154301	0.881387
SP100	brown	0.122202	0.235583	-0.122202	0.235583	-0.0194495	0.850809	0.29383	0.00366496	-0.0512407	0.620033	0.0924921	0.3701	0.134913	0.190007	-0.0680891	0.509793	-0.0898715	0.383871	0.0927129	0.368954
BTG1	brown	0.0392677	0.704057	-0.0392677	0.704057	0.182949	0.0744019	0.307598	0.00229886	0.155798	0.129575	0.310752	0.00205946	-0.184087	0.0725855	-0.0695641	0.500645	-0.133116	0.196031	-0.26554	0.0089282
CTNNA1	brown	0.0693046	0.502249	-0.0693046	0.502249	0.0601261	0.560619	-0.331625	0.000964752	0.269304	0.0079714	0.0987314	0.33855	0.143097	0.164266	0.115634	0.261902	0.0948206	0.358121	0.0110659	0.914784
ARPC2	brown	0.0751473	0.466812	-0.0751473	0.466812	0.0719565	0.485993	0.503691	1.68e-07	0.511366	1.01e-07	0.259833	0.0105715	-0.0908451	0.378719	0.0523861	0.612224	0.166969	0.103958	-0.0439978	0.670365
MYCBP2	brown	0.0393387	0.703547	-0.0393387	0.703547	-0.0712638	0.490212	0.175468	0.0872661	0.00388335	0.970046	0.232751	0.0224867	0.211381	0.0386965	-0.0442158	0.668827	-0.202389	0.0479813	0.0196818	0.849047
BANK1	brown	0.0557999	0.589208	-0.0557999	0.589208	-0.188492	0.0658909	0.465109	1.8e-06	0.0119783	0.907787	0.223341	0.0287187	-0.00308784	0.97618	-0.0387384	0.707864	-0.026931	0.794509	-0.0678638	0.511197
NDFIP1	brown	0.0331405	0.748556	-0.0331405	0.748556	0.0856518	0.406682	-0.269921	0.00782367	-0.11386	0.269343	-0.15738	0.125679	-0.12094	0.240494	-0.0735192	0.476548	-0.151708	0.140076	0.194173	0.0580042
GPR18	brown	0.0493269	0.633175	-0.0493269	0.633175	-0.286477	0.00465933	0.614064	2.87e-11	-4.06e-05	0.999687	0.137444	0.181754	0.0101923	0.921489	0.0416805	0.686794	0.206618	0.0434074	-0.0345476	0.738257
TLN1	brown	0.0804982	0.435595	-0.0804982	0.435595	0.124455	0.226994	0.255963	0.0118311	0.171599	0.0945792	0.054747	0.596265	-0.130785	0.204049	0.182403	0.075285	0.0930856	0.367024	0.110597	0.283396
STAT1	brown	0.0317237	0.758971	-0.0317237	0.758971	-0.042329	0.682181	0.617471	2.08e-11	-0.332924	0.000918625	-0.229945	0.0242104	-0.231193	0.0234306	-0.373552	0.000177713	-0.196935	0.0544596	-0.0686986	0.506003
FAM69A	brown	0.0539616	0.601553	-0.0539616	0.601553	-0.232658	0.0225417	0.349029	0.000491667	0.0259956	0.801497	0.196967	0.0544197	-0.127145	0.217033	-0.211473	0.0386103	-0.105564	0.30601	0.093302	0.365906
TCN2	brown	0.0766988	0.457637	-0.0766988	0.457637	-0.0970773	0.346743	0.517633	6.64e-08	0.248517	0.0146266	0.328794	0.00107264	-0.0786401	0.446299	0.154235	0.133515	0.476599	9.17e-07	-0.183633	0.073305
RHBDF2	brown	0.0456463	0.65877	-0.0456463	0.65877	0.288115	0.00441908	0.396576	6.33e-05	-0.0847828	0.411477	-0.126274	0.220223	-0.242595	0.0172429	0.118551	0.249978	-0.138066	0.179766	-0.174523	0.08901
SEC61B	brown	0.063571	0.538337	-0.063571	0.538337	0.0738288	0.474688	0.331894	0.000955019	-0.037023	0.720253	0.0555615	0.590802	-0.28413	0.00502396	-0.210085	0.0399341	-0.0257243	0.803527	0.0483193	0.640141
TLR2	brown	0.0623985	0.545872	-0.0623985	0.545872	0.0422196	0.682959	0.356093	0.000369805	0.135973	0.186519	0.111547	0.279256	-0.18636	0.0690662	-0.121884	0.236814	0.0494761	0.632146	-0.146127	0.155424
FAM46C	brown	0.0533419	0.60574	-0.0533419	0.60574	-0.294686	0.00356241	0.286688	0.00462783	-0.100881	0.328086	-0.004679	0.963913	-0.121997	0.236376	-0.19734	0.0539547	0.138159	0.17947	0.0279638	0.786812
STK17A	brown	0.092373	0.37072	-0.092373	0.37072	-0.175264	0.0876403	0.272107	0.00731881	0.10918	0.289648	0.211939	0.038174	-0.0171266	0.868456	-0.169267	0.0992168	0.00011496	0.999113	0.0515472	0.617939
MYO9B	brown	0.0692694	0.502466	-0.0692694	0.502466	0.17055	0.0966429	0.352662	0.000425023	0.198573	0.0524426	0.068416	0.507758	-0.00593651	0.954223	0.267554	0.00840447	0.0287101	0.781263	-0.132758	0.197246
OR1A2	brown	0.0693201	0.502153	-0.0693201	0.502153	0.103581	0.315236	0.222092	0.0296463	-0.0452687	0.661419	0.00299692	0.976881	-0.112707	0.274253	-0.0155108	0.880771	0.0334218	0.746493	-0.0521929	0.613538
SLC19A2	brown	0.0172332	0.867645	-0.0172332	0.867645	-0.0991134	0.336675	-0.463359	1.99e-06	-0.180692	0.0781118	-0.222855	0.0290768	0.236406	0.0203989	-0.00415154	0.967978	-0.199435	0.0514064	0.262237	0.00984957
AIM2	brown	0.0500692	0.628064	-0.0500692	0.628064	-0.256694	0.0115835	0.754843	6.55e-19	-0.0137354	0.894334	0.0963721	0.350274	-0.0549563	0.594859	-0.0601491	0.560468	0.27211	0.00731822	-0.181434	0.0768751
SKP1	brown	0.0495312	0.631767	-0.0495312	0.631767	0.0947645	0.358407	-0.422715	1.78e-05	-0.309395	0.00215955	-0.0808652	0.433499	0.04023	0.697153	-0.241483	0.0177768	-0.29603	0.00340672	0.2466	0.0154329
SEL1L3	brown	0.0351688	0.733725	-0.0351688	0.733725	-0.206419	0.0436142	0.757652	4.09e-19	-0.0980713	0.341805	0.127562	0.215514	-0.14122	0.169929	-0.172075	0.0936551	0.150693	0.142778	-0.122499	0.23444
DDX58	brown	0.041057	0.69124	-0.041057	0.69124	-0.0569567	0.581499	0.203532	0.046707	-0.241727	0.0176583	-0.270799	0.00761727	-0.0296995	0.773924	-0.2616	0.0100366	-0.226319	0.0266046	0.187368	0.06755
ICOS	brown	0.0959326	0.352486	-0.0959326	0.352486	0.105688	0.305441	0.497483	2.52e-07	-0.0435241	0.673711	-0.00195045	0.984953	-0.150916	0.14218	-0.180105	0.0791002	-0.146602	0.15407	-0.0628513	0.542956
TSPAN31	brown	0.0448099	0.664643	-0.0448099	0.664643	0.195944	0.05571	-0.30729	0.00232355	-0.101198	0.326558	-0.203407	0.0468451	0.127178	0.21691	0.203959	0.0462386	0.113652	0.270222	0.10221	0.321718
WIPF1	brown	0.0635022	0.538778	-0.0635022	0.538778	-0.162471	0.11375	0.721326	1.14e-16	0.142302	0.166648	0.319844	0.00148988	-0.183776	0.0730779	-0.30004	0.00297785	-0.101105	0.327009	-0.111065	0.281348
CXCL9	brown	0.0133548	0.897245	-0.0133548	0.897245	-0.14331	0.163635	0.844452	3.16e-27	-0.112167	0.276571	0.0267117	0.796146	-0.268121	0.00826196	-0.217789	0.0330402	0.0213923	0.836104	-0.184938	0.0712507
PIP4K2A	brown	0.0617348	0.550159	-0.0617348	0.550159	0.0137432	0.894274	0.347197	0.00052879	0.163077	0.112391	0.218871	0.0321575	-0.268017	0.0082879	-0.22341	0.0286683	-0.045287	0.66129	-0.0223687	0.828735
LGALS2	brown	0.0569798	0.581345	-0.0569798	0.581345	0.0199071	0.847341	0.63036	5.9e-12	-0.22472	0.0277226	0.0311834	0.762953	-0.0813714	0.430616	-0.145449	0.157372	-0.0853903	0.408122	-0.00110408	0.991482
ACP5	brown	0.0299568	0.772019	-0.0299568	0.772019	0.16268	0.11328	0.361411	0.00029713	-0.0867108	0.400884	-0.244812	0.0162195	-0.179324	0.0804304	0.0115429	0.911125	0.134272	0.19214	0.00287603	0.977814
PRF1	brown	0.0388289	0.707213	-0.0388289	0.707213	-0.0907003	0.379482	0.755319	6.05e-19	0.0741632	0.472684	0.1409	0.170908	-0.206885	0.0431319	-0.0772548	0.454374	0.170152	0.0974366	-0.315831	0.00172083
ACSL5	brown	0.0622194	0.547027	-0.0622194	0.547027	-0.206863	0.0431547	0.533105	2.25e-08	0.299144	0.00306921	0.343991	0.000600001	0.085243	0.408934	0.234137	0.0216741	0.467546	1.57e-06	-0.121932	0.236629
MX1	brown	0.025636	0.804188	-0.025636	0.804188	0.0842894	0.414214	0.294784	0.00355091	-0.118956	0.248351	-0.191552	0.0615416	-0.174102	0.089794	-0.0690878	0.50359	-0.077074	0.455434	-0.0645495	0.532089
CYBA	brown	0.0212684	0.837041	-0.0212684	0.837041	0.313087	0.00189693	0.548867	7.04e-09	0.131845	0.200373	0.032974	0.749778	-0.234617	0.021399	0.0112461	0.913401	0.0333865	0.746752	-0.0440916	0.669703
KYNU	brown	0.0546856	0.596677	-0.0546856	0.596677	0.084878	0.410951	0.410431	3.28e-05	0.196966	0.0544214	0.222564	0.0292929	-0.279945	0.00573739	-0.181077	0.0774672	-0.056301	0.585863	0.0222045	0.829974
HCG26	brown	0.0415656	0.687613	-0.0415656	0.687613	-0.17977	0.0796689	0.339067	0.00072661	0.0501289	0.627653	0.012187	0.906188	-0.0194759	0.850609	0.0492728	0.633548	0.141707	0.168445	0.124768	0.225819
LCP2	brown	0.031051	0.76393	-0.031051	0.76393	0.237415	0.0198526	0.63801	2.72e-12	-0.105244	0.307487	0.0615193	0.551555	-0.355949	0.00037198	-0.311805	0.0019847	-0.400183	5.35e-05	-0.0806799	0.434557
TRIM44	brown	0.0328367	0.750785	-0.0328367	0.750785	0.0488274	0.636624	0.206112	0.0439352	-0.152352	0.138379	-0.0636716	0.537693	-0.116811	0.257045	-0.0685336	0.507027	-0.0921749	0.371751	0.0646858	0.531221
TRAF3IP3	brown	0.0555487	0.590888	-0.0555487	0.590888	-0.0594519	0.56503	0.706951	8.34e-16	-0.0635322	0.538585	0.19846	0.0525791	-0.0908474	0.378707	-0.140756	0.17135	0.0782052	0.448825	-0.154686	0.132368
MAT2B	brown	0.0302881	0.769567	-0.0302881	0.769567	-0.245296	0.0160032	0.280544	0.00563006	-0.0563349	0.585637	0.231114	0.0234793	-0.210136	0.0398849	-0.35422	0.00039907	0.0211637	0.837832	-0.0719086	0.486284
TCF7	brown	0.0617044	0.550356	-0.0617044	0.550356	-0.0764239	0.459256	0.471282	1.26e-06	0.18275	0.0747226	0.221155	0.0303594	0.0796713	0.440341	0.248795	0.0145127	0.354888	0.0003884	-0.0600619	0.561038
TRIM27	brown	0.0531639	0.606946	-0.0531639	0.606946	0.320051	0.00147875	0.39239	7.68e-05	-0.0384554	0.709903	0.0169644	0.869691	-0.294081	0.00363465	0.0649221	0.529719	-0.0233388	0.821429	0.0616209	0.550896
NAALAD2	green	0.376627	0.000155517	-0.376627	0.000155517	0.0101782	0.921597	0.0274315	0.790777	0.298989	0.0030853	0.322423	0.00135664	0.0338539	0.743329	0.0231113	0.823141	0.178994	0.0809975	0.0844446	0.413352
CILP	green	0.335824	0.000822859	-0.335824	0.000822859	-0.116768	0.257221	0.231543	0.0232156	0.654621	4.69e-13	0.521142	5.22e-08	0.200944	0.0496322	0.297867	0.00320386	0.310453	0.00208117	0.143792	0.162207
OMD	green	0.362501	0.00028396	-0.362501	0.00028396	-0.261691	0.0100095	0.0606385	0.557277	0.609411	4.43e-11	0.528506	3.12e-08	0.187379	0.0675324	0.0947555	0.358453	0.351528	0.000444881	0.152512	0.137963
MMP2	green	0.294863	0.00354157	-0.294863	0.00354157	-0.0515678	0.617799	0.140338	0.172638	0.896447	5.45e-35	0.644612	1.37e-12	0.122316	0.235144	0.31957	0.00150468	0.43558	9.19e-06	-0.0496125	0.631206
GAS6	green	0.338013	0.000756691	-0.338013	0.000756691	-0.127041	0.21741	0.271036	0.00756257	0.662493	1.96e-13	0.613876	2.92e-11	0.221515	0.0300835	0.543706	1.04e-08	0.594712	1.67e-10	-0.0131633	0.898711
WISP2	green	0.181464	0.0768259	-0.181464	0.0768259	0.180277	0.0788087	0.168826	0.100112	0.552517	5.34e-09	0.342788	0.000628912	-0.221269	0.0302717	0.07264	0.48185	0.0361022	0.726933	0.074283	0.471967
HTRA1	green	0.325451	0.0012141	-0.325451	0.0012141	-0.0762436	0.460319	0.098447	0.33995	0.867009	3.45e-30	0.592302	2.06e-10	0.239502	0.0187632	0.352269	0.000431813	0.493194	3.3e-07	0.0226072	0.826937
SPARC	green	0.303361	0.00266001	-0.303361	0.00266001	-0.282713	0.00525612	0.0425322	0.680738	0.864575	7.64e-30	0.592834	1.97e-10	0.32024	0.00146866	0.31615	0.00170137	0.530437	2.72e-08	0.0868287	0.400241
SERPINF1	green	0.299697	0.00301255	-0.299697	0.00301255	0.120331	0.242885	0.363593	0.000271305	0.813411	7.63e-24	0.700091	2.07e-15	-0.0916251	0.374622	0.149953	0.144774	0.227705	0.025667	-0.0372848	0.718357
CRISPLD2	green	0.279063	0.00589886	-0.279063	0.00589886	-0.0599285	0.56191	0.204481	0.0456707	0.859761	3.51e-29	0.699238	2.31e-15	0.146531	0.154272	0.206943	0.0430719	0.309777	0.00213097	0.0787985	0.445381
SYNDIG1	green	0.273358	0.00704314	-0.273358	0.00704314	-0.0732304	0.478286	0.000430537	0.996678	0.713616	3.37e-16	0.354006	0.000402554	0.168618	0.100538	0.396085	6.48e-05	0.544079	1.01e-08	0.0754834	0.464817
CTSK	green	0.276887	0.00631416	-0.276887	0.00631416	-0.123833	0.229345	0.146854	0.153358	0.626101	9e-12	0.511707	9.91e-08	0.107526	0.297058	0.11501	0.264504	0.424631	1.62e-05	-0.0989735	0.337361
ACOX2	green	0.21516	0.0352706	-0.21516	0.0352706	0.108601	0.292229	-0.074091	0.473116	0.238499	0.0192804	0.179253	0.0805519	0.126235	0.220365	0.181157	0.0773341	0.037188	0.719058	0.240259	0.0183805
CXCL14	green	0.13455	0.191215	-0.13455	0.191215	-0.0104813	0.91927	0.0248474	0.810096	0.308748	0.00220883	0.2792	0.00587355	0.19643	0.0550945	0.179334	0.0804139	-0.0503729	0.625978	0.325416	0.00121565
DCN	green	0.223134	0.0288703	-0.223134	0.0288703	-0.179688	0.0798088	0.138974	0.176892	0.737614	1.02e-17	0.745315	3.08e-18	0.0202225	0.844951	-0.0113709	0.912445	0.18881	0.0654269	0.0768904	0.456512
ASPN	green	0.162951	0.112671	-0.162951	0.112671	-0.303035	0.00268976	-0.16245	0.113799	0.70031	2.01e-15	0.440094	7.23e-06	0.176879	0.0847134	-0.023523	0.820043	0.114474	0.266752	0.134141	0.192578
SYNPO	green	0.282395	0.00530962	-0.282395	0.00530962	0.127646	0.215209	0.129524	0.20848	0.652788	5.72e-13	0.635926	3.37e-12	0.0617989	0.549744	0.479496	7.7e-07	0.307107	0.00233837	0.135411	0.188364
THBS4	green	0.240817	0.0181032	-0.240817	0.0181032	-0.0687336	0.505785	0.236113	0.0205597	0.480218	7.37e-07	0.473982	1.07e-06	0.257701	0.0112499	0.352404	0.000429473	0.34888	0.000494605	0.253209	0.0128052
COL16A1	green	0.269819	0.00784799	-0.269819	0.00784799	-0.164768	0.108664	-0.113452	0.271072	0.614598	2.73e-11	0.577411	7.34e-10	0.445566	5.39e-06	0.382842	0.000118275	0.295347	0.00348511	0.0481944	0.641006
F13A1	green	0.24802	0.0148319	-0.24802	0.0148319	-0.208414	0.041578	0.221104	0.0303987	0.729099	3.69e-17	0.625805	9.27e-12	0.142975	0.164633	0.170114	0.097512	0.403992	4.47e-05	0.0216607	0.834077
OLFML3	green	0.293775	0.00367163	-0.293775	0.00367163	0.0311037	0.763542	0.294969	0.00352913	0.620133	1.61e-11	0.541841	1.19e-08	-0.0475098	0.645759	0.19043	0.0631086	0.325108	0.00122952	0.0398707	0.699728
MXRA8	green	0.236427	0.0203877	-0.236427	0.0203877	-0.0743336	0.471664	0.0662961	0.521026	0.842152	5.95e-27	0.464266	1.89e-06	0.321902	0.00138267	0.548589	7.19e-09	0.634901	3.74e-12	0.0228455	0.825142
PDGFRL	green	0.27248	0.00723563	-0.27248	0.00723563	0.0116946	0.909962	0.0506449	0.624112	0.722109	1.02e-16	0.581529	5.2e-10	-0.0887019	0.390115	0.0324539	0.753597	0.113693	0.27005	0.1504	0.143564
LUM	green	0.174012	0.0899634	-0.174012	0.0899634	-0.375176	0.000165645	0.0833204	0.41962	0.653795	5.13e-13	0.416437	2.44e-05	0.218058	0.0328194	0.0542713	0.599465	0.232522	0.0226232	0.068284	0.508579
ELN	green	0.23075	0.0237049	-0.23075	0.0237049	-0.0017958	0.986146	0.297507	0.0032427	0.601329	9.27e-11	0.53573	1.86e-08	0.0124531	0.90415	0.269077	0.00802648	0.219912	0.031327	0.0585791	0.570766
LRP1	green	0.24424	0.0164784	-0.24424	0.0164784	0.152589	0.137761	0.223768	0.028407	0.733636	1.88e-17	0.576037	8.22e-10	0.0705429	0.494624	0.384441	0.000110131	0.327805	0.00111283	0.00330407	0.974513
EPYC	green	0.18228	0.0754853	-0.18228	0.0754853	-0.085832	0.405692	0.262621	0.00973819	0.245762	0.0157975	0.00281791	0.978262	0.120218	0.243333	0.0108268	0.916619	0.0789029	0.444776	-0.0239821	0.816592
ACTA2	green	0.265478	0.00894489	-0.265478	0.00894489	-0.242562	0.0172585	0.0807932	0.433909	0.693155	5.04e-15	0.582395	4.83e-10	0.296134	0.00339493	0.429181	1.28e-05	0.685539	1.31e-14	0.0211252	0.838123
CYFIP2	green	0.17751	0.0835904	-0.17751	0.0835904	0.0982869	0.340739	0.04927	0.633568	-0.316213	0.00169756	-0.168165	0.101468	0.105051	0.30838	0.113423	0.271194	-0.139553	0.175078	0.228161	0.0253646
DPYSL3	green	0.232262	0.0227793	-0.232262	0.0227793	-0.137032	0.183077	0.158506	0.122962	0.852991	2.73e-28	0.608993	4.6e-11	0.0902689	0.381763	0.191407	0.0617415	0.400095	5.37e-05	-0.0163512	0.874362
MAP3K6	green	0.183726	0.0731575	-0.183726	0.0731575	0.253023	0.0128735	0.0278358	0.787765	0.462536	2.09e-06	0.462772	2.06e-06	0.135597	0.187751	0.374266	0.000172309	0.123648	0.230045	0.115893	0.260828
LOXL1	green	0.236016	0.0206133	-0.236016	0.0206133	0.183381	0.0737085	0.150652	0.142888	0.742731	4.63e-18	0.384369	0.000110489	0.0536286	0.603802	0.281028	0.00554466	0.17354	0.0908525	0.158448	0.123101
PKIA	green	0.247704	0.0149641	-0.247704	0.0149641	-0.0974915	0.34468	0.212735	0.0374384	0.497431	2.52e-07	0.411306	3.14e-05	-0.0326322	0.752287	0.0395198	0.702246	0.39168	7.94e-05	0.0512092	0.620249
FHL2	green	0.155125	0.13126	-0.155125	0.13126	0.0414966	0.688105	-0.108775	0.29145	0.331957	0.000952776	0.295247	0.00349672	-0.0326744	0.751977	0.176381	0.0856064	0.155292	0.13084	0.1335	0.194731
VTCN1	green	0.0941941	0.361321	-0.0941941	0.361321	-0.0154845	0.880971	-0.0331891	0.748199	0.37138	0.000195118	0.41645	2.44e-05	0.0474051	0.646488	0.154918	0.131782	0.138983	0.176863	-0.0141313	0.891307
TGFB3	green	0.249684	0.0141539	-0.249684	0.0141539	-0.225347	0.0272795	0.0465689	0.652316	0.527505	3.35e-08	0.430678	1.19e-05	0.243944	0.0166138	0.388157	9.32e-05	0.435821	9.07e-06	0.125461	0.223232
PRRX1	green	0.286117	0.00471373	-0.286117	0.00471373	-0.404491	4.36e-05	0.211681	0.0384152	0.662233	2.02e-13	0.508173	1.25e-07	0.0342751	0.740249	0.0614185	0.552208	0.518904	6.09e-08	-0.000572856	0.99558
FSTL1	green	0.196	0.0556397	-0.196	0.0556397	-0.320149	0.00147353	0.136474	0.184886	0.831522	9.82e-26	0.685099	1.38e-14	0.229236	0.0246639	0.143892	0.161913	0.364733	0.000258659	0.0568367	0.582296
PDE12	green	0.166369	0.105225	-0.166369	0.105225	-0.0933451	0.365684	-0.129676	0.207942	0.206341	0.0436954	0.0848733	0.410976	0.0625883	0.544649	0.00770385	0.940617	0.0624997	0.545219	0.122063	0.23612
TSPAN4	green	0.304922	0.00252139	-0.304922	0.00252139	0.394188	7.07e-05	0.162561	0.113548	0.425234	1.57e-05	0.301445	0.00283942	-0.158977	0.121837	0.28808	0.00442405	0.118977	0.248269	-0.00183336	0.985856
EMP2	green	0.257163	0.0114271	-0.257163	0.0114271	0.175646	0.0869404	-0.14621	0.155187	0.320103	0.00147597	0.0143519	0.88962	0.038138	0.712192	0.220564	0.0308161	0.0546672	0.596801	0.251142	0.0135816
LEPREL2	green	0.258169	0.0110978	-0.258169	0.0110978	0.0726631	0.48171	-0.00395594	0.969486	0.543239	1.07e-08	0.324523	0.00125625	0.133221	0.195675	0.365522	0.000250231	0.36498	0.000255992	0.135732	0.187306
MMP3	green	0.143576	0.162846	-0.143576	0.162846	-0.297659	0.0032262	0.208947	0.041048	0.69312	5.06e-15	0.557369	3.67e-09	0.108645	0.292031	0.169816	0.0981087	0.432888	1.06e-05	-0.00515819	0.96022
COL6A3	green	0.177008	0.0844823	-0.177008	0.0844823	-0.371308	0.000195724	0.0192664	0.852197	0.80385	6.31e-23	0.522439	4.77e-08	0.452525	3.68e-06	0.299012	0.00308284	0.450042	4.22e-06	-0.0360601	0.727239
LPA	green	0.156465	0.127923	-0.156465	0.127923	0.00995726	0.923294	0.0645855	0.53186	0.282854	0.00523255	0.185788	0.0699387	0.0994939	0.334814	0.140885	0.170954	0.149936	0.144819	-0.0818943	0.42765
TMEM204	green	0.266586	0.0086528	-0.266586	0.0086528	-0.101536	0.324939	0.251981	0.0132619	0.744507	3.5e-18	0.514162	8.4e-08	0.287711	0.00447728	0.523114	4.55e-08	0.573678	9.99e-10	0.0923979	0.37059
LTBP2	green	0.195889	0.0557804	-0.195889	0.0557804	-0.171995	0.0938089	0.128769	0.21117	0.760966	2.33e-19	0.629902	6.18e-12	0.259637	0.0106322	0.469162	1.42e-06	0.517054	6.91e-08	0.0595756	0.564219
FZD1	green	0.255837	0.0118742	-0.255837	0.0118742	0.10233	0.321149	-0.0496787	0.63075	0.396317	6.41e-05	0.383831	0.000113175	-0.251662	0.0133828	-0.0218301	0.832798	0.12055	0.242025	0.22195	0.0297535
DNM1	green	0.164306	0.109673	-0.164306	0.109673	-0.10826	0.293755	0.127393	0.216131	0.522103	4.88e-08	0.198239	0.0528485	0.344264	0.000593613	0.508331	1.24e-07	0.381184	0.000127302	0.142017	0.167509
PCOLCE	green	0.168709	0.100351	-0.168709	0.100351	0.0595595	0.564325	0.0887033	0.390108	0.872482	5.46e-31	0.600833	9.69e-11	-0.00701706	0.945903	0.2188	0.0322149	0.260594	0.0103382	0.00695268	0.946398
COL1A1	green	0.167829	0.102162	-0.167829	0.102162	-0.177766	0.0831383	0.0214822	0.835426	0.819456	1.88e-24	0.31423	0.00182172	0.260378	0.0104039	0.38713	9.76e-05	0.468412	1.49e-06	0.0173923	0.866435
TLE2	green	0.238308	0.0193802	-0.238308	0.0193802	0.227528	0.025785	0.146097	0.15551	0.445929	5.28e-06	0.451447	3.9e-06	0.13824	0.179213	0.470674	1.3e-06	0.324328	0.00126531	0.0283795	0.783721
TNN	green	0.226146	0.0267236	-0.226146	0.0267236	-0.178866	0.0812193	0.185408	0.070523	0.385469	0.000105177	0.414836	2.64e-05	0.332231	0.000942991	0.249927	0.014057	0.250556	0.0138092	0.109437	0.288506
SDC1	green	0.132565	0.197905	-0.132565	0.197905	0.027691	0.788844	0.0331474	0.748506	0.617552	2.06e-11	0.160961	0.117193	-0.0559019	0.588526	0.132559	0.197927	0.328556	0.0010822	-0.0389932	0.706031
OLFML1	green	0.241224	0.0179029	-0.241224	0.0179029	-0.234019	0.0217427	0.318676	0.00155402	0.685996	1.23e-14	0.607719	5.18e-11	-0.002713	0.979071	0.0103643	0.920168	0.367739	0.000227872	0.0253932	0.806006
SPON1	green	0.187149	0.0678771	-0.187149	0.0678771	-0.253556	0.0126788	0.0835922	0.4181	0.790084	1.08e-21	0.565849	1.88e-09	0.111478	0.279555	0.017551	0.865227	0.246879	0.0153131	0.0700432	0.497693
SLPI	green	0.109323	0.289012	-0.109323	0.289012	0.180659	0.0781668	0.141207	0.169968	0.382935	0.000117786	0.369441	0.000211977	-0.172605	0.0926336	0.108336	0.293412	0.275699	0.00655177	0.221985	0.0297271
F2RL2	green	0.137684	0.180984	-0.137684	0.180984	0.0142392	0.890482	0.0261778	0.800135	0.229314	0.0246138	0.155476	0.130381	0.125577	0.222802	0.155202	0.131067	0.0508452	0.622739	0.0637873	0.536953
LRRC15	green	0.118116	0.25173	-0.118116	0.25173	-0.106989	0.299493	0.0348712	0.735896	0.673266	5.69e-14	0.180806	0.0779198	0.172114	0.0935792	0.231481	0.0232536	0.276114	0.00646799	-0.0295986	0.774671
PMP22	green	0.158047	0.124064	-0.158047	0.124064	0.0540314	0.601083	-0.017911	0.862489	0.598831	1.16e-10	0.451374	3.92e-06	-0.0643234	0.533529	0.0275482	0.789907	0.0650872	0.528671	0.0483591	0.639865
LPCAT3	green	0.153492	0.13542	-0.153492	0.13542	0.293895	0.00365702	0.061806	0.549698	0.229781	0.0243146	0.117322	0.254954	-0.159148	0.121432	0.0300515	0.771318	-0.00876252	0.932475	0.24259	0.0172451
ANGPTL2	green	0.199408	0.0514385	-0.199408	0.0514385	0.053786	0.602738	0.139429	0.175466	0.856718	8.95e-29	0.612085	3.45e-11	-0.0215117	0.835203	0.245374	0.0159688	0.452384	3.71e-06	-0.0433746	0.674768
COL6A2	green	0.148372	0.149107	-0.148372	0.149107	0.0580837	0.574033	0.14026	0.172879	0.913377	1.85e-38	0.590196	2.48e-10	0.0259835	0.801588	0.331395	0.000973124	0.313972	0.00183844	-0.0360287	0.727468
AXL	green	0.23017	0.0240682	-0.23017	0.0240682	0.162293	0.114152	0.177889	0.0829224	0.537396	1.65e-08	0.280114	0.0057069	-0.0698215	0.499058	0.191969	0.0609673	0.279678	0.00578585	0.0124736	0.903992
FKBP9	green	0.226127	0.0267369	-0.226127	0.0267369	-0.0105995	0.918363	0.124848	0.225519	0.739163	8.08e-18	0.500581	2.06e-07	0.0449299	0.663799	0.309338	0.00216386	0.453147	3.55e-06	-0.115769	0.261345
LGALS3	green	0.166006	0.105997	-0.166006	0.105997	0.118289	0.251032	0.130151	0.206268	0.643098	1.61e-12	0.516652	7.1e-08	0.116396	0.258753	0.279293	0.00585632	0.330239	0.00101625	-0.0329501	0.749953
COL3A1	green	0.17263	0.0925839	-0.17263	0.0925839	-0.30684	0.00236003	0.0143946	0.889294	0.80685	3.29e-23	0.480419	7.28e-07	0.262376	0.00980926	0.167958	0.101895	0.305517	0.00247029	0.0803449	0.436473
OLFML2B	green	0.172213	0.0933876	-0.172213	0.0933876	0.0219307	0.832039	0.12196	0.236519	0.771532	3.64e-20	0.493403	3.26e-07	-0.0406582	0.694089	0.130564	0.204821	0.154157	0.133713	-0.0648818	0.529975
THBS2	green	0.116784	0.257154	-0.116784	0.257154	-0.337015	0.000786224	-0.0317769	0.758579	0.867797	2.66e-30	0.505711	1.48e-07	0.284957	0.00489268	0.24856	0.0146087	0.416093	2.48e-05	-0.0245291	0.812484
EFEMP2	green	0.202108	0.0482977	-0.202108	0.0482977	-0.111531	0.279324	0.0412826	0.68963	0.770267	4.57e-20	0.531534	2.52e-08	0.0776095	0.452299	0.342556	0.000634645	0.460203	2.39e-06	-0.0336304	0.744965
C14orf132	green	0.142676	0.165525	-0.142676	0.165525	-0.0956992	0.353664	-0.0921282	0.371994	0.269233	0.00798861	0.219338	0.0317828	0.0974265	0.345004	0.156577	0.127646	0.076745	0.457366	0.183615	0.0733339
PCDH7	green	0.232206	0.0228129	-0.232206	0.0228129	-0.0872663	0.397862	0.020565	0.842359	0.279805	0.00576277	0.215314	0.0351369	-0.0086005	0.93372	-0.0373657	0.717772	0.128084	0.213628	0.0986601	0.3389
ADAM12	green	0.194656	0.057372	-0.194656	0.057372	-0.276929	0.00630605	0.0330066	0.749539	0.647427	1.02e-12	0.319857	0.00148915	0.395644	6.61e-05	0.198515	0.052513	0.365909	0.000246189	0.0408706	0.692571
KCNMA1	green	0.200112	0.0506039	-0.200112	0.0506039	0.00869582	0.932987	0.0862499	0.403401	0.21153	0.0385564	0.182437	0.0752304	0.188962	0.0652066	0.0169718	0.869635	0.162448	0.113803	0.0264489	0.798109
COL8A2	green	0.156804	0.127089	-0.156804	0.127089	0.0702887	0.496184	0.0743702	0.471446	0.843639	3.95e-27	0.5023	1.84e-07	-0.0134073	0.896844	0.155435	0.130483	0.2327	0.0225167	-0.0401706	0.697579
TNFRSF1A	green	0.212355	0.0377887	-0.212355	0.0377887	0.354283	0.000398053	0.0371554	0.719294	0.537381	1.65e-08	0.304948	0.00251919	0.240333	0.0183437	0.452546	3.67e-06	0.346583	0.000541797	0.101294	0.326097
C9orf16	green	0.265386	0.00896952	-0.265386	0.00896952	0.391956	7.84e-05	0.344602	0.000585801	0.361047	0.000301644	0.218758	0.032249	-0.136252	0.185606	0.325108	0.00122955	0.209252	0.040747	0.1522	0.13878
MXRA5	green	0.10536	0.306955	-0.10536	0.306955	-0.253489	0.0127032	0.00431667	0.966705	0.839821	1.12e-26	0.430299	1.21e-05	0.303735	0.00262616	0.285012	0.00488414	0.391294	8.08e-05	-0.00332778	0.97433
GFPT2	green	0.219682	0.0315089	-0.219682	0.0315089	-0.368877	0.000217129	0.229453	0.024524	0.682671	1.85e-14	0.513783	8.62e-08	0.161687	0.115527	0.278533	0.00599759	0.5548	4.48e-09	-0.0778687	0.450786
LRRC17	green	0.146121	0.155441	-0.146121	0.155441	-0.0850497	0.410001	-0.110457	0.284008	0.518183	6.4e-08	0.338586	0.000740196	0.149546	0.14588	0.0318225	0.758243	0.0133508	0.897276	0.13389	0.193421
FLNA	green	0.125136	0.224445	-0.125136	0.224445	0.0283457	0.783972	0.192176	0.0606841	0.682113	1.98e-14	0.466581	1.66e-06	-0.0012852	0.990085	0.274051	0.0068945	0.352531	0.000427277	-0.169998	0.0977444
PXDN	green	0.117881	0.252684	-0.117881	0.252684	-0.181466	0.0768226	-0.130112	0.206407	0.751025	1.23e-18	0.37983	0.000135145	0.209871	0.0401419	0.316728	0.00166659	0.468251	1.5e-06	-0.0881952	0.392839
MVP	green	0.240949	0.0180379	-0.240949	0.0180379	0.200824	0.0497707	0.20281	0.0475088	0.359884	0.000316509	0.18223	0.0755675	-0.00356196	0.972524	0.377984	0.000146557	0.136509	0.184771	0.259247	0.0107543
COMP	green	0.0753024	0.465891	-0.0753024	0.465891	-0.000801503	0.993816	-0.0928161	0.368419	0.730915	2.82e-17	0.349564	0.00048129	0.154969	0.131653	0.236609	0.0202881	0.150896	0.142234	0.141802	0.168159
DENND2D	green	0.135861	0.186883	-0.135861	0.186883	0.450452	4.12e-06	0.263274	0.00955161	-0.331032	0.000986502	-0.18638	0.0690346	-0.0228495	0.825112	0.109476	0.288331	-0.25078	0.0137219	0.169901	0.0979391
CD248	green	0.182748	0.0747254	-0.182748	0.0747254	-0.0340744	0.741716	0.20056	0.0500784	0.722781	9.26e-17	0.510048	1.11e-07	0.162753	0.113115	0.445039	5.54e-06	0.540865	1.28e-08	0.00134992	0.989585
BAHCC1	green	0.144679	0.159605	-0.144679	0.159605	-0.105547	0.306089	-0.0530908	0.607441	0.364717	0.000258831	0.304416	0.00256557	0.210206	0.0398173	0.188252	0.066242	0.161212	0.116616	-0.0377113	0.715273
TPSB2	green	0.107295	0.298105	-0.107295	0.298105	0.125351	0.22364	0.0230309	0.823746	0.378312	0.000144466	0.221389	0.0301802	0.0371523	0.719317	0.262358	0.0098145	0.0654023	0.526673	0.0110538	0.914877
ITGBL1	green	0.127859	0.214439	-0.127859	0.214439	-0.297129	0.00328406	0.0265854	0.797089	0.70133	1.76e-15	0.543631	1.04e-08	0.227639	0.0257108	0.095248	0.355949	0.165861	0.106306	0.055892	0.588592
PMEPA1	green	0.0952229	0.356076	-0.0952229	0.356076	0.06386	0.536488	0.015163	0.883425	0.609171	4.53e-11	0.267442	0.00843301	0.240947	0.0180392	0.34601	0.000554206	0.306984	0.00234833	-0.0116471	0.910326
NR2F2	green	0.151827	0.139762	-0.151827	0.139762	-0.0603154	0.559383	-0.130322	0.205666	0.300866	0.00289569	0.311918	0.00197677	0.252145	0.0132001	0.206802	0.0432173	0.186798	0.068403	0.00497311	0.961646
GAS7	green	0.235214	0.0210608	-0.235214	0.0210608	-0.0358561	0.728722	0.253811	0.0125866	0.736628	1.19e-17	0.59022	2.47e-10	0.219594	0.031579	0.327621	0.00112046	0.422863	1.77e-05	-0.096323	0.350521
TSGA10	green	0.142367	0.166453	-0.142367	0.166453	0.0195071	0.850372	0.0935911	0.364416	-0.197357	0.0539339	-0.11758	0.253906	0.0886129	0.390593	0.0871188	0.398663	0.044695	0.665451	0.133311	0.19537
ZBTB18	green	0.0950684	0.356861	-0.0950684	0.356861	-0.0450495	0.662958	-0.023772	0.81817	0.297413	0.00325292	0.233089	0.0222859	0.183408	0.0736652	0.0636429	0.537876	-0.00253791	0.980421	0.154725	0.13227
PDLIM2	green	0.174669	0.0887388	-0.174669	0.0887388	0.3398	0.000706327	0.144164	0.161113	0.649654	8.02e-13	0.544357	9.88e-09	-0.230102	0.0241114	0.0164034	0.873964	0.0211762	0.837737	-0.0383656	0.71055
PARVA	green	0.224314	0.0280126	-0.224314	0.0280126	0.0262862	0.799325	-0.0895932	0.385351	0.467819	1.54e-06	0.376154	0.000158755	0.26086	0.0102576	0.126515	0.219336	0.0634524	0.539097	0.207893	0.042102
CSF3R	green	0.144227	0.160927	-0.144227	0.160927	0.124088	0.228379	0.17141	0.0949488	-0.217799	0.0330324	-0.15313	0.136354	0.155212	0.131043	0.126817	0.218231	-0.0198603	0.847695	0.279906	0.00574453
LAMP5	green	0.0989556	0.337448	-0.0989556	0.337448	-0.0212237	0.837378	0.042841	0.678547	0.582569	4.76e-10	0.378351	0.000144221	0.0880236	0.393764	0.170345	0.0970507	0.14422	0.160948	0.124201	0.227953
TRIP6	green	0.108391	0.293167	-0.108391	0.293167	0.254749	0.0122521	-0.0138633	0.893356	0.285508	0.00480688	0.278471	0.00600925	-0.233432	0.0220845	0.276775	0.00633629	0.0736811	0.475575	0.0218001	0.833025
MATN3	green	0.103801	0.314205	-0.103801	0.314205	0.0256568	0.804032	-0.204359	0.0458029	0.374976	0.000167092	0.163476	0.111502	-0.0604808	0.558304	0.0489527	0.635758	0.00669869	0.948354	0.0149213	0.88527
LRRC32	green	0.12877	0.211164	-0.12877	0.211164	0.149241	0.146711	-0.0464234	0.653332	0.712031	4.19e-16	0.532441	2.36e-08	-0.0273577	0.791327	0.136169	0.185878	0.0116084	0.910623	0.140563	0.171944
HIGD1A	green	0.117518	0.254158	-0.117518	0.254158	-0.141761	0.168283	-0.293437	0.00371279	-0.293168	0.00374597	-0.133439	0.194937	-0.0286354	0.781819	-0.226494	0.0264846	-0.140652	0.171671	0.421602	1.89e-05
EHMT1	green	0.153456	0.135512	-0.153456	0.135512	0.0220817	0.8309	0.242495	0.0172901	-0.197321	0.0539791	-0.123803	0.229457	-0.0104159	0.919773	0.0163134	0.87465	-0.0787225	0.445821	0.171364	0.0950387
LTBP4	green	0.227785	0.0256134	-0.227785	0.0256134	0.0317965	0.758434	0.0302333	0.769973	0.48292	6.26e-07	0.472214	1.19e-06	0.22392	0.028297	0.446754	5.05e-06	0.362922	0.000279014	0.10594	0.304283
COL5A1	green	0.0870186	0.399208	-0.0870186	0.399208	-0.0954967	0.354688	-0.102454	0.320559	0.877316	9.98e-32	0.375579	0.000162775	0.106285	0.3027	0.230166	0.024071	0.244435	0.0163899	0.0163616	0.874282
DTX4	green	0.145147	0.158245	-0.145147	0.158245	-0.11451	0.266602	0.2265	0.0264804	0.551014	5.99e-09	0.34588	0.000557043	0.0383789	0.710455	0.240801	0.0181112	0.355756	0.00037492	0.224452	0.0279142
NBL1	green	0.0796539	0.440441	-0.0796539	0.440441	0.0766905	0.457686	0.0783863	0.447772	0.661829	2.11e-13	0.432539	1.08e-05	0.0183363	0.859258	0.12753	0.215632	0.081446	0.430192	0.0841033	0.415249
FSTL3	green	0.194829	0.0571465	-0.194829	0.0571465	0.167166	0.103545	0.016027	0.876834	0.640122	2.19e-12	0.304416	0.00256559	0.127911	0.214252	0.544819	9.54e-09	0.391825	7.89e-05	0.12734	0.216322
FN1	green	0.125914	0.221553	-0.125914	0.221553	-0.352299	0.00043129	-0.0828205	0.422425	0.673518	5.53e-14	0.19755	0.0536954	0.276994	0.0062932	0.133303	0.195396	0.395942	6.52e-05	-0.109558	0.287969
CDC42BPB	green	0.131902	0.200179	-0.131902	0.200179	0.121155	0.239653	-0.0839833	0.415917	0.367934	0.000225996	0.127084	0.217253	0.0411792	0.690368	0.413854	2.77e-05	0.194063	0.0581491	0.133999	0.193055
TAGLN	green	0.0797933	0.439638	-0.0797933	0.439638	-0.037092	0.719753	-0.0213948	0.836086	0.803561	6.71e-23	0.705486	1.01e-15	0.0809035	0.43328	0.223379	0.0286909	0.236188	0.0205186	0.110719	0.282863
EMP1	green	0.155012	0.131544	-0.155012	0.131544	0.161651	0.115611	-0.169675	0.0983924	0.604251	7.11e-11	0.601299	9.29e-11	0.0808436	0.433622	0.0852216	0.409052	0.050811	0.622974	0.0208545	0.840169
C1QTNF3	green	0.101021	0.32741	-0.101021	0.32741	-0.301259	0.0028574	-0.266282	0.00873216	0.598865	1.16e-10	0.233086	0.0222877	0.353381	0.000412862	0.138529	0.178296	0.182221	0.0755827	0.00883451	0.931921
TENM3	green	0.0776425	0.452106	-0.0776425	0.452106	0.17232	0.0931813	-0.168202	0.101392	0.449743	4.29e-06	0.22861	0.0250694	-0.0718904	0.486395	0.134837	0.19026	-0.156631	0.127513	0.0538353	0.602406
BACE2	green	0.0902173	0.382036	-0.0902173	0.382036	-0.00300142	0.976847	0.184683	0.0716485	0.428748	1.31e-05	0.344218	0.00059469	0.226512	0.0264725	0.208259	0.0417337	0.27351	0.0070103	0.0702764	0.496259
ANXA5	green	0.169214	0.0993238	-0.169214	0.0993238	-0.0929671	0.367637	0.222519	0.0293264	0.491681	3.63e-07	0.432978	1.05e-05	0.020474	0.843048	0.0893575	0.386607	0.408705	3.56e-05	0.0209598	0.839373
AHNAK2	green	0.102029	0.322584	-0.102029	0.322584	0.0135381	0.895843	-0.0206259	0.841898	0.609014	4.59e-11	0.43617	8.91e-06	-0.0490367	0.635178	0.125035	0.224822	0.14283	0.165063	-0.105317	0.307151
NGFRAP1	green	0.0929394	0.36778	-0.0929394	0.36778	0.132163	0.19928	-0.198595	0.0524163	0.218925	0.0321138	0.14483	0.159165	-0.00282916	0.978175	0.125796	0.221989	0.0235505	0.819836	0.182874	0.074522
DCHS1	green	0.178946	0.0810817	-0.178946	0.0810817	0.0489271	0.635935	0.103568	0.315299	0.601822	8.86e-11	0.452258	3.73e-06	0.0133587	0.897216	0.2953	0.00349055	0.290715	0.00406032	0.0285207	0.782671
TGFB1I1	green	0.115267	0.263429	-0.115267	0.263429	-0.102625	0.319751	0.0299873	0.771793	0.782772	4.51e-21	0.586662	3.36e-10	0.0987537	0.33844	0.427205	1.42e-05	0.480265	7.35e-07	0.0112484	0.913384
CTAGE5	green	0.149057	0.147216	-0.149057	0.147216	-0.0949613	0.357405	-0.0826034	0.423646	-0.38844	9.2e-05	-0.283469	0.00513106	0.177904	0.0828956	-0.0812979	0.431034	-0.245714	0.0158183	0.262437	0.00979136
CNGB3	green	0.129353	0.209088	-0.129353	0.209088	-0.0606283	0.557343	0.0915942	0.374784	0.273584	0.00699432	0.168554	0.100669	-0.0249416	0.80939	0.112839	0.273689	0.131858	0.20033	0.00289572	0.977662
IL4R	green	0.143997	0.161601	-0.143997	0.161601	-0.113021	0.272909	0.354804	0.000389727	0.528665	3.08e-08	0.399391	5.55e-05	0.218646	0.0323396	0.383632	0.000114182	0.410796	3.22e-05	-0.00558574	0.956925
QDPR	green	0.0717198	0.487433	-0.0717198	0.487433	0.089951	0.383449	-0.193449	0.0589642	-0.26955	0.00791221	-0.181529	0.076718	0.0909525	0.378153	0.162009	0.114795	-0.0993499	0.335517	0.314182	0.0018248
GLRB	green	0.0843736	0.413746	-0.0843736	0.413746	-0.0310057	0.764265	-0.26291	0.00965545	-0.312211	0.00195651	-0.14291	0.164826	-0.135089	0.189425	-0.06373	0.537319	-0.137256	0.182357	0.240535	0.0182429
KERA	green	0.131446	0.201751	-0.131446	0.201751	0.00522445	0.959709	0.165344	0.107416	0.260612	0.0103326	0.236032	0.0206044	-0.0185128	0.857916	0.0667179	0.518373	0.160556	0.118131	0.0441892	0.669014
SERP1	green	0.131491	0.201595	-0.131491	0.201595	-0.108621	0.292138	0.0876746	0.39565	-0.355227	0.000383085	-0.206743	0.0432784	-0.0294679	0.77564	-0.395416	6.68e-05	-0.178669	0.0815607	0.0991003	0.336739
STARD13	green	0.133515	0.194683	-0.133515	0.194683	-0.171855	0.0940806	-0.16252	0.11364	0.330133	0.0010203	0.203323	0.046938	0.0898152	0.38417	0.188782	0.0654677	0.226693	0.0263485	0.147779	0.150757
LEPRE1	green	0.176297	0.0857577	-0.176297	0.0857577	-0.129923	0.20707	0.139865	0.174106	0.677774	3.34e-14	0.306627	0.00237749	0.184473	0.0719782	0.562475	2.46e-09	0.626671	8.51e-12	0.0162039	0.875484
ITGA5	green	0.121291	0.239122	-0.121291	0.239122	-0.223244	0.0287899	0.197415	0.0538621	0.675681	4.29e-14	0.365823	0.000247081	0.167533	0.102778	0.44005	7.25e-06	0.584224	4.14e-10	0.0136813	0.894748
SNED1	green	0.114872	0.265082	-0.114872	0.265082	0.0248327	0.810206	-0.0577573	0.576191	0.337464	0.000772824	0.276501	0.00639062	0.0401188	0.69795	0.203555	0.0466815	-0.0213114	0.836715	0.179632	0.0799032
CTDNEP1	green	0.201	0.0495668	-0.201	0.0495668	0.232978	0.0223517	0.200512	0.0501342	0.365131	0.000254373	0.215862	0.0346628	-0.0549229	0.595083	0.409833	3.37e-05	0.199831	0.0509355	0.0482508	0.640616
SLC5A6	green	0.137062	0.182981	-0.137062	0.182981	0.131079	0.203026	0.213042	0.0371586	0.446071	5.24e-06	0.184703	0.071617	-0.0227154	0.826123	0.327721	0.00111632	0.278165	0.0060672	-0.019762	0.84844
RPS6KA2	green	0.176954	0.0845797	-0.176954	0.0845797	-0.129194	0.209652	0.107229	0.298405	0.475172	9.99e-07	0.428455	1.33e-05	0.122523	0.234346	0.31433	0.00181527	0.309199	0.00217437	0.194229	0.0579315
TNFRSF12A	green	0.0955096	0.354623	-0.0955096	0.354623	0.154723	0.132275	-0.0567408	0.582934	0.534927	1.97e-08	0.0974414	0.344929	-0.0577572	0.576192	0.225206	0.0273786	0.237745	0.0196771	0.0344367	0.739068
ROR2	green	0.139683	0.174672	-0.139683	0.174672	-0.052401	0.612123	0.0332829	0.747512	0.373936	0.000174786	0.199105	0.0518011	0.106071	0.30368	0.139494	0.17526	0.137427	0.181807	-0.0552502	0.592887
CEBPB	green	0.0807667	0.434061	-0.0807667	0.434061	0.323768	0.00129154	0.190482	0.0630351	0.306903	0.0023549	0.243244	0.0169377	-0.135889	0.186794	0.0519333	0.615306	0.079522	0.4412	-0.1724	0.0930265
RP3-452M16.1	green	0.180762	0.077994	-0.180762	0.077994	-0.127709	0.214983	-0.00631	0.951347	0.274164	0.00687051	0.300364	0.00294537	0.165568	0.106935	0.0481335	0.641429	0.141904	0.16785	0.0426044	0.680226
MPZL1	green	0.214946	0.0354573	-0.214946	0.0354573	0.0525561	0.611069	0.0883496	0.392008	0.315273	0.00175544	0.127771	0.214757	0.00288429	0.97775	0.188809	0.0654285	0.149358	0.146391	0.258486	0.010996
TPSAB1	green	0.0823803	0.424904	-0.0823803	0.424904	0.214617	0.0357471	0.0103542	0.920246	0.332599	0.000929991	0.203805	0.0464069	-0.0818921	0.427662	0.150255	0.143957	-0.0982829	0.340759	0.00415939	0.967918
DCLK1	green	0.0653685	0.526887	-0.0653685	0.526887	-0.195537	0.0562308	-0.135928	0.186664	-0.224156	0.0281266	-0.00826134	0.936328	0.200042	0.0506862	-0.0547605	0.596174	-0.0331526	0.748467	0.394149	7.09e-05
DACT1	green	0.141924	0.167788	-0.141924	0.167788	-0.183802	0.0730364	0.0286894	0.781418	0.759924	2.79e-19	0.408502	3.6e-05	0.128044	0.213771	0.166878	0.10415	0.343923	0.000601596	-0.0115069	0.911401
SYNC	green	0.120451	0.242414	-0.120451	0.242414	-0.1528	0.137211	-0.220621	0.0307718	0.295412	0.00347754	0.239188	0.0189235	0.131148	0.202785	0.0804903	0.43564	0.0583442	0.572314	0.121665	0.237663
LIMCH1	green	0.0839349	0.416187	-0.0839349	0.416187	-0.271327	0.00749558	-0.0975637	0.344321	0.319251	0.00152214	0.329713	0.00103648	0.197049	0.0543173	0.0756562	0.463792	0.177012	0.0844754	-0.0614424	0.552053
RAB32	green	0.143096	0.164272	-0.143096	0.164272	0.102963	0.318151	0.289493	0.00422554	0.311432	0.00201089	0.194223	0.0579386	-0.246495	0.0154782	-0.0294353	0.775882	0.252351	0.0131227	-0.0167889	0.871028
GALNT10	green	0.084786	0.411459	-0.084786	0.411459	0.26917	0.00800407	-0.0719932	0.485771	0.444486	5.71e-06	0.148902	0.147641	0.0715764	0.488306	0.144705	0.159528	-0.0749185	0.468174	0.100334	0.330728
GPR4	green	0.14595	0.155932	-0.14595	0.155932	0.0696853	0.499898	-0.00414298	0.968044	0.198739	0.0522409	0.19199	0.060939	-0.152458	0.138104	-0.10029	0.330943	0.0884475	0.391481	0.0188963	0.855005
COL18A1	green	0.0853765	0.408198	-0.0853765	0.408198	-0.0899129	0.383651	-0.0644668	0.532615	0.780257	7.28e-21	0.506679	1.38e-07	0.202826	0.0474901	0.415603	2.54e-05	0.408245	3.64e-05	0.0638419	0.536604
MMP13	green	0.0641342	0.534737	-0.0641342	0.534737	-0.0614463	0.552028	-0.0486736	0.637688	0.40566	4.13e-05	0.00958827	0.926128	0.064599	0.531773	-0.0898067	0.384215	0.101901	0.323194	-0.116281	0.259227
S100A10	green	0.0892499	0.387182	-0.0892499	0.387182	0.155184	0.131112	-0.0650551	0.528874	0.544091	1.01e-08	0.409209	3.48e-05	-0.156689	0.127371	0.0823644	0.424993	-0.0155148	0.88074	-0.0989807	0.337325
PEPD	green	0.133265	0.195526	-0.133265	0.195526	0.293305	0.00372901	0.267021	0.00854051	0.315071	0.00176807	0.285469	0.00481303	-0.296544	0.00334886	0.027876	0.787466	0.176844	0.0847758	-0.0723237	0.483765
RNF24	green	0.116612	0.257861	-0.116612	0.257861	0.267159	0.00850491	0.196752	0.0546886	0.365005	0.000255726	0.186259	0.0692183	-0.0774472	0.453248	0.175035	0.0880612	0.270104	0.00778011	-0.102172	0.321902
VCAN	green	0.0451658	0.662141	-0.0451658	0.662141	-0.33953	0.000713743	0.00972936	0.925045	0.731844	2.46e-17	0.532562	2.34e-08	0.0477441	0.644131	-0.122782	0.233352	0.0639519	0.5359	0.0290214	0.778952
CLIP2	green	0.106798	0.300359	-0.106798	0.300359	0.247298	0.0151349	-0.000545987	0.995788	0.34932	0.000485988	0.213177	0.0370358	0.0551385	0.593637	0.264345	0.00925238	0.147129	0.152579	-0.0385618	0.709137
SPATS2L	green	0.122288	0.235252	-0.122288	0.235252	-0.0651001	0.528589	0.140182	0.173122	0.589746	2.58e-10	0.516574	7.14e-08	-0.106554	0.301475	-0.110833	0.282362	-0.0221188	0.83062	0.111849	0.277948
MFAP2	green	0.0544528	0.598243	-0.0544528	0.598243	0.299719	0.00301025	0.0618202	0.549606	0.655758	4.14e-13	0.291452	0.00396343	-0.188798	0.0654443	-0.0638619	0.536476	-0.095257	0.355903	-0.0757663	0.46314
FBLN2	green	0.0517818	0.616339	-0.0517818	0.616339	0.163873	0.110624	0.0903166	0.38151	0.657644	3.37e-13	0.525412	3.88e-08	-0.0638561	0.536513	0.0435116	0.673799	-0.0220013	0.831506	0.00561593	0.956693
LMNA	green	0.103249	0.3168	-0.103249	0.3168	0.068006	0.510311	-0.0352169	0.733375	0.60726	5.4e-11	0.410677	3.24e-05	0.0990323	0.337072	0.43834	7.94e-06	0.365569	0.000249737	-0.0375196	0.716659
MN1	green	0.0851918	0.409217	-0.0851918	0.409217	-0.190064	0.0636267	0.0218	0.833026	0.609356	4.45e-11	0.437718	8.21e-06	0.13587	0.186854	0.238233	0.0194195	0.335416	0.000835773	-0.00249435	0.980757
MOSPD3	green	0.147567	0.151349	-0.147567	0.151349	0.171964	0.0938701	0.242838	0.0171278	0.472867	1.15e-06	0.145284	0.157849	-0.0486368	0.637943	0.399208	5.6e-05	0.271354	0.00748952	0.0302218	0.770057
FAM127A	green	0.0878538	0.394681	-0.0878538	0.394681	-0.00814556	0.937219	0.217059	0.033647	0.459621	2.47e-06	0.269364	0.007957	-0.193978	0.0582627	0.320407	0.00145982	0.309473	0.00215367	0.028139	0.785509
CP	green	0.0520879	0.614253	-0.0520879	0.614253	-0.0337093	0.744388	0.214899	0.0354985	0.392852	7.52e-05	0.222964	0.0289958	-0.0232432	0.822148	-0.00122368	0.990559	0.286948	0.00458911	-0.244143	0.0165224
RAB31	green	0.0554606	0.591478	-0.0554606	0.591478	0.0170507	0.869034	-0.0708482	0.492753	0.378667	0.000142233	0.0365375	0.723773	-0.0354451	0.731713	0.0815749	0.42946	-0.0234586	0.820527	0.0670602	0.516224
ENAH	green	0.0546402	0.596983	-0.0546402	0.596983	-0.157592	0.125163	-0.156311	0.128301	0.254542	0.0123254	0.161591	0.115748	0.146112	0.155467	-0.129427	0.208825	-0.0138467	0.893483	-0.13562	0.187674
ST5	green	0.0969129	0.347565	-0.0969129	0.347565	-0.102624	0.319752	0.0675035	0.513448	0.717371	2e-16	0.429544	1.26e-05	0.163461	0.111535	0.476425	9.27e-07	0.499754	2.17e-07	-0.00177014	0.986344
ATP8A2	green	0.094139	0.361603	-0.094139	0.361603	-0.00103113	0.992045	0.0525514	0.6111	0.21653	0.034093	0.168366	0.101055	0.0212614	0.837093	0.0474707	0.646031	0.0585852	0.570726	-0.100285	0.330964
MITF	green	0.0969186	0.347536	-0.0969186	0.347536	-0.0911834	0.376939	0.063938	0.535989	0.426734	1.45e-05	0.357189	0.000353602	-0.0918091	0.37366	-0.0296081	0.774601	0.108874	0.291009	-0.104583	0.310552
HYAL2	green	0.157962	0.124269	-0.157962	0.124269	0.368146	0.000223969	0.130001	0.206798	0.400962	5.16e-05	0.375733	0.000161687	-0.202158	0.0482421	0.239318	0.0188572	0.0833842	0.419263	0.133789	0.193758
DKK3	green	0.109198	0.289567	-0.109198	0.289567	-0.208948	0.041047	-0.0165085	0.873163	0.66517	1.45e-13	0.479233	7.83e-07	0.0980025	0.342145	0.121816	0.237079	0.389671	8.7e-05	0.122779	0.233364
SASH1	green	0.0623917	0.545915	-0.0623917	0.545915	-0.0340118	0.742174	0.0376757	0.715531	0.38407	0.000111973	0.342269	0.00064177	-0.00557893	0.956978	0.161615	0.115691	0.00582869	0.955054	-0.00263605	0.979664
COPZ2	green	0.0634502	0.539111	-0.0634502	0.539111	0.175121	0.0879021	-0.0097343	0.925007	0.583547	4.39e-10	0.350043	0.000472165	-0.0450069	0.663257	0.0478978	0.643064	0.0398937	0.699563	-0.129712	0.207817
LRRN2	green	0.127782	0.214717	-0.127782	0.214717	0.0631365	0.541123	-0.0588572	0.568935	0.187459	0.0674133	-0.074129	0.472889	0.124207	0.22793	0.130303	0.205735	0.0291564	0.777951	0.0667108	0.518417
GLT8D2	green	0.0860979	0.404234	-0.0860979	0.404234	-0.183325	0.0737974	0.077869	0.450784	0.761482	2.13e-19	0.556729	3.86e-09	0.0683254	0.508322	0.0546854	0.596679	0.153574	0.135206	0.0866521	0.401204
TNS1	green	0.140545	0.171999	-0.140545	0.171999	0.0879485	0.394169	0.00877928	0.932346	0.591395	2.23e-10	0.633104	4.48e-12	0.222472	0.0293612	0.365212	0.000253509	0.24579	0.0157851	0.0248693	0.809932
KIAA0930	green	0.132088	0.199537	-0.132088	0.199537	-0.0322335	0.755218	0.150747	0.142632	0.493548	3.23e-07	0.323056	0.00132565	0.0859168	0.405227	0.375447	0.00016371	0.364838	0.000257519	-0.0163105	0.874673
GLS2	green	0.0774946	0.45297	-0.0774946	0.45297	0.0815456	0.429627	-0.2396	0.0187129	-0.247463	0.0150651	-0.16103	0.117033	0.15682	0.127048	0.130169	0.206204	-0.0233362	0.821448	0.203733	0.0464864
PDGFRB	green	0.065783	0.524264	-0.065783	0.524264	-0.12014	0.243642	-0.0259624	0.801746	0.749638	1.54e-18	0.589051	2.74e-10	0.171056	0.0956428	0.312109	0.00196357	0.3236	0.00129951	0.0407528	0.693413
EHD2	green	0.105387	0.306828	-0.105387	0.306828	0.327783	0.00111373	-0.0127986	0.901503	0.603107	7.89e-11	0.471505	1.24e-06	-0.140901	0.170905	0.324683	0.00124892	0.185025	0.0711161	-0.0388785	0.706856
SH3GL1	green	0.0910263	0.377765	-0.0910263	0.377765	0.306158	0.00241634	-0.0288839	0.779973	0.381019	0.000128235	0.173572	0.090791	-0.0744535	0.470948	0.391679	7.94e-05	0.165933	0.106152	0.0941443	0.361575
ID2	green	0.0953859	0.35525	-0.0953859	0.35525	-0.0180079	0.861753	0.25607	0.0117945	0.41375	2.79e-05	0.375135	0.000165939	0.0604564	0.558464	0.138205	0.179323	0.360311	0.000310983	-0.0459016	0.656981
TJP1	green	0.153803	0.134618	-0.153803	0.134618	-0.224569	0.0278303	-0.0886386	0.390455	0.29162	0.00394175	0.258136	0.0111085	0.221884	0.0298032	-0.0129045	0.900692	0.164953	0.108263	0.118851	0.248773
CHST15	green	0.0624189	0.54574	-0.0624189	0.54574	0.0716809	0.48767	-0.235645	0.0208196	0.234478	0.0214787	0.00939834	0.927588	0.104909	0.30904	0.136242	0.185641	-0.00340341	0.973747	-0.00574554	0.955694
FOXC2	green	0.114478	0.266733	-0.114478	0.266733	0.0265127	0.797632	-0.0666111	0.519044	0.280602	0.00561979	0.0909031	0.378414	0.0211706	0.837779	-0.0235874	0.819558	0.0645276	0.532228	-0.00565907	0.95636
FGF18	green	0.191925	0.0610281	-0.191925	0.0610281	0.0178356	0.863063	0.0255075	0.80515	0.375213	0.000165383	0.286949	0.00458904	0.225742	0.0270035	0.322529	0.00135143	0.194339	0.0577869	0.0496371	0.631037
BGN	green	0.0397797	0.700381	-0.0397797	0.700381	-0.0958854	0.352724	0.0513957	0.618974	0.762938	1.66e-19	0.349233	0.000487682	0.218143	0.0327497	0.390454	8.39e-05	0.439626	7.42e-06	-0.142187	0.166996
ARHGAP44	green	0.113344	0.271531	-0.113344	0.271531	0.0900237	0.383063	-0.20702	0.0429921	0.22706	0.0260997	0.0294045	0.77611	0.149563	0.145833	0.217054	0.0336519	0.122008	0.236335	0.0232638	0.821993
TNP1	green	0.101828	0.323541	-0.101828	0.323541	0.119225	0.247275	-0.0530306	0.607849	0.248748	0.0145317	0.144282	0.160766	0.00251262	0.980616	0.144979	0.158731	0.0793939	0.441939	0.223054	0.0289296
KIAA0247	green	0.0936576	0.364074	-0.0936576	0.364074	-0.00273643	0.97889	0.0862475	0.403415	0.378696	0.000142058	0.261721	0.0100007	0.127318	0.216403	0.306818	0.0023618	0.132608	0.197758	0.170354	0.0970324
RARRES2	green	0.044791	0.664776	-0.044791	0.664776	0.0544349	0.598364	0.228391	0.0252133	0.724478	7.25e-17	0.577527	7.27e-10	-0.198285	0.0527926	0.0361702	0.726439	0.10935	0.288893	-0.148726	0.148128
SPSB1	green	0.107304	0.298065	-0.107304	0.298065	0.115336	0.263143	0.106151	0.303314	0.614327	2.8e-11	0.337767	0.000763883	0.0591775	0.566831	0.32104	0.0014267	0.247303	0.0151327	-0.144778	0.159318
DIAPH2	green	0.127142	0.217043	-0.127142	0.217043	-0.0267559	0.795816	-0.0352875	0.732861	0.268184	0.00824619	0.242085	0.0174857	0.0509025	0.622347	-0.0329397	0.750029	0.0518636	0.615781	-0.00756959	0.94165
CHPF2	green	0.113918	0.269098	-0.113918	0.269098	0.215584	0.034903	0.20393	0.0462702	0.488365	4.47e-07	0.178165	0.0824381	0.120183	0.243471	0.454275	3.34e-06	0.361082	0.000301202	0.0132882	0.897756
TTC19	green	0.0864116	0.402518	-0.0864116	0.402518	-0.0422483	0.682755	-0.055948	0.588218	-0.230039	0.0241513	-0.116542	0.258151	0.000457817	0.996468	-0.0403303	0.696435	-0.0631863	0.540803	0.0133676	0.897148
LHFPL2	green	0.0958791	0.352756	-0.0958791	0.352756	-0.235573	0.0208597	0.37688	0.000153807	0.56102	2.76e-09	0.331909	0.000954497	-0.0980436	0.341942	0.0477373	0.644179	0.437936	8.11e-06	-0.133499	0.194736
MYLK3	green	0.1082	0.294025	-0.1082	0.294025	-0.14543	0.157428	-0.0933831	0.365488	0.236359	0.0204247	0.149147	0.146968	0.0836945	0.417528	0.0651504	0.52827	0.117163	0.255604	-0.0405014	0.695211
VSNL1	green	0.0921695	0.371779	-0.0921695	0.371779	-0.256297	0.0117173	0.0384829	0.709704	0.415976	2.5e-05	0.366117	0.000244035	0.0272302	0.792278	0.0781161	0.449344	0.324353	0.00126412	0.0506275	0.624231
EMILIN1	green	0.0589706	0.568189	-0.0589706	0.568189	0.252013	0.0132497	0.162774	0.11307	0.66512	1.46e-13	0.509568	1.14e-07	-0.283737	0.00508736	-0.00956214	0.926329	-0.0515352	0.618021	0.0307254	0.766335
AEBP1	green	0.0340435	0.741942	-0.0340435	0.741942	-0.0241263	0.815508	-0.137388	0.181931	0.830694	1.21e-25	0.434589	9.68e-06	0.156815	0.127061	0.263642	0.00944789	0.179964	0.0793378	-0.0375654	0.716328
WNT2	green	0.0623596	0.546122	-0.0623596	0.546122	-0.0074522	0.942553	0.184692	0.0716356	0.54148	1.22e-08	0.0439041	0.671026	-0.0454805	0.659932	0.0212232	0.837382	0.209757	0.040253	-0.0368771	0.72131
RTN4	green	0.144808	0.159228	-0.144808	0.159228	-0.258104	0.0111188	-0.122757	0.233449	0.34746	0.00052331	0.270093	0.00778271	0.270899	0.00759412	0.147929	0.150337	0.108127	0.29435	0.109268	0.289256
FBN1	green	0.0308242	0.765605	-0.0308242	0.765605	0.0172686	0.867375	-0.0104718	0.919343	0.679799	2.62e-14	0.464951	1.82e-06	0.0204227	0.843436	-0.142747	0.165313	-0.140227	0.172983	0.0511148	0.620894
IGFBP4	green	0.0370061	0.720375	-0.0370061	0.720375	0.087136	0.398569	-0.0374819	0.716931	0.481943	6.64e-07	0.335947	0.000819008	0.302106	0.00277633	0.409136	3.49e-05	0.141733	0.168368	0.226848	0.0262431
SGCD	green	0.129996	0.206814	-0.129996	0.206814	-0.19109	0.0621829	-0.107774	0.295939	0.552472	5.36e-09	0.289682	0.0041996	0.157196	0.126129	0.249951	0.0140475	0.39301	7.47e-05	0.121562	0.238065
SPOCK1	green	0.0410078	0.691591	-0.0410078	0.691591	-0.132063	0.199622	-0.244765	0.0162406	0.755926	5.47e-19	0.425926	1.52e-05	0.118633	0.249647	0.0891533	0.387698	0.220841	0.0306015	-0.0242011	0.814947
MYL9	green	0.0268815	0.794879	-0.0268815	0.794879	0.173191	0.0915139	-0.014625	0.887534	0.767058	8.09e-20	0.567536	1.64e-09	-0.0511544	0.620623	0.190104	0.0635687	0.170979	0.0957956	0.0038496	0.970306
ZDHHC24	green	0.0594267	0.565196	-0.0594267	0.565196	0.505549	1.49e-07	-0.0395849	0.701779	-0.253887	0.0125592	-0.243905	0.0166314	-0.0440299	0.670138	0.303766	0.00262337	-0.0538838	0.602078	0.051078	0.621146
SF3A3	green	0.118389	0.250629	-0.118389	0.250629	0.126253	0.220299	0.125986	0.221285	0.286538	0.00465029	0.239017	0.0190114	-0.156984	0.126646	0.176961	0.0845655	0.120904	0.240635	0.0245643	0.81222
LZTS3	green	0.0670533	0.516267	-0.0670533	0.516267	-0.00157835	0.987823	0.0463172	0.654074	0.382241	0.000121473	0.241051	0.017988	0.112959	0.273176	0.207969	0.042025	0.229485	0.0245038	0.0878278	0.394821
SHOX2	green	0.108117	0.294396	-0.108117	0.294396	-0.100791	0.32852	0.0108639	0.916334	0.641526	1.89e-12	0.576911	7.65e-10	-0.0432199	0.675863	0.00434559	0.966482	0.243205	0.016956	-0.0837609	0.417158
B3GNT3	green	0.0678492	0.511289	-0.0678492	0.511289	-0.245854	0.015757	0.0244902	0.812776	0.363503	0.000272327	0.355377	0.00038075	-0.00421791	0.967467	0.139894	0.174014	0.195261	0.0565869	0.153044	0.136576
CA11	green	0.04924	0.633775	-0.04924	0.633775	0.108158	0.29421	0.0935638	0.364556	-0.194505	0.0575687	-0.100207	0.331345	-0.178966	0.081047	0.0298209	0.773025	-0.0869663	0.399492	0.0257751	0.803147
MLXIP	green	0.134837	0.190259	-0.134837	0.190259	0.116015	0.260325	0.183711	0.0731816	0.301725	0.0028125	0.167002	0.103889	0.100946	0.327774	0.0918593	0.373397	0.145428	0.157432	-0.0561148	0.587105
COL1A2	green	0.118198	0.2514	-0.118198	0.2514	-0.377422	0.000150211	-0.082676	0.423237	0.792577	6.58e-22	0.402259	4.85e-05	0.376344	0.000157447	0.27704	0.0062842	0.401525	5.02e-05	0.0208521	0.840187
MAP4	green	0.096914	0.347559	-0.096914	0.347559	0.391418	8.03e-05	-0.092899	0.367989	0.465301	1.78e-06	0.197383	0.0539017	0.142289	0.166688	0.35541	0.000380246	0.245601	0.0158684	-0.0155225	0.880681
FBXW11	green	0.108771	0.291468	-0.108771	0.291468	0.0535118	0.604591	-0.121832	0.237017	-0.276485	0.00639381	-0.132236	0.199031	-0.164834	0.108521	-0.219302	0.0318115	-0.0162836	0.874877	0.182389	0.0753079
TRAM2	green	0.0925644	0.369725	-0.0925644	0.369725	-0.249935	0.0140537	0.402008	4.91e-05	0.559583	3.09e-09	0.400283	5.33e-05	0.0107022	0.917575	0.190846	0.0625239	0.402186	4.87e-05	-0.0695581	0.500683
COL7A1	green	0.0763544	0.459665	-0.0763544	0.459665	-0.198356	0.0527058	-0.0752615	0.466134	0.518543	6.24e-08	0.330656	0.00100051	0.280771	0.00558988	0.189536	0.06438	0.213255	0.0369644	-0.0227848	0.825599
PPIC	green	0.0537672	0.602865	-0.0537672	0.602865	0.145513	0.157187	-0.0821465	0.426223	0.554479	4.59e-09	0.387655	9.53e-05	-0.103639	0.314967	-0.122007	0.236336	-0.0442125	0.66885	0.280597	0.00562067
KDM4D	green	0.084941	0.410602	-0.084941	0.410602	0.110488	0.28387	0.0834008	0.41917	0.299722	0.00300996	0.216831	0.0338389	-0.186907	0.06824	-0.00576133	0.955573	0.147153	0.152511	0.114916	0.264896
FAM63B	green	0.0839481	0.416114	-0.0839481	0.416114	-0.216375	0.0342245	-0.0619282	0.548908	0.0824431	0.424549	0.0876886	0.395574	0.0736458	0.475787	-0.218263	0.0326511	-0.0630992	0.541362	0.0886684	0.390295
MMP11	green	0.0219007	0.832266	-0.0219007	0.832266	-0.0581492	0.573601	-0.0880618	0.393558	0.627504	7.84e-12	0.0168841	0.870303	0.0570872	0.580632	0.214956	0.0354486	0.25151	0.0134407	-0.0364828	0.724169
LMCD1	green	0.0464279	0.6533	-0.0464279	0.6533	-0.123231	0.231634	0.0394077	0.703051	0.59574	1.53e-10	0.218354	0.0325766	0.0333225	0.747222	0.253425	0.0127265	0.411334	3.14e-05	-0.1448	0.159254
CD99	green	0.0352256	0.733311	-0.0352256	0.733311	0.0120886	0.906942	0.253525	0.0126902	0.745169	3.15e-18	0.45382	3.42e-06	-0.093469	0.365045	0.17552	0.0871711	0.216754	0.0339041	-0.0454756	0.659967
ANXA2P2	green	0.050569	0.624632	-0.050569	0.624632	0.157221	0.126067	0.0703171	0.496009	0.420958	1.95e-05	0.324398	0.00126207	-0.020225	0.844933	0.0480291	0.642153	0.119135	0.247634	-0.139757	0.17444
GPC1	green	0.0678465	0.511306	-0.0678465	0.511306	0.198619	0.0523862	-0.255454	0.0120062	0.296413	0.00336358	0.0812437	0.431342	0.14856	0.148586	0.170472	0.0967992	-0.176146	0.0860323	0.21991	0.031329
SHC1	green	0.0583793	0.572082	-0.0583793	0.572082	0.263331	0.00953553	0.0659297	0.523337	0.397736	6e-05	0.203182	0.0470942	-0.0106065	0.91831	0.365991	0.00024534	0.0369397	0.720857	-0.0977925	0.343186
ADAMTS5	green	0.0562881	0.585949	-0.0562881	0.585949	-0.385784	0.000103701	0.085741	0.406192	0.602232	8.54e-11	0.652595	5.84e-13	0.148966	0.147467	0.0748795	0.468407	0.311089	0.00203526	0.0404678	0.695451
ARHGEF40	green	0.072776	0.481028	-0.072776	0.481028	0.145269	0.157891	-0.073663	0.475683	0.574808	9.1e-10	0.490892	3.82e-07	0.14277	0.165243	0.290812	0.00404744	0.108586	0.292293	0.0366362	0.723057
RIN2	green	0.0305907	0.76733	-0.0305907	0.76733	0.0764909	0.458861	-0.105283	0.307311	0.498113	2.42e-07	0.273992	0.00690705	0.0237757	0.818143	-0.145465	0.157325	-0.19772	0.0534856	-0.00041972	0.996762
THY1	green	0.0388005	0.707417	-0.0388005	0.707417	-0.0126526	0.902622	0.0539524	0.601615	0.766401	9.08e-20	0.3244	0.00126196	0.192584	0.0601284	0.325938	0.00119247	0.451661	3.86e-06	-0.103809	0.314169
TNS3	green	0.0280213	0.786385	-0.0280213	0.786385	0.208824	0.0411702	0.179194	0.0806544	0.505248	1.52e-07	0.311309	0.00201958	-0.167045	0.103799	0.057366	0.578782	-0.102514	0.320277	-0.233697	0.0219292
HLA-DRB4	green	0.037152	0.719319	-0.037152	0.719319	0.132642	0.197643	0.114412	0.267014	-0.123654	0.230023	0.0703241	0.495966	-0.0681325	0.509522	-0.0326799	0.751937	-0.0899272	0.383575	-0.0527122	0.610008
TRADD	green	0.0941924	0.361329	-0.0941924	0.361329	0.214616	0.0357476	-0.0308061	0.765738	0.19873	0.0522522	0.173895	0.0901833	0.13148	0.201632	0.168919	0.0999228	-0.0491685	0.634268	0.0385307	0.70936
PTRF	green	0.0367666	0.722111	-0.0367666	0.722111	0.19139	0.0617656	-0.00941769	0.927439	0.732531	2.22e-17	0.602314	8.48e-11	0.10709	0.299032	0.303813	0.00261917	0.210014	0.0400034	-0.0490168	0.635315
AGAP2	green	0.0920976	0.372154	-0.0920976	0.372154	0.163925	0.11051	0.213433	0.0368037	0.315014	0.00177166	0.179562	0.0800228	-0.0364973	0.724064	0.0230667	0.823477	0.222406	0.029411	-0.113479	0.270958
LAMA4	green	0.137737	0.180815	-0.137737	0.180815	0.0647884	0.530569	-0.145391	0.157538	0.510908	1.05e-07	0.388115	9.34e-05	0.208652	0.0413411	0.256619	0.0116088	0.398655	5.75e-05	0.0466652	0.651643
PTPN14	green	0.0964628	0.349819	-0.0964628	0.349819	0.0135356	0.895863	0.242352	0.017358	0.331885	0.000955339	0.294407	0.00359552	-0.126346	0.219958	-0.0486152	0.638092	0.12607	0.220974	-0.0589219	0.56851
TP53I3	green	0.0447996	0.664715	-0.0447996	0.664715	-0.0193166	0.851816	0.182779	0.0746763	0.478205	8.33e-07	0.377323	0.000150861	0.0935767	0.36449	0.298891	0.00309548	0.272382	0.00725755	0.0468152	0.650597
NOTCH3	green	0.0827453	0.422848	-0.0827453	0.422848	0.360831	0.000304356	0.0473232	0.647058	0.361608	0.000294708	0.227964	0.0254946	-0.146434	0.154549	0.304044	0.00259849	0.0639667	0.535806	0.179052	0.0808978
MCAM	green	0.0315915	0.759944	-0.0315915	0.759944	0.0908462	0.378713	-0.0624317	0.545657	0.583181	4.52e-10	0.542124	1.17e-08	0.0732354	0.478255	0.311038	0.00203893	0.221541	0.0300641	-0.0590412	0.567725
PLAU	green	0.0301647	0.77048	-0.0301647	0.77048	-0.0820969	0.426504	0.148693	0.148217	0.665177	1.45e-13	0.109896	0.286475	0.042166	0.68334	0.179738	0.0797222	0.350545	0.000462769	-0.0889929	0.388556
PRDM10	green	0.10938	0.288761	-0.10938	0.288761	-0.169441	0.0988641	-0.0128233	0.901314	0.298778	0.00310725	0.024902	0.809687	0.362802	0.000280417	0.223317	0.0287362	0.207131	0.0428789	0.167076	0.103734
COL5A2	green	0.0129305	0.900494	-0.0129305	0.900494	-0.182606	0.0749559	-0.0954792	0.354777	0.744459	3.53e-18	0.309245	0.00217091	0.133216	0.195691	-0.0321396	0.755909	0.0753402	0.465666	-0.0194166	0.851058
MMP14	green	0.0551197	0.593762	-0.0551197	0.593762	0.134292	0.192075	0.113036	0.272847	0.699089	2.35e-15	0.256886	0.0115192	-0.0232132	0.822374	0.145892	0.156098	0.257231	0.0114047	-0.134755	0.19053
COL5A3	green	0.0414783	0.688235	-0.0414783	0.688235	-0.0651319	0.528387	-0.0912884	0.376387	0.721199	1.16e-16	0.294875	0.00354021	0.172318	0.0931843	0.386255	0.000101526	0.356442	0.000364567	0.0163463	0.8744
CUTA	green	0.0316632	0.759416	-0.0316632	0.759416	0.379876	0.000134872	-0.0593163	0.56592	-0.183365	0.0737339	-0.147035	0.152844	-0.101056	0.327243	0.243418	0.0168566	0.0830019	0.421406	-0.0857649	0.406061
LIMA1	green	0.017867	0.862824	-0.017867	0.862824	-0.404199	4.42e-05	-0.0806611	0.434664	0.359847	0.000317004	0.342794	0.00062878	0.279747	0.00577324	0.149752	0.145318	0.15001	0.144617	0.0718791	0.486464
SLC1A1	grey	0.215902	0.0346286	-0.215902	0.0346286	0.0234661	0.820471	-0.0339263	0.742799	0.0856602	0.406636	-0.010446	0.919541	0.0957317	0.3535	0.111562	0.279187	-0.00738174	0.943096	0.485866	5.22e-07
S100A7	grey	0.109079	0.290096	-0.109079	0.290096	-0.00397183	0.969364	0.139492	0.175269	0.116852	0.256878	0.157088	0.126391	0.0487169	0.637388	0.0650054	0.52919	0.113836	0.269444	0.0224357	0.828231
SERPINA3	grey	0.164066	0.1102	-0.164066	0.1102	0.16819	0.101417	-0.0648083	0.530442	0.025142	0.807888	-0.0175229	0.865441	-0.0554115	0.591807	0.13731	0.182182	0.0159302	0.877571	0.570091	1.34e-09
HEXA-AS1	grey	0.228703	0.0250092	-0.228703	0.0250092	0.0320431	0.756619	0.0536578	0.603605	-0.00552831	0.957368	-0.0800504	0.438161	-0.0186156	0.857136	-0.0486094	0.638132	0.0135143	0.896025	0.420653	1.98e-05
MAGIX	grey	0.20518	0.0449198	-0.20518	0.0449198	-0.111342	0.280145	-0.0328577	0.750631	0.0903785	0.381183	-0.0175717	0.86507	0.0553764	0.592041	0.0928655	0.368163	0.0845459	0.41279	0.201874	0.0485639
TFF1	grey	0.0991063	0.336709	-0.0991063	0.336709	-0.0689528	0.504426	0.0125227	0.903616	-0.0707274	0.493492	0.0395388	0.702109	0.181293	0.0771089	0.0895994	0.385318	-0.00218958	0.983108	0.463885	1.93e-06
LINC00472	grey	0.230546	0.0238323	-0.230546	0.0238323	0.016288	0.874843	-0.175613	0.0870009	-0.077087	0.455358	-0.00644889	0.950277	0.0903193	0.381496	0.125949	0.221422	-0.037354	0.717857	0.318458	0.00156627
RP3-336K20__B.2	grey	0.166111	0.105773	-0.166111	0.105773	0.096031	0.35199	-0.0441691	0.669156	0.0677168	0.512115	0.13404	0.192917	-0.109442	0.288485	0.0233674	0.821213	0.0389058	0.70666	0.255995	0.0118202
CACNA1E	grey	0.247057	0.0152373	-0.247057	0.0152373	0.139883	0.174048	0.0750103	0.467628	-0.0245847	0.812067	-0.0797597	0.439832	-0.0562803	0.586001	0.0478733	0.643234	0.03617	0.726441	0.305696	0.00245515
NPY1R	grey	0.0728726	0.480444	-0.0728726	0.480444	0.0335971	0.745209	-0.0916598	0.374441	0.00734627	0.943369	0.0326468	0.75218	0.0529632	0.608306	0.102414	0.320752	-0.0724434	0.48304	0.396819	6.26e-05
ABCA12	grey	0.156705	0.12733	-0.156705	0.12733	0.0198734	0.847596	0.00797914	0.938499	0.00961409	0.92593	-0.000916744	0.992927	0.0782118	0.448787	-0.0271965	0.792529	0.0426641	0.679802	0.146267	0.155025
SEMA3E	grey	0.125215	0.22415	-0.125215	0.22415	0.011071	0.914745	-0.0700916	0.497395	-0.0559843	0.587976	0.125155	0.224372	0.129195	0.209648	0.153815	0.134588	-2.85e-05	0.99978	0.230188	0.024057
APOBR	grey	0.153108	0.136411	-0.153108	0.136411	0.189003	0.065147	-0.0655726	0.525595	-0.00407482	0.96857	-0.116246	0.259369	0.0150758	0.884091	0.231288	0.0233716	0.0144842	0.888609	0.0847523	0.411646
DCAF10	grey	0.153574	0.135207	-0.153574	0.135207	0.030729	0.766308	-0.120644	0.241654	0.0444312	0.667309	0.0537529	0.602962	0.110955	0.28183	0.075198	0.466511	-0.107275	0.298193	0.403614	4.55e-05
LRP1B	grey	0.0925429	0.369836	-0.0925429	0.369836	0.0625277	0.545039	0.120388	0.242662	-0.00365521	0.971805	0.0176743	0.864289	0.155	0.131575	0.0935107	0.36483	0.0481924	0.641021	0.200505	0.0501432
C14orf159	grey	0.261876	0.00995524	-0.261876	0.00995524	0.218531	0.0324328	0.117476	0.254327	-0.0709162	0.492337	-0.167934	0.101945	0.053136	0.607135	0.241511	0.0177629	-0.0686171	0.506508	0.320735	0.00144258
WFDC2	grey	0.084418	0.4135	-0.084418	0.4135	0.000248925	0.998079	-0.102181	0.32186	-0.0492592	0.633642	-0.0801669	0.437493	-0.0230736	0.823424	0.172336	0.0931508	0.0343451	0.739737	0.454269	3.34e-06
PTH	grey	0.141459	0.169201	-0.141459	0.169201	0.0661867	0.521716	0.0331142	0.748749	0.0235668	0.819714	0.0267263	0.796037	0.0400395	0.698518	0.104474	0.311062	0.0463028	0.654175	0.0458095	0.657626
ZNF711	grey	0.123904	0.229076	-0.123904	0.229076	0.106304	0.302616	-0.0829681	0.421596	0.00131296	0.98987	0.106396	0.302193	-0.183098	0.074162	-0.0515071	0.618213	-0.0633469	0.539773	0.0667622	0.518094
STEAP1	grey	0.132705	0.197428	-0.132705	0.197428	0.00455138	0.964896	0.076011	0.461692	0.0950849	0.356777	0.126962	0.217699	-0.150478	0.143356	-0.101479	0.325213	0.010068	0.922443	0.0149599	0.884976
FOCAD	grey	0.261057	0.0101982	-0.261057	0.0101982	0.174415	0.0892097	-0.0505007	0.625101	-0.0768737	0.456609	-0.0838411	0.41671	0.081431	0.430277	0.000735392	0.994326	0.0325455	0.752924	0.364995	0.000255829
CHML	grey	0.153122	0.136374	-0.153122	0.136374	0.038729	0.707932	-0.0917518	0.373959	0.0242435	0.814628	0.0625975	0.544589	0.0896259	0.385177	0.00465397	0.964105	-0.0627708	0.543473	0.0411671	0.690454
UGDH	grey	0.101739	0.323965	-0.101739	0.323965	-0.00742469	0.942765	-0.0658017	0.524146	0.00463625	0.964242	-0.0426405	0.67997	-0.114706	0.265776	-0.0281798	0.785206	0.00202746	0.984359	0.0704434	0.495234
GNA14	grey	0.140815	0.17117	-0.140815	0.17117	-0.0122509	0.905698	0.0780184	0.449913	0.0494803	0.632117	0.125485	0.223141	0.152132	0.138958	0.134725	0.190631	0.09545	0.354925	0.303034	0.00268986
SLC38A1	grey	0.0971422	0.34642	-0.0971422	0.34642	0.121644	0.237747	-0.193437	0.0589812	-0.0558257	0.589036	-0.117307	0.255018	-0.0146269	0.887519	0.116603	0.2579	-0.0664838	0.519845	0.103432	0.315938
GPR162	grey	0.176766	0.0849146	-0.176766	0.0849146	0.11327	0.271848	-0.119643	0.245612	0.0123702	0.904785	0.0497329	0.630378	0.116376	0.258834	0.160984	0.11714	0.0509104	0.622293	0.0231289	0.823009
KLHDC2	grey	0.189082	0.0650338	-0.189082	0.0650338	-0.159818	0.119853	0.0479513	0.642693	-0.12643	0.219648	0.119269	0.247099	0.0603753	0.558992	-0.00205471	0.984148	-0.00653297	0.94963	0.29463	0.00356911
KLHL41	grey	0.114985	0.264607	-0.114985	0.264607	-0.0223898	0.828576	-0.0858261	0.405725	0.0601998	0.560138	0.0900029	0.383173	0.159438	0.120747	0.0851832	0.409264	-0.0140635	0.891825	0.128382	0.212556
HHEX	grey	0.202476	0.0478823	-0.202476	0.0478823	-0.02339	0.821044	0.131239	0.202469	0.0304141	0.768635	0.0664216	0.520236	0.0957334	0.353491	-0.0811219	0.432036	0.0361247	0.72677	0.349669	0.000479271
PRRG4	grey	0.128144	0.213411	-0.128144	0.213411	-0.0265272	0.797524	0.00592192	0.954336	-0.0943119	0.360718	-0.19404	0.0581804	-0.0467761	0.65087	-0.047931	0.642834	-0.0707618	0.493282	0.364234	0.000264132
SH3BP4	grey	0.109572	0.287909	-0.109572	0.287909	0.222556	0.0292989	-0.202508	0.0478473	0.182298	0.0754563	-0.0082862	0.936137	0.0378889	0.71399	0.166722	0.104478	-0.0200857	0.845988	0.175573	0.0870744
FTO	grey	0.104451	0.311166	-0.104451	0.311166	0.0627103	0.543863	0.0742631	0.472086	0.0625567	0.544852	0.21121	0.038858	-0.187495	0.0673602	0.00276784	0.978648	0.0347723	0.736617	0.194174	0.058003
DHRS12	grey	0.176753	0.0849388	-0.176753	0.0849388	0.104238	0.31216	-0.0528288	0.609217	0.0979407	0.342451	0.138121	0.179589	0.129693	0.207882	0.0843218	0.414034	0.05033	0.626273	0.174095	0.0898086
ACADL	grey	0.139736	0.174505	-0.139736	0.174505	0.0676612	0.512462	0.06935	0.501968	0.123945	0.228919	0.168679	0.100414	-0.0636881	0.537588	-0.0270009	0.793988	-0.00607906	0.953125	0.259437	0.0106946
GLA	grey	0.092662	0.369218	-0.092662	0.369218	0.209819	0.0401923	0.0260418	0.801152	0.0149517	0.885038	0.143365	0.163471	0.00248784	0.980808	0.133344	0.19526	-0.0531118	0.607299	0.353344	0.000413477
GNA12	grey	0.179854	0.0795259	-0.179854	0.0795259	0.0516707	0.617097	-0.0685469	0.506944	0.183252	0.0739151	0.137291	0.182243	0.0281475	0.785446	0.0605769	0.557678	0.0827173	0.423005	0.214904	0.0354949
COBL	grey	0.0593111	0.565954	-0.0593111	0.565954	0.0669796	0.516729	-0.105062	0.308331	-0.16066	0.11789	0.0651404	0.528333	-0.09009	0.382711	-0.0144643	0.888761	-0.0864212	0.402465	0.232065	0.0228981
NUPR1	grey	0.0686806	0.506114	-0.0686806	0.506114	0.229933	0.0242181	-0.0686948	0.506026	0.160068	0.119268	0.076202	0.460565	-0.0161157	0.876157	0.0619779	0.548587	0.00831049	0.93595	-0.194711	0.0572992
ITGA2	grey	0.110675	0.283054	-0.110675	0.283054	-0.0772025	0.45468	-0.142444	0.166222	0.0425415	0.680672	0.0997086	0.333766	-0.17276	0.0923359	0.0145801	0.887877	0.0892131	0.387379	0.386637	9.98e-05
ANKRD53	grey	0.115266	0.263433	-0.115266	0.263433	0.169034	0.0996886	-0.0328018	0.751042	0.031574	0.760074	0.131165	0.202726	-0.160105	0.11918	0.0472354	0.647669	-0.0576243	0.577071	0.16223	0.114293
TRIM17	grey	0.116798	0.257097	-0.116798	0.257097	0.0463309	0.653978	0.132366	0.198584	0.104435	0.311242	0.0757528	0.46322	-0.192379	0.0604066	-0.00744283	0.942626	0.0751079	0.467047	0.132703	0.197434
EPN1	grey	0.116263	0.259301	-0.116263	0.259301	-0.183145	0.0740863	0.0599813	0.561565	-0.0357602	0.729419	-0.0298462	0.772837	-0.151262	0.141258	-0.0442117	0.668856	-0.0115576	0.911013	0.303168	0.00267755
PPT1	grey	0.139579	0.174996	-0.139579	0.174996	0.108892	0.29093	0.0380774	0.712629	-0.0179709	0.862034	-0.0510518	0.621325	-0.0311108	0.763489	0.0840278	0.415669	0.0652932	0.527364	-0.144609	0.15981
PKD2L2	grey	0.109524	0.288118	-0.109524	0.288118	0.0242806	0.81435	-0.201653	0.0488161	0.0196269	0.849464	0.0819016	0.427609	0.209834	0.0401773	0.0381005	0.712462	0.0513886	0.619022	0.0458451	0.657377
CTB-176F20.3	grey	0.140058	0.173506	-0.140058	0.173506	0.074338	0.471638	0.104531	0.310795	0.145664	0.156753	0.04518	0.662041	-0.0690945	0.503548	-0.127896	0.214306	0.032287	0.754825	0.0754723	0.464882
MEF2BNB	grey	0.115169	0.26384	-0.115169	0.26384	-0.00255009	0.980327	-0.101365	0.32576	-0.0444146	0.667426	-0.101837	0.323497	0.0333612	0.746938	0.0330042	0.749556	0.0216185	0.834396	0.266517	0.00867069
PBOV1	grey	0.133369	0.195176	-0.133369	0.195176	0.0996547	0.33403	0.0522421	0.613203	-0.0123319	0.905078	0.0529957	0.608085	0.152898	0.136956	0.0696573	0.50007	0.0715243	0.488624	0.139357	0.175691
ZBTB7B	grey	0.189026	0.0651136	-0.189026	0.0651136	0.107304	0.298064	0.0128537	0.901082	-0.0209798	0.839222	-0.0103885	0.919983	-0.107323	0.297978	-0.00757024	0.941645	-0.0507077	0.623682	0.0798775	0.439154
PLCXD1	grey	0.11424	0.267737	-0.11424	0.267737	0.0625098	0.545154	0.0901673	0.382301	-0.0380518	0.712814	-0.120371	0.242728	0.129216	0.209576	0.168916	0.0999284	0.0784275	0.447533	-0.153954	0.134231
SLC6A4	grey	0.0756521	0.463817	-0.0756521	0.463817	-0.0588502	0.568981	-0.187631	0.0671585	-0.107036	0.299281	-0.044398	0.667542	0.136325	0.185369	0.128199	0.213214	0.00539472	0.958397	0.175686	0.0868671
HIST1H2BL	grey	0.132708	0.197416	-0.132708	0.197416	0.180169	0.0789918	-0.0747329	0.46928	-0.0386801	0.708284	-0.134495	0.191398	0.0252029	0.807432	0.00558211	0.956953	0.0150141	0.884562	0.136221	0.185707
C9	grey	0.0979911	0.342202	-0.0979911	0.342202	0.116764	0.25724	-0.0626255	0.544409	-0.0775543	0.452622	-0.0626382	0.544327	0.0215515	0.834902	0.14052	0.172078	0.0467005	0.651397	0.222161	0.0295949
SLC1A4	grey	0.0770866	0.45536	-0.0770866	0.45536	0.0477354	0.644192	-0.0315744	0.76007	-0.0851215	0.409605	-0.0136026	0.895349	-0.10655	0.301489	-0.00350851	0.972936	-0.0461944	0.654932	0.197726	0.0534771
STAG3	grey	0.0979293	0.342507	-0.0979293	0.342507	0.162113	0.11456	0.208364	0.0416279	-0.00452448	0.965104	-0.0109963	0.915318	0.0443042	0.668204	0.128569	0.211884	0.0380494	0.712831	-0.0611414	0.554006
SUSD5	grey	0.0594348	0.565142	-0.0594348	0.565142	0.0897751	0.384383	-0.100112	0.331806	0.0476514	0.644776	0.0741941	0.472499	-0.0508265	0.622867	-0.0538222	0.602494	-0.0712621	0.490222	-0.00356779	0.972479
TRAF6	grey	0.101526	0.324986	-0.101526	0.324986	-0.110827	0.282388	-0.0508011	0.623041	0.0322494	0.755101	0.144528	0.160046	-0.0358752	0.728583	0.0051808	0.960045	-0.0641585	0.534581	0.336988	0.000787038
HIST1H2AL	grey	0.116823	0.256996	-0.116823	0.256996	-0.0242166	0.81483	0.00719052	0.944567	0.0217216	0.833618	0.0170147	0.869308	0.0352034	0.733473	0.0145007	0.888483	0.0135298	0.895906	0.139945	0.173856
PLCL1	grey	0.106803	0.300337	-0.106803	0.300337	0.0607597	0.556487	0.099966	0.332514	0.176246	0.0858515	0.139118	0.176438	-0.0197623	0.848437	0.088369	0.391904	-0.00353029	0.972768	0.164502	0.109244
ERGIC3	grey	0.144556	0.159963	-0.144556	0.159963	0.255975	0.0118271	0.0391327	0.705027	0.0117037	0.909893	-0.037896	0.713939	-0.0949776	0.357322	0.0348477	0.736067	-0.0399477	0.699176	0.199198	0.0516894
ABHD6	grey	0.163928	0.110503	-0.163928	0.110503	0.0652347	0.527735	0.116005	0.260365	0.165533	0.10701	0.152688	0.137503	0.0374632	0.717067	-0.0190584	0.853775	0.0445989	0.666127	0.177463	0.0836732
CDKL1	grey	0.17751	0.0835913	-0.17751	0.0835913	0.0633549	0.539722	0.0961287	0.351498	-0.00664486	0.948768	0.000708063	0.994537	0.0317385	0.758861	0.0961952	0.351164	0.0199818	0.846775	0.0309695	0.764532
CALCOCO2	grey	0.0946507	0.358987	-0.0946507	0.358987	-0.0871027	0.398751	0.0588339	0.569089	-0.175	0.0881264	-0.0895932	0.385351	-0.0131852	0.898544	-0.0508327	0.622825	-0.0355138	0.731213	-0.0577354	0.576336
NOL6	grey	0.0699112	0.498506	-0.0699112	0.498506	0.178821	0.0812978	0.0754707	0.464892	0.0549243	0.595074	0.0376555	0.715677	-0.00273522	0.9789	0.127585	0.215433	-0.0559568	0.58816	0.141098	0.170302
ALOX12	grey	0.0793818	0.442009	-0.0793818	0.442009	0.0673489	0.514415	-0.187805	0.0669	0.0607155	0.556775	0.0317931	0.758459	0.0316295	0.759664	0.0795319	0.441143	-0.048314	0.640178	0.325087	0.00123048
SLC12A2	grey	0.0396145	0.701566	-0.0396145	0.701566	-0.141412	0.169344	-0.126839	0.218148	-0.0702659	0.496324	0.0173256	0.866941	-0.0171498	0.86828	-0.134598	0.191052	-0.0116433	0.910355	0.220872	0.0305776
SLC46A3	grey	0.0665061	0.519704	-0.0665061	0.519704	0.00805823	0.937891	-0.0141937	0.89083	0.129165	0.209757	0.0919465	0.372942	-0.0388561	0.707017	-0.0243864	0.813555	-0.073041	0.479428	0.0175175	0.865482
TXLNGY	grey	0.0837512	0.417212	-0.0837512	0.417212	-0.0252095	0.807382	-0.0953481	0.355441	0.0940856	0.361876	-0.0247134	0.811102	0.105566	0.306003	0.110185	0.285205	0.075862	0.462574	-0.0476653	0.644678
CDKL3	grey	0.0473091	0.647155	-0.0473091	0.647155	-0.11276	0.274024	0.1544	0.133095	-0.067086	0.516062	0.00574844	0.955672	-0.00683139	0.947332	-0.178317	0.0821726	-0.0339308	0.742766	-0.093259	0.366128
SYT1	grey	0.0405584	0.694803	-0.0405584	0.694803	-0.0501416	0.627566	-0.162063	0.114674	-0.102645	0.319654	-0.0654624	0.526292	0.171932	0.0939321	0.0137928	0.893895	0.0686297	0.50643	0.311212	0.00202651
CACNA1S	grey	0.0902349	0.381943	-0.0902349	0.381943	0.0747301	0.469297	-0.0504274	0.625604	0.0565317	0.584326	-0.0520075	0.6148	0.0679693	0.510539	0.142239	0.166839	0.0619345	0.548867	-0.0656231	0.525275
TNNI1	grey	0.20798	0.0420146	-0.20798	0.0420146	0.0895594	0.385531	0.024093	0.815758	0.042066	0.68405	0.0751158	0.467	-0.0384358	0.710044	-0.063016	0.541897	0.0426171	0.680136	0.25776	0.0112306
PTHLH	grey	0.0806242	0.434875	-0.0806242	0.434875	-0.144449	0.160277	-0.00251638	0.980587	0.0366255	0.723134	0.117644	0.253645	-0.00529164	0.959191	-0.0745073	0.470626	-0.0277366	0.788504	0.327342	0.00113213
GIF	grey	0.0666486	0.518808	-0.0666486	0.518808	-0.0565453	0.584235	-0.0547095	0.596517	0.0455885	0.659175	0.00413911	0.968074	-0.029405	0.776106	-0.0421689	0.683319	0.0348016	0.736403	0.309834	0.0021267
PTPN3	grey	0.0564591	0.584809	-0.0564591	0.584809	0.0370821	0.719825	-0.0640728	0.535128	0.0542975	0.599289	-0.056347	0.585556	0.137156	0.182678	0.0944909	0.359803	-0.0697162	0.499707	0.401447	5.04e-05
ZKSCAN5	grey	0.117066	0.256001	-0.117066	0.256001	0.0845362	0.412844	0.0290644	0.778633	0.110483	0.283894	0.19112	0.0621406	-0.142624	0.16568	-0.00479534	0.963016	0.0363641	0.725031	0.0166334	0.872212
TRO	grey	0.111238	0.280597	-0.111238	0.280597	0.207012	0.0430004	-0.00529478	0.959167	0.120832	0.240914	0.0334976	0.745938	0.0851648	0.409366	0.228246	0.0253086	-0.00746185	0.942479	0.134355	0.191863
CBFA2T3	grey	0.0640139	0.535504	-0.0640139	0.535504	0.00850504	0.934454	0.111091	0.281237	-0.012804	0.901462	0.0469553	0.64962	0.0626851	0.544025	0.0706761	0.493807	-0.000483226	0.996272	0.351633	0.000443002
ANPEP	grey	0.0270135	0.793893	-0.0270135	0.793893	0.0776817	0.451877	-0.0996818	0.333897	0.087728	0.39536	0.0301866	0.770318	-0.0117994	0.909159	0.194254	0.0578984	-0.0255935	0.804506	0.209139	0.0408581
GPR25	grey	0.0665141	0.519654	-0.0665141	0.519654	-0.0231392	0.822931	0.0791622	0.443277	0.0972934	0.345666	0.147872	0.150496	-0.159752	0.120008	-0.082126	0.426339	-0.0623437	0.546225	-0.0754772	0.464853
NUDT13	grey	0.0801451	0.437618	-0.0801451	0.437618	-0.0228226	0.825315	-0.168431	0.10092	-0.0046582	0.964073	-0.0119581	0.907943	0.127614	0.215325	0.109425	0.288557	0.0270894	0.793328	0.0802801	0.436844
ZNF586	grey	0.0685135	0.507152	-0.0685135	0.507152	-0.0707558	0.493318	0.00592045	0.954347	-0.121672	0.237638	-0.0964201	0.350034	0.158612	0.122707	0.0229604	0.824277	-0.046642	0.651806	0.194281	0.0578622
ANGEL1	grey	0.0550572	0.594182	-0.0550572	0.594182	0.211287	0.0387856	-0.124256	0.227747	0.109885	0.286526	0.112104	0.276843	-0.0785847	0.44662	0.143049	0.164409	-0.0534994	0.604675	0.197867	0.053304
LGSN	grey	0.0803916	0.436206	-0.0803916	0.436206	-0.0284227	0.783399	0.176443	0.0854944	0.0757486	0.463245	0.063027	0.541826	-0.0786726	0.44611	-0.0975488	0.344396	0.0315746	0.760069	0.0294906	0.775472
MMACHC	grey	0.0463064	0.654149	-0.0463064	0.654149	0.090047	0.382939	-0.112771	0.27398	0.0861824	0.403771	-0.0398662	0.69976	-0.163561	0.111314	0.0606879	0.556955	0.0469919	0.649365	0.0792508	0.442765
SPRR3	grey	0.056449	0.584877	-0.056449	0.584877	0.0988592	0.337922	0.0824098	0.424737	0.0754712	0.464889	0.0910006	0.3779	-0.0450095	0.663239	-0.0583769	0.572098	-0.0876575	0.395742	0.211061	0.0389999
LTF	pink	0.324032	0.00127913	-0.324032	0.00127913	0.115942	0.260624	0.227227	0.0259868	0.330334	0.00101264	0.414127	2.74e-05	0.100934	0.327832	0.211375	0.0387026	0.133819	0.193658	0.255086	0.0121341
OGN	pink	0.330183	0.00101838	-0.330183	0.00101838	-0.156316	0.12829	0.090223	0.382006	0.388216	9.29e-05	0.621551	1.4e-11	0.0116965	0.909948	-0.103194	0.317057	0.0687991	0.505379	0.0940805	0.361902
CYP4F8	pink	0.220261	0.0310526	-0.220261	0.0310526	-0.0401904	0.697437	0.0532237	0.606541	0.152784	0.137251	0.189935	0.0638093	0.135674	0.187499	0.150925	0.142158	0.101684	0.324232	0.221651	0.0299805
ACKR1	pink	0.276101	0.00647049	-0.276101	0.00647049	0.0400516	0.698431	0.301567	0.00282765	0.313437	0.00187364	0.753099	8.74e-19	0.154903	0.131819	0.191464	0.0616631	0.0533437	0.605728	0.153498	0.135402
MFAP4	pink	0.282282	0.00532859	-0.282282	0.00532859	0.179468	0.0801837	0.275205	0.00665287	0.45798	2.71e-06	0.755866	5.52e-19	-0.0236485	0.819099	0.063474	0.538959	0.00481969	0.962828	0.0594344	0.565145
MAOB	pink	0.232358	0.0227214	-0.232358	0.0227214	0.224416	0.0279397	0.0464023	0.653479	0.25216	0.0131942	0.432696	1.07e-05	-0.0693348	0.502062	0.113634	0.270301	-0.0708881	0.492509	0.206228	0.0438135
CX3CR1	pink	0.366291	0.000242251	-0.366291	0.000242251	0.159676	0.120186	0.0328517	0.750675	0.116329	0.259026	0.39095	8.21e-05	0.143473	0.16315	0.199468	0.0513667	0.0363655	0.725021	0.284225	0.00500876
APOD	pink	0.243965	0.0166042	-0.243965	0.0166042	0.223256	0.0287808	0.253464	0.0127122	0.313864	0.0018455	0.527984	3.24e-08	0.0661949	0.521664	0.268568	0.00815113	0.172654	0.092538	0.0664321	0.52017
NLGN4X	pink	0.296722	0.00332896	-0.296722	0.00332896	0.0308655	0.7653	0.027226	0.792309	0.105046	0.308406	0.248438	0.0146591	0.0528283	0.609221	-0.0818539	0.427879	-0.11708	0.255943	0.263776	0.00941043
C3	pink	0.422626	1.79e-05	-0.422626	1.79e-05	0.0512364	0.620063	0.550064	6.43e-09	0.329047	0.00106256	0.623151	1.2e-11	0.126174	0.22059	0.190247	0.0633669	0.169039	0.0996792	0.0812999	0.431023
C7	pink	0.284096	0.00502935	-0.284096	0.00502935	0.0188526	0.855337	0.251074	0.0136079	0.187546	0.0672846	0.656621	3.77e-13	-0.0500502	0.628194	-0.0410771	0.691097	-0.100519	0.329835	0.0856844	0.406503
KRT15	pink	0.13952	0.175179	-0.13952	0.175179	0.198032	0.0531021	0.0166524	0.872067	0.275273	0.00663882	0.406189	4.02e-05	0.0598679	0.562306	0.263726	0.00942445	0.110796	0.282525	0.0285712	0.782296
PLIN1	pink	0.215827	0.0346934	-0.215827	0.0346934	0.179172	0.080692	0.0799159	0.438934	0.251575	0.0134159	0.431194	1.16e-05	0.11714	0.255697	0.139177	0.176252	-0.100672	0.329093	0.14065	0.171676
ZNF385D	pink	0.282526	0.00528743	-0.282526	0.00528743	-0.128046	0.213765	0.0298187	0.773041	0.158768	0.122335	0.284047	0.00503724	0.285249	0.00484707	0.172957	0.0919598	0.161452	0.116065	0.207614	0.0423848
ABCA8	pink	0.27097	0.00757782	-0.27097	0.00757782	-0.185708	0.070061	0.224743	0.0277063	0.388446	9.2e-05	0.719374	1.51e-16	0.0748243	0.468735	-0.0128768	0.900905	0.0925915	0.369584	0.186184	0.069333
C1S	pink	0.293922	0.0036538	-0.293922	0.0036538	-0.119447	0.24639	0.477059	8.92e-07	0.712671	3.83e-16	0.76675	8.54e-20	-0.0447114	0.665336	0.08788	0.394539	0.290576	0.00407887	-0.0246265	0.811753
IRAK3	pink	0.348718	0.000497799	-0.348718	0.000497799	-0.144282	0.160767	0.149893	0.144934	0.342936	0.000625289	0.483851	5.91e-07	0.109538	0.288058	0.195784	0.0559143	0.195444	0.0563507	0.152729	0.137396
TFAP2B	pink	0.194173	0.0580045	-0.194173	0.0580045	-0.0580533	0.574234	0.0510509	0.621331	0.290636	0.00407078	0.420457	2e-05	0.136613	0.184433	0.102401	0.320814	0.0157608	0.878864	0.209228	0.0407703
MEOX1	pink	0.357838	0.000344329	-0.357838	0.000344329	0.0265779	0.797145	0.237611	0.0197483	0.337999	0.000757105	0.693015	5.13e-15	0.0466297	0.651891	0.143363	0.163477	0.0935638	0.364557	0.179217	0.0806138
VWF	pink	0.417693	2.29e-05	-0.417693	2.29e-05	0.345147	0.00057338	0.283938	0.00505486	0.480755	7.14e-07	0.674027	5.21e-14	0.0207135	0.841236	0.202137	0.0482656	0.158879	0.122073	0.124182	0.228024
SERPING1	pink	0.400387	5.3e-05	-0.400387	5.3e-05	-0.0822685	0.425535	0.531178	2.58e-08	0.720016	1.37e-16	0.747773	2.08e-18	-0.0347516	0.736768	0.261133	0.0101756	0.436975	8.54e-06	0.0630277	0.541822
CFD	pink	0.232542	0.0226113	-0.232542	0.0226113	0.443695	5.96e-06	0.171253	0.0952563	0.297022	0.00329583	0.454463	3.3e-06	-0.198428	0.052618	-0.0407871	0.693168	-0.262986	0.0096337	0.124915	0.22527
IL33	pink	0.282153	0.00535056	-0.282153	0.00535056	-0.105663	0.305557	0.347876	0.000514746	0.236269	0.0204742	0.616361	2.31e-11	0.0112056	0.913712	0.0940083	0.362272	0.142582	0.165807	0.282556	0.0052824
PDE2A	pink	0.294674	0.00356391	-0.294674	0.00356391	0.142211	0.166923	0.00275057	0.978781	0.204303	0.0458636	0.538668	1.5e-08	0.139608	0.174906	0.27864	0.00597754	0.125228	0.224101	0.0634114	0.53936
PDLIM1	pink	0.337447	0.000773313	-0.337447	0.000773313	0.0460149	0.656188	0.0653876	0.526766	0.431401	1.14e-05	0.518245	6.37e-08	0.141722	0.168403	0.376296	0.000157774	0.311076	0.00203621	0.392792	7.54e-05
DPT	pink	0.259256	0.0107516	-0.259256	0.0107516	0.0641756	0.534472	0.330242	0.00101614	0.665976	1.32e-13	0.727205	4.88e-17	-0.101799	0.323682	0.0336883	0.744541	0.0805689	0.435191	0.126212	0.220454
LRRC2	pink	0.235949	0.0206503	-0.235949	0.0206503	-0.0500659	0.628086	0.236274	0.0204715	0.070627	0.494108	0.279207	0.0058722	0.0597551	0.563044	0.0607031	0.556856	0.121782	0.23721	-0.00622179	0.952026
TMPRSS3	pink	0.213974	0.0363175	-0.213974	0.0363175	-0.00156086	0.987958	0.100871	0.328134	0.210463	0.0395705	0.350317	0.000467015	0.187104	0.0679436	0.134198	0.192387	0.0890547	0.388225	0.23171	0.0231133
BMPR1B	pink	0.169664	0.0984141	-0.169664	0.0984141	-0.0292901	0.776958	-0.0289986	0.779122	-0.199984	0.0507547	-0.274642	0.00676982	0.207949	0.0420456	0.138858	0.177255	-0.0103218	0.920494	0.25104	0.0136212
FOS	pink	0.162978	0.112612	-0.162978	0.112612	0.250917	0.0136685	0.072659	0.481735	0.216154	0.0344132	0.445996	5.26e-06	0.0910839	0.377462	0.0542447	0.599644	-0.149539	0.145898	-0.0172255	0.867704
SCML1	pink	0.214014	0.0362813	-0.214014	0.0362813	-0.0275303	0.790041	0.181556	0.0766742	0.225279	0.0273272	0.383671	0.000113988	0.149759	0.145299	0.0270479	0.793637	0.0147657	0.886459	-0.0226007	0.826986
SFRP4	pink	0.293246	0.00373632	-0.293246	0.00373632	-0.131111	0.202914	0.24347	0.0168325	0.589205	2.7e-10	0.720458	1.29e-16	0.0512932	0.619674	0.0164496	0.873612	0.193686	0.0586489	0.0804831	0.435682
TGFBR3	pink	0.251208	0.0135565	-0.251208	0.0135565	-0.0218692	0.832504	-0.0330997	0.748856	0.14408	0.16136	0.457266	2.82e-06	0.24981	0.0141035	0.218191	0.0327101	0.17496	0.0881988	0.043668	0.672694
ALDH2	pink	0.369458	0.000211823	-0.369458	0.000211823	0.211235	0.0388351	0.24538	0.0159659	0.381822	0.000123754	0.418712	2.18e-05	-0.0331753	0.748301	0.280774	0.00558939	0.130148	0.206278	0.142517	0.166001
CLU	pink	0.259454	0.0106894	-0.259454	0.0106894	0.112392	0.275607	0.00834904	0.935654	0.22399	0.028246	0.43597	9e-06	-0.0256803	0.803856	0.164847	0.108492	0.0816824	0.42885	0.0458312	0.657474
CXCL12	pink	0.328824	0.00107145	-0.328824	0.00107145	-0.112106	0.276836	0.358229	0.000338839	0.666986	1.18e-13	0.797	2.67e-22	0.030502	0.767985	0.113235	0.271997	0.198013	0.0531248	0.133322	0.195334
GATA3	pink	0.191963	0.0609749	-0.191963	0.0609749	-0.0213618	0.836335	-0.314602	0.00179779	-0.19588	0.0557927	-0.288432	0.00437388	0.361402	0.000297229	0.334906	0.000852141	-0.0422604	0.682668	0.44711	4.95e-06
HMGCS2	pink	0.111659	0.278767	-0.111659	0.278767	0.215707	0.0347965	0.0385643	0.709118	0.102553	0.320092	0.253462	0.012713	-0.00315999	0.975624	0.0334684	0.746153	-0.0729851	0.479765	0.138538	0.178268
CFH	pink	0.287029	0.00457717	-0.287029	0.00457717	-0.0332433	0.747802	0.247927	0.0148709	0.635257	3.6e-12	0.769569	5.18e-20	-0.0144114	0.889166	-0.0024093	0.981413	0.156299	0.128333	0.154141	0.133754
SPARCL1	pink	0.267889	0.0083201	-0.267889	0.0083201	-0.256969	0.0114917	0.14841	0.148999	0.456007	3.03e-06	0.831924	8.86e-26	0.149284	0.146594	-0.0278542	0.787628	0.111827	0.278039	0.120463	0.242364
RAB38	pink	0.190367	0.0631977	-0.190367	0.0631977	0.00523121	0.959657	0.145274	0.157877	0.153521	0.135345	0.235908	0.020673	-0.156587	0.127622	-0.133724	0.193978	-0.132613	0.197741	0.174779	0.0885347
ZKSCAN7	pink	0.232216	0.0228071	-0.232216	0.0228071	-0.0693057	0.502242	0.14107	0.170388	0.10844	0.292946	0.212224	0.0379099	0.128471	0.212237	-0.0512728	0.619813	0.0841439	0.415023	0.05871	0.569904
FCER1A	pink	0.339026	0.000727765	-0.339026	0.000727765	0.04012	0.697941	0.172246	0.0933239	0.367752	0.000227745	0.65312	5.52e-13	-0.0581046	0.573895	0.0221476	0.830403	-0.049076	0.634907	0.171	0.0957533
S1PR1	pink	0.426792	1.45e-05	-0.426792	1.45e-05	-0.0321477	0.755849	0.388894	9.01e-05	0.373509	0.000178043	0.702764	1.46e-15	0.105807	0.304895	0.227614	0.0257274	0.312482	0.00193792	0.0389274	0.706504
CLCA2	pink	0.252429	0.0130937	-0.252429	0.0130937	-0.0510733	0.621178	0.0520136	0.614759	0.328687	0.0010769	0.435776	9.09e-06	0.118712	0.249329	0.13396	0.193185	0.257296	0.011383	0.299973	0.00298455
CAV1	pink	0.295891	0.00342262	-0.295891	0.00342262	0.029563	0.774936	0.116325	0.259043	0.604287	7.09e-11	0.893364	2.01e-34	0.0435358	0.673628	0.0675534	0.513136	0.148065	0.149959	0.069848	0.498895
TAT	pink	0.191801	0.0611987	-0.191801	0.0611987	0.0369932	0.720468	-0.0999711	0.332489	-0.0526554	0.610394	0.237649	0.0197279	-0.014317	0.889887	0.0733171	0.477764	0.110539	0.28365	0.301928	0.00279321
EGR3	pink	0.273781	0.00695208	-0.273781	0.00695208	0.00519563	0.959931	-0.0598563	0.562382	0.154303	0.133342	0.320203	0.00147065	0.229896	0.0242415	0.0736468	0.475781	-0.0337056	0.744414	0.306061	0.00242443
PDZK1	pink	0.134556	0.191193	-0.134556	0.191193	-0.113369	0.271427	0.0856419	0.406737	0.024095	0.815743	0.172097	0.0936122	0.186032	0.0695654	0.150916	0.142181	-0.0258946	0.802253	0.346631	0.000540773
NDRG2	pink	0.370377	0.000203674	-0.370377	0.000203674	0.0492232	0.633891	0.221455	0.0301297	0.397867	5.96e-05	0.608762	4.7e-11	0.0834722	0.41877	0.302784	0.00271292	0.479587	7.66e-07	0.0931254	0.366818
ADH1B	pink	0.192329	0.0604755	-0.192329	0.0604755	-0.0235912	0.81953	0.043184	0.676117	0.243477	0.0168292	0.627033	8.21e-12	0.0162347	0.87525	-0.065763	0.52439	-0.179301	0.0804706	0.197643	0.0535806
PROL1	pink	0.216326	0.034266	-0.216326	0.034266	-0.0495384	0.631717	0.0873732	0.397282	0.357553	0.000348378	0.432315	1.09e-05	0.0052529	0.95949	0.328636	0.00107898	0.301583	0.00282617	0.244057	0.0165619
PDK4	pink	0.226288	0.0266262	-0.226288	0.0266262	-0.182532	0.0750768	0.0934257	0.365268	0.183174	0.0740393	0.401028	5.14e-05	0.0130726	0.899406	0.00492148	0.962044	0.186668	0.0686	-0.00197921	0.984731
ITM2A	pink	0.205806	0.044256	-0.205806	0.044256	-0.0130943	0.899239	0.496554	2.67e-07	0.143776	0.162254	0.652013	6.23e-13	-0.110627	0.283263	-0.0847547	0.411633	-0.0261199	0.800568	0.0736796	0.475584
CXCL2	pink	0.165155	0.107824	-0.165155	0.107824	-0.0900518	0.382914	0.173883	0.090206	0.328378	0.00108939	0.619575	1.7e-11	0.0351138	0.734127	-0.0149261	0.885234	0.034815	0.736306	0.00146802	0.988674
KRT5	pink	0.157647	0.125032	-0.157647	0.125032	-0.0845929	0.412529	0.0860209	0.404656	0.323441	0.00130712	0.546025	8.72e-09	0.186962	0.0681575	0.279297	0.00585561	0.302388	0.00274974	0.141731	0.168374
C1R	pink	0.263408	0.00951371	-0.263408	0.00951371	0.0335021	0.745905	0.430586	1.19e-05	0.687824	9.84e-15	0.799373	1.63e-22	-0.0455199	0.659656	0.132984	0.196478	0.263329	0.00953612	-0.0859677	0.404948
CRIP1	pink	0.189945	0.0637956	-0.189945	0.0637956	0.371814	0.000191518	-0.181876	0.0761473	-0.102551	0.320098	-0.351611	0.000443392	0.1189	0.248577	0.167122	0.103638	-0.145116	0.158335	0.331459	0.000970789
IER2	pink	0.305506	0.00247124	-0.305506	0.00247124	-0.0713957	0.489407	0.158931	0.121949	0.403556	4.56e-05	0.412739	2.93e-05	0.436131	8.92e-06	0.583224	4.51e-10	0.509739	1.13e-07	0.127311	0.216426
MGP	pink	0.180579	0.0783	-0.180579	0.0783	0.162557	0.113557	-0.00117606	0.990927	0.248549	0.0146134	0.435984	8.99e-06	0.126455	0.219558	0.167506	0.102835	0.0599366	0.561857	0.0602699	0.55968
DIRAS3	pink	0.215953	0.0345849	-0.215953	0.0345849	-0.00710305	0.945241	0.00520833	0.959833	0.254634	0.0122927	0.412847	2.91e-05	0.0859333	0.405137	0.106113	0.303488	0.0640761	0.535107	0.146037	0.155682
COL14A1	pink	0.306297	0.00240472	-0.306297	0.00240472	-0.109432	0.288529	0.142848	0.165011	0.582428	4.82e-10	0.787524	1.8e-21	-0.0215245	0.835106	0.0526495	0.610434	0.204897	0.0452225	0.115475	0.262563
RBPMS	pink	0.294229	0.00361688	-0.294229	0.00361688	0.333912	0.000884917	-0.094164	0.361474	0.35745	0.000349846	0.3415	0.000661277	0.227437	0.0258459	0.392479	7.65e-05	0.0958596	0.352854	0.218955	0.0320902
FABP4	pink	0.108095	0.294495	-0.108095	0.294495	-0.00406687	0.968631	0.0627849	0.543382	0.35131	0.000448789	0.559568	3.09e-09	0.0557307	0.589671	-0.00222265	0.982853	-0.100282	0.33098	0.134371	0.19181
AOC3	pink	0.239464	0.0187825	-0.239464	0.0187825	0.126738	0.218518	0.186163	0.0693654	0.384034	0.000112153	0.584371	4.09e-10	0.13918	0.176245	0.31716	0.00164096	0.133681	0.194124	0.104217	0.31226
IGFBP7	pink	0.255983	0.0118241	-0.255983	0.0118241	-0.191984	0.060946	0.166325	0.105318	0.593866	1.8e-10	0.6378	2.78e-12	0.328942	0.00106671	0.263525	0.00948068	0.310468	0.00208004	0.0552465	0.592912
FAM129A	pink	0.201742	0.0487138	-0.201742	0.0487138	-0.059286	0.566119	-0.0722671	0.484108	0.0803203	0.436614	0.264533	0.00920079	0.163363	0.111754	0.116563	0.258065	0.0614409	0.552063	0.196602	0.0548775
PLSCR4	pink	0.287788	0.0044662	-0.287788	0.0044662	-0.292899	0.00377927	-0.0731832	0.47857	0.508566	1.22e-07	0.678774	2.97e-14	0.192016	0.0609033	0.0521522	0.613815	0.185365	0.0705893	0.120335	0.242871
FBLN1	pink	0.291092	0.00401054	-0.291092	0.00401054	0.0119159	0.908266	0.189111	0.0649915	0.729947	3.26e-17	0.680357	2.45e-14	-0.0521369	0.613919	0.210164	0.0398577	0.345735	0.000560253	-0.0284751	0.78301
RGS5	pink	0.178627	0.0816337	-0.178627	0.0816337	-0.185355	0.0706046	0.00584103	0.954959	-0.146413	0.154608	0.253599	0.0126632	0.10773	0.296138	-0.0590231	0.567845	-0.00512805	0.960452	0.213843	0.036435
CLDN5	pink	0.154071	0.133932	-0.154071	0.133932	0.346899	0.000535064	-0.0200625	0.846163	0.436126	8.93e-06	0.66729	1.14e-13	0.0396319	0.701441	0.234206	0.0216347	-0.0069837	0.946159	0.102107	0.32221
DDR2	pink	0.245521	0.0159037	-0.245521	0.0159037	-0.101238	0.326368	0.037113	0.719601	0.503181	1.74e-07	0.595974	1.49e-10	0.0460515	0.655932	0.118229	0.251274	0.128778	0.211136	-0.0118546	0.908736
ABCA6	pink	0.284633	0.00494381	-0.284633	0.00494381	-0.182384	0.0753168	0.236922	0.0201184	0.244957	0.0161543	0.457039	2.86e-06	0.282115	0.00535706	0.0866654	0.401132	0.189673	0.0641828	0.120459	0.242382
ITGA7	pink	0.184528	0.0718919	-0.184528	0.0718919	0.199538	0.0512827	0.0419275	0.685036	0.348678	0.000498595	0.603836	7.39e-11	0.0460284	0.656094	0.207285	0.0427203	-0.0415242	0.687908	0.143988	0.16163
PROS1	pink	0.224131	0.028144	-0.224131	0.028144	-0.233467	0.0220637	0.109641	0.287602	0.420672	1.98e-05	0.762067	1.93e-19	-0.021076	0.838495	-0.237519	0.0197971	0.0136561	0.894941	0.088216	0.392727
FHOD3	pink	0.176517	0.0853623	-0.176517	0.0853623	0.0672712	0.514901	0.0268709	0.794958	0.381857	0.000123565	0.440003	7.27e-06	-0.102049	0.322486	-0.0667136	0.518399	-0.0500701	0.628058	0.13739	0.181925
MMRN2	pink	0.345019	0.000576279	-0.345019	0.000576279	0.0662117	0.521558	0.16666	0.104608	0.5141	8.44e-08	0.720163	1.35e-16	0.152662	0.137571	0.340289	0.000693084	0.320068	0.00147787	0.0821111	0.426424
CELF2	pink	0.322473	0.00135419	-0.322473	0.00135419	-0.217241	0.0334952	0.58012	5.85e-10	0.39267	7.59e-05	0.661341	2.23e-13	0.0346393	0.737588	-0.0131531	0.89879	0.224699	0.0277376	-0.0322687	0.754959
LHFP	pink	0.251367	0.0134952	-0.251367	0.0134952	-0.284665	0.00493874	0.0501585	0.62745	0.511851	9.82e-08	0.768825	5.91e-20	0.153438	0.135559	0.132443	0.198321	0.276888	0.00631394	0.0521007	0.614166
ALDH1A3	pink	0.145884	0.156121	-0.145884	0.156121	0.183338	0.0737765	0.103164	0.3172	0.30071	0.00291108	0.485112	5.47e-07	-0.292429	0.00383827	-0.16023	0.118887	-0.127262	0.216606	0.021008	0.839009
C10orf10	pink	0.238396	0.019334	-0.238396	0.019334	0.329981	0.00102611	0.297308	0.00326435	0.507263	1.33e-07	0.658872	2.94e-13	-0.149217	0.146777	0.251392	0.0134858	0.14192	0.167801	0.0408134	0.69298
EFEMP1	pink	0.159783	0.119934	-0.159783	0.119934	0.00026925	0.997923	-0.00645584	0.950223	0.233111	0.022273	0.241537	0.0177502	-0.110529	0.283692	0.00174949	0.986503	-0.0117425	0.909595	0.0767209	0.457508
GSTP1	pink	0.214464	0.0358817	-0.214464	0.0358817	0.0902808	0.3817	0.256011	0.0118146	0.557436	3.65e-09	0.569305	1.43e-09	0.0763073	0.459943	0.335385	0.000836752	0.451938	3.8e-06	-0.0406465	0.694173
AQP1	pink	0.249835	0.0140936	-0.249835	0.0140936	0.0339382	0.742712	0.214524	0.0358287	0.513042	9.06e-08	0.736231	1.27e-17	0.0915539	0.374995	0.362798	0.00028046	0.40364	4.54e-05	0.0798056	0.439568
MUM1	pink	0.323387	0.0013097	-0.323387	0.0013097	0.277175	0.00625778	-0.000896171	0.993086	0.205547	0.0445303	0.309266	0.00216929	0.165241	0.107639	0.318012	0.0015916	0.00610815	0.952901	0.064198	0.534329
PTN	pink	0.211551	0.0385375	-0.211551	0.0385375	-0.0203653	0.84387	0.0404241	0.695764	0.425974	1.51e-05	0.646423	1.13e-12	0.169572	0.0986002	0.339275	0.000720816	0.369039	0.000215636	0.184871	0.0713551
FBLN5	pink	0.213651	0.0366073	-0.213651	0.0366073	0.40549	4.16e-05	0.235899	0.0206783	0.333055	0.000914098	0.542128	1.17e-08	-0.117092	0.255893	0.0661582	0.521896	-0.179414	0.0802754	0.0978229	0.343035
JAM2	pink	0.344369	0.000591176	-0.344369	0.000591176	-0.218122	0.0327664	0.322923	0.00133212	0.607886	5.1e-11	0.711025	4.8e-16	0.137339	0.18209	0.346761	0.000538001	0.588679	2.83e-10	0.135459	0.188203
CDO1	pink	0.280713	0.00560016	-0.280713	0.00560016	-0.23092	0.0235991	0.0640397	0.53534	0.455318	3.15e-06	0.477129	8.88e-07	0.27577	0.00653728	0.311696	0.00199229	0.304605	0.00254903	0.173098	0.091691
KLF2	pink	0.284583	0.00495162	-0.284583	0.00495162	0.0636044	0.538123	0.157321	0.125822	0.458359	2.65e-06	0.515374	7.74e-08	0.287747	0.00447205	0.460303	2.37e-06	0.427274	1.41e-05	-0.0758498	0.462646
ZCCHC24	pink	0.266681	0.00862803	-0.266681	0.00862803	-0.0713404	0.489745	0.147192	0.152403	0.668489	9.92e-14	0.786772	2.08e-21	0.227383	0.0258822	0.333144	0.000911023	0.230074	0.0241293	0.129905	0.207134
GREM2	pink	0.186191	0.0693227	-0.186191	0.0693227	0.0491399	0.634465	-0.0220868	0.830861	0.280814	0.00558237	0.393305	7.37e-05	0.132602	0.197779	0.0496505	0.630945	0.0324328	0.753753	0.0198882	0.847484
GNG12	pink	0.245715	0.0158179	-0.245715	0.0158179	-0.168247	0.1013	-0.152867	0.137037	0.364124	0.000265346	0.404606	4.34e-05	0.18805	0.0665385	0.0184333	0.85852	0.129104	0.209972	0.163004	0.112555
PDGFD	pink	0.234974	0.0211963	-0.234974	0.0211963	-0.329033	0.00106312	0.0461882	0.654976	0.271901	0.00736526	0.538769	1.49e-08	0.176736	0.0849685	0.0144163	0.889128	0.265252	0.00900534	0.114531	0.266512
CNN1	pink	0.15905	0.121666	-0.15905	0.121666	0.101466	0.325273	-0.0753365	0.465688	0.517788	6.57e-08	0.673546	5.51e-14	-0.0338647	0.74325	0.158562	0.122829	0.0738541	0.474536	0.27823	0.00605482
NOV	pink	0.255476	0.0119983	-0.255476	0.0119983	-0.193635	0.0587169	0.00852307	0.934316	0.512766	9.23e-08	0.692911	5.2e-15	0.136826	0.183745	0.254717	0.0122636	0.476999	8.95e-07	0.0881241	0.393222
SLC14A1	pink	0.165288	0.107538	-0.165288	0.107538	0.0148024	0.886178	0.033556	0.745511	0.0898367	0.384056	0.198844	0.0521144	-0.00266236	0.979462	0.14189	0.167893	0.0959986	0.352154	-0.042159	0.683389
SFRP1	pink	0.130473	0.205138	-0.130473	0.205138	0.0896253	0.38518	0.0931871	0.366499	0.410435	3.28e-05	0.720617	1.26e-16	0.0428302	0.678624	0.22885	0.0249133	0.23155	0.0232111	0.0468068	0.650655
GYPC	pink	0.24188	0.0175844	-0.24188	0.0175844	0.0437559	0.672072	0.459541	2.48e-06	0.531403	2.54e-08	0.607975	5.06e-11	-0.101827	0.323544	0.2308	0.0236737	0.35522	0.00038319	-0.0241993	0.81496
COL21A1	pink	0.202131	0.0482717	-0.202131	0.0482717	-0.439646	7.41e-06	-0.119204	0.247359	0.0542436	0.599652	0.290978	0.00402551	0.254659	0.0122839	-0.0887376	0.389924	0.178776	0.0813754	0.185352	0.0706086
ZFP36	pink	0.165874	0.106278	-0.165874	0.106278	-0.0715449	0.488498	0.176036	0.0862305	0.328837	0.00107093	0.5374	1.65e-08	0.246117	0.0156421	0.218198	0.0327047	0.151759	0.139939	-0.0826263	0.423517
SEMA3G	pink	0.270676	0.00764583	-0.270676	0.00764583	0.129816	0.20745	0.071955	0.486003	0.425775	1.53e-05	0.513739	8.65e-08	0.144587	0.159875	0.495327	2.89e-07	0.308912	0.0021962	0.12683	0.218182
ZFP36L2	pink	0.249694	0.0141499	-0.249694	0.0141499	0.10705	0.299214	0.295088	0.00351529	0.407621	3.76e-05	0.622322	1.3e-11	0.021826	0.83283	0.209942	0.0400728	-0.00861128	0.933637	0.086538	0.401827
IGF1	pink	0.206727	0.0432947	-0.206727	0.0432947	0.00883716	0.931901	0.238059	0.0195107	0.364958	0.000256226	0.711423	4.55e-16	0.0526181	0.610647	0.0481228	0.641503	-0.0244268	0.813252	0.139604	0.174919
FMO2	pink	0.24035	0.0183353	-0.24035	0.0183353	-0.0938465	0.363103	0.229737	0.0243429	0.344754	0.000582305	0.690373	7.16e-15	0.199555	0.051263	0.26034	0.0104155	0.267321	0.00846358	0.0501474	0.627527
CCDC109B	pink	0.347244	0.00052782	-0.347244	0.00052782	0.22326	0.0287777	0.313421	0.00187464	0.189773	0.0640408	0.230933	0.0235912	-0.181328	0.0770507	-0.203372	0.046884	0.026102	0.800701	0.0779168	0.450505
PPL	pink	0.191566	0.0615224	-0.191566	0.0615224	0.258998	0.0108327	-0.234032	0.021735	0.330703	0.000998748	0.334046	0.000880439	0.0916748	0.374362	0.104346	0.311656	-0.0333634	0.746922	0.203315	0.046947
WASF2	pink	0.328228	0.00109546	-0.328228	0.00109546	0.298679	0.00311768	0.239589	0.0187188	0.432409	1.08e-05	0.480286	7.34e-07	0.0338038	0.743696	0.423006	1.76e-05	0.322855	0.00133543	0.100603	0.329428
CROT	pink	0.212886	0.0373002	-0.212886	0.0373002	-0.0621731	0.547325	-0.000754246	0.994181	0.196227	0.0553508	0.240514	0.0182535	0.196059	0.0555639	0.0925248	0.36993	-0.03328	0.747533	0.104218	0.312253
HOXA5	pink	0.217071	0.0336377	-0.217071	0.0336377	-0.109511	0.288177	0.0871918	0.398266	0.389226	8.88e-05	0.58673	3.34e-10	0.0920482	0.372411	0.258989	0.0108356	0.357337	0.000351475	0.137854	0.18044
RASL12	pink	0.299016	0.00308251	-0.299016	0.00308251	-0.145935	0.155975	0.307937	0.00227197	0.536229	1.79e-08	0.642918	1.64e-12	0.276298	0.00643103	0.41435	2.71e-05	0.503885	1.66e-07	0.031662	0.759425
CHL1	pink	0.147292	0.152122	-0.147292	0.152122	-0.13341	0.195037	0.0204046	0.843573	0.230895	0.0236148	0.43261	1.07e-05	0.0542024	0.599929	-0.224136	0.0281407	-0.0342085	0.740735	0.247423	0.0150821
ITIH5	pink	0.222217	0.0295524	-0.222217	0.0295524	0.00356052	0.972535	0.305019	0.00251299	0.488343	4.48e-07	0.609988	4.2e-11	0.125411	0.223418	0.297213	0.00327476	0.260836	0.0102647	0.000210587	0.998375
CIDEC	pink	0.219324	0.0317936	-0.219324	0.0317936	0.0445978	0.666135	0.0885654	0.390848	0.40644	3.97e-05	0.406887	3.89e-05	0.180552	0.0783464	0.414109	2.74e-05	0.352048	0.00043566	0.0635817	0.538268
NGFR	pink	0.188358	0.0660872	-0.188358	0.0660872	0.121485	0.238363	0.0282503	0.784681	0.276861	0.00631928	0.323461	0.00130614	0.0496636	0.630855	0.291661	0.00393634	0.114757	0.265565	0.113738	0.269857
ASS1	pink	0.138071	0.179749	-0.138071	0.179749	0.0342231	0.740629	0.173175	0.0915448	0.393921	7.16e-05	0.467767	1.55e-06	-0.100839	0.328289	0.104049	0.313044	0.25754	0.0113029	-0.0374886	0.716883
IGFBP6	pink	0.246212	0.0156006	-0.246212	0.0156006	0.292075	0.00388327	0.0220831	0.83089	0.451425	3.91e-06	0.622078	1.33e-11	0.00503698	0.961154	0.184192	0.0724207	0.0839757	0.41596	0.0620279	0.548263
HBB	pink	0.109362	0.28884	-0.109362	0.28884	0.270928	0.00758736	0.0090976	0.929899	0.20223	0.04816	0.431585	1.13e-05	-0.0787042	0.445928	-0.0382892	0.711101	-0.153484	0.135439	0.180037	0.079214
TIMP4	pink	0.121407	0.238667	-0.121407	0.238667	0.276972	0.00629751	-0.0196886	0.848996	0.191743	0.0612778	0.334458	0.00086677	0.04906	0.635017	0.197791	0.0533976	-0.181032	0.0775428	0.179859	0.0795163
PPAP2A	pink	0.265148	0.0090335	-0.265148	0.0090335	0.0558401	0.588939	0.215888	0.0346412	0.501156	1.99e-07	0.827999	2.38e-25	-0.042824	0.678668	0.118349	0.250791	0.136252	0.185607	0.156054	0.12894
EGR1	pink	0.158366	0.123296	-0.158366	0.123296	-0.0864316	0.402408	-0.0416929	0.686705	0.495375	2.88e-07	0.582296	4.88e-10	0.373471	0.000178331	0.313323	0.00188118	0.274744	0.00674852	0.0173182	0.866998
FOXA1	pink	0.19815	0.0529573	-0.19815	0.0529573	0.216282	0.0343036	-0.326602	0.00116358	-0.209184	0.0408142	-0.359872	0.000316666	0.1623	0.114135	0.140484	0.172187	-0.0855512	0.407236	0.480468	7.26e-07
DUSP1	pink	0.156014	0.129038	-0.156014	0.129038	0.080413	0.436083	0.0145498	0.888108	0.188911	0.0652805	0.512702	9.27e-08	0.0978468	0.342916	-0.0551665	0.593448	-0.166234	0.105512	0.033276	0.747563
ATP2A3	pink	0.203581	0.0466526	-0.203581	0.0466526	0.313311	0.00188198	0.121807	0.237113	-0.268653	0.00813018	-0.276987	0.00629463	-0.0673145	0.51463	0.0105994	0.918364	-0.143514	0.163028	0.388023	9.37e-05
VIM	pink	0.247513	0.0150443	-0.247513	0.0150443	-0.0888289	0.389434	0.325698	0.00120308	0.721111	1.18e-16	0.756179	5.24e-19	0.0561164	0.587094	0.175997	0.0863008	0.438194	8e-06	-0.0567328	0.582987
BTG2	pink	0.233461	0.0220671	-0.233461	0.0220671	-0.0315714	0.760092	0.263624	0.00945309	0.180593	0.0782774	0.376643	0.000155404	0.121413	0.238643	0.145702	0.156642	0.0460888	0.655671	0.058599	0.570635
TXNIP	pink	0.192929	0.0596626	-0.192929	0.0596626	0.0869221	0.399733	0.197726	0.0534778	0.143454	0.163207	0.507041	1.35e-07	0.17004	0.0976605	0.222261	0.0295193	0.0108909	0.916126	0.211496	0.0385891
FAM86C1	pink	0.165814	0.106407	-0.165814	0.106407	0.227213	0.0259967	-0.216582	0.0340494	-0.222122	0.0296238	-0.168735	0.100298	-0.00283112	0.97816	0.113782	0.269674	-0.0820246	0.426913	0.182576	0.0750049
BHMT2	pink	0.200947	0.0496278	-0.200947	0.0496278	0.117493	0.254259	0.0619592	0.548707	0.393569	7.28e-05	0.491111	3.77e-07	0.0384219	0.710144	0.0317723	0.758613	-0.0398935	0.699564	0.0781965	0.448876
ITPKB	pink	0.233968	0.0217723	-0.233968	0.0217723	0.336434	0.000803898	0.194242	0.0579138	0.327319	0.00113309	0.353842	0.000405229	-0.153645	0.135025	0.205731	0.0443358	-0.017497	0.865638	0.0429582	0.677716
ITM2B	pink	0.30957	0.00214643	-0.30957	0.00214643	-0.363545	0.000271859	0.191719	0.0613103	0.254999	0.0121643	0.403303	4.62e-05	0.214672	0.0356985	0.165115	0.107911	0.291261	0.00398843	0.285337	0.00483335
PRELP	pink	0.193125	0.0593984	-0.193125	0.0593984	0.0592303	0.566484	0.291403	0.00396986	0.553655	4.89e-09	0.599675	1.08e-10	0.01156	0.910994	0.326324	0.0011756	0.443109	6.15e-06	-0.0814378	0.430238
RP11-209A2.1	pink	0.240151	0.0184347	-0.240151	0.0184347	0.336749	0.000794271	0.25572	0.0119142	0.267943	0.00830644	0.348592	0.0005003	-0.365702	0.000248343	-0.0600953	0.56082	0.196191	0.0553971	-0.00505164	0.961041
SESN1	pink	0.288578	0.00435318	-0.288578	0.00435318	-0.284542	0.00495826	0.0258269	0.802759	0.18577	0.0699658	0.494872	2.97e-07	0.273214	0.00707441	0.145442	0.157391	0.219763	0.0314446	0.294821	0.00354649
SEPP1	pink	0.200727	0.049884	-0.200727	0.049884	-0.104975	0.308733	0.272468	0.00723847	-0.0171148	0.868546	0.484632	5.63e-07	-0.085708	0.406374	-0.151351	0.141021	-0.109344	0.288918	0.0101334	0.921941
PCSK5	pink	0.311251	0.00202368	-0.311251	0.00202368	-0.0507406	0.623456	0.0857039	0.406396	0.597698	1.28e-10	0.714445	3e-16	0.149217	0.146778	0.0749124	0.46821	0.0975518	0.34438	0.0574356	0.578321
PLAGL1	pink	0.279267	0.00586108	-0.279267	0.00586108	-0.262372	0.00981034	0.194082	0.0581253	0.615191	2.58e-11	0.703031	1.4e-15	0.374588	0.000169924	0.225222	0.0273673	0.351446	0.000446349	0.090235	0.381943
F2R	pink	0.188332	0.0661249	-0.188332	0.0661249	-0.0871438	0.398527	0.132322	0.198737	0.442083	6.5e-06	0.535254	1.93e-08	0.199271	0.0516019	0.0411933	0.690268	0.163852	0.11067	0.110277	0.2848
PNRC1	pink	0.204933	0.0451845	-0.204933	0.0451845	0.0209159	0.839705	0.432072	1.1e-05	0.23128	0.0233769	0.615034	2.62e-11	-0.263699	0.00943182	-0.175203	0.0877511	0.06671	0.518422	0.0228328	0.825238
LPHN3	pink	0.211933	0.0381795	-0.211933	0.0381795	-0.168357	0.101072	0.0356579	0.730164	0.251019	0.0136292	0.446212	5.2e-06	-0.0384347	0.710052	0.0766786	0.457756	0.295205	0.00350162	0.280039	0.00572047
GUCY1A3	pink	0.189136	0.0649557	-0.189136	0.0649557	-0.163356	0.11177	0.316511	0.00167958	0.375023	0.000166749	0.516297	7.27e-08	0.0229381	0.824445	0.215889	0.0346401	0.245106	0.016088	0.137714	0.180889
SRPX	pink	0.175172	0.0878097	-0.175172	0.0878097	-0.0452194	0.661765	0.01348	0.896288	0.663085	1.83e-13	0.830397	1.31e-25	-0.0542514	0.599599	0.0412012	0.690211	0.0883999	0.391737	0.0624454	0.545569
EGFL7	pink	0.182453	0.0752039	-0.182453	0.0752039	0.250271	0.0139208	0.2196	0.031574	0.391606	7.96e-05	0.454674	3.26e-06	0.0108943	0.916101	0.326382	0.00117309	0.154849	0.131956	0.0369438	0.720826
ECM2	pink	0.263416	0.00951158	-0.263416	0.00951158	-0.349497	0.000482567	0.165712	0.106626	0.61553	2.5e-11	0.650046	7.69e-13	0.180301	0.0787678	0.105392	0.306805	0.364203	0.000264471	0.0362456	0.725891
AKAP12	pink	0.197407	0.0538713	-0.197407	0.0538713	-0.0956077	0.354127	0.121334	0.238953	0.568143	1.57e-09	0.805559	4.36e-23	0.124337	0.227441	0.0119411	0.908072	0.0612865	0.553064	0.0765916	0.458268
A2M	pink	0.213345	0.0368833	-0.213345	0.0368833	-0.173329	0.0912521	0.31059	0.00207119	0.497246	2.55e-07	0.6744	4.98e-14	0.28389	0.00506264	0.364952	0.000256293	0.559274	3.17e-09	-0.0351807	0.733639
GABARAP	pink	0.335328	0.000838555	-0.335328	0.000838555	0.0955324	0.354508	0.365155	0.000254122	0.302241	0.00276358	0.366374	0.000241404	-0.130567	0.204808	0.312414	0.00194253	0.271846	0.00737762	0.194247	0.0579072
SERPINE2	pink	0.145997	0.155796	-0.145997	0.155796	-0.276205	0.00644965	0.302464	0.00274265	0.648763	8.83e-13	0.709697	5.75e-16	0.168315	0.101159	0.150758	0.142604	0.401498	5.03e-05	-0.0373969	0.717546
KCNE4	pink	0.0911222	0.37726	-0.0911222	0.37726	-0.00530904	0.959057	-0.206587	0.0434399	-0.190205	0.0634259	-0.274265	0.006849	0.149123	0.147034	0.208736	0.0412569	0.0148283	0.885981	0.180875	0.0778049
ADRB2	pink	0.272397	0.00725408	-0.272397	0.00725408	0.0602362	0.5599	0.424373	1.64e-05	0.37389	0.000175132	0.499751	2.17e-07	-0.0910325	0.377732	0.136427	0.185037	0.370611	0.000201653	-0.0975716	0.344282
LINC01140	pink	0.201065	0.0494919	-0.201065	0.0494919	-0.157718	0.124859	0.329801	0.00103308	0.368675	0.000219001	0.539423	1.42e-08	0.0523199	0.612674	-0.0876252	0.395917	0.00673159	0.9481	0.13922	0.176119
COL17A1	pink	0.164482	0.109287	-0.164482	0.109287	0.0850951	0.40975	-0.0740594	0.473306	0.277726	0.00615099	0.487291	4.78e-07	0.016259	0.875065	0.0830823	0.420955	0.107454	0.297386	0.161321	0.116365
CFI	pink	0.198313	0.0527589	-0.198313	0.0527589	-0.08719	0.398276	0.327039	0.00114493	0.484053	5.84e-07	0.778648	9.84e-21	-0.0501684	0.627382	0.0102662	0.920921	0.159932	0.119585	0.0361971	0.726244
SYNGR2	pink	0.1908	0.0625883	-0.1908	0.0625883	0.435524	9.21e-06	0.178957	0.0810625	-0.123138	0.23199	-0.316736	0.0016661	-0.188051	0.0665377	0.199153	0.0517428	0.0580146	0.574489	0.114642	0.266045
EPAS1	pink	0.224829	0.0276453	-0.224829	0.0276453	0.049813	0.629826	0.278752	0.00595664	0.436363	8.82e-06	0.536413	1.77e-08	-0.0327356	0.751528	0.0682688	0.508674	0.287745	0.00447243	-0.0862923	0.40317
MYH11	pink	0.125136	0.224445	-0.125136	0.224445	0.100047	0.332119	0.0226663	0.826493	0.319973	0.00148293	0.664696	1.53e-13	-0.0874164	0.397048	0.0797074	0.440133	-0.0540571	0.600909	0.218627	0.0323547
ZNF423	pink	0.196403	0.0551288	-0.196403	0.0551288	-0.0216668	0.834031	0.047964	0.642604	0.634064	4.07e-12	0.685816	1.26e-14	-0.000812354	0.993733	0.101092	0.327071	0.0752228	0.466364	0.202321	0.0480578
CYR61	pink	0.110782	0.282587	-0.110782	0.282587	0.0131162	0.899072	0.0429412	0.677837	0.569266	1.43e-09	0.544538	9.75e-09	0.139773	0.17439	0.116865	0.256825	0.162131	0.114519	-0.193529	0.0588575
RAI2	pink	0.112702	0.274276	-0.112702	0.274276	0.138087	0.179697	-0.115399	0.262881	0.31607	0.00170622	0.390988	8.19e-05	0.0691317	0.503318	0.116642	0.25774	-0.172721	0.0924095	0.233443	0.0220778
FXYD1	pink	0.164048	0.110239	-0.164048	0.110239	0.033294	0.74743	0.0986517	0.338941	0.352803	0.000422604	0.574962	8.99e-10	0.0595976	0.564076	0.219947	0.0312996	0.365532	0.000250122	-0.027163	0.792779
RERGL	pink	0.129812	0.207463	-0.129812	0.207463	0.162602	0.113456	0.104033	0.313117	0.219584	0.0315864	0.516227	7.31e-08	-0.0568586	0.582151	0.00362768	0.972017	-0.145096	0.158393	0.245758	0.015799
SH3BP5	pink	0.195584	0.0561704	-0.195584	0.0561704	-0.0548196	0.595777	0.127854	0.214457	0.434243	9.86e-06	0.63379	4.18e-12	0.0012864	0.990075	0.0989609	0.337422	0.103893	0.313776	-0.0260805	0.800863
LMO2	pink	0.315211	0.00175928	-0.315211	0.00175928	0.0751582	0.466748	0.347148	0.000529823	0.318925	0.00154011	0.639451	2.35e-12	0.0219498	0.831895	0.111892	0.277761	0.126199	0.220501	0.11022	0.285051
FOXO1	pink	0.256218	0.0117442	-0.256218	0.0117442	-0.0722685	0.4841	0.329109	0.00106012	0.581271	5.32e-10	0.635325	3.58e-12	0.178636	0.0816183	0.244872	0.0161926	0.327918	0.00110817	0.106371	0.302306
KRT14	pink	0.0461664	0.655128	-0.0461664	0.655128	0.0475198	0.64569	-0.0178133	0.863232	0.321299	0.00141334	0.601258	9.33e-11	0.111125	0.281089	0.177957	0.0828032	0.065674	0.524953	0.0808501	0.433585
FHL1	pink	0.135915	0.186707	-0.135915	0.186707	0.198778	0.0521947	0.143137	0.164149	0.348664	0.000498865	0.678936	2.91e-14	-0.143715	0.162435	-0.0830401	0.421192	-0.186548	0.0687804	0.06563	0.525232
KIT	pink	0.110332	0.284557	-0.110332	0.284557	-0.240204	0.018408	-0.0406825	0.693915	0.398835	5.7e-05	0.643008	1.62e-12	0.0553088	0.592494	-0.00794648	0.93875	0.142496	0.166064	0.0529547	0.608363
PTGIS	pink	0.232841	0.0224327	-0.232841	0.0224327	-0.0200729	0.846084	0.315073	0.00176796	0.470576	1.31e-06	0.635419	3.54e-12	-0.166349	0.105268	0.091296	0.376348	0.320927	0.00143256	-0.0572811	0.579345
NDN	pink	0.206478	0.0435533	-0.206478	0.0435533	-0.0151357	0.883634	0.153654	0.135002	0.648455	9.12e-13	0.728503	4.03e-17	-0.0831887	0.420358	0.118888	0.248625	0.298713	0.00311407	0.0626612	0.544179
RPS27L	pink	0.230058	0.0241391	-0.230058	0.0241391	-0.0624475	0.545555	0.0634012	0.539425	0.0616898	0.550451	0.263836	0.00939373	-0.0500734	0.628035	-0.130902	0.203639	-0.0053578	0.958682	-0.0316197	0.759737
ZMYND10	pink	0.191244	0.061969	-0.191244	0.061969	0.188969	0.0651963	-0.190537	0.0629575	-0.177503	0.0836023	-0.33608	0.000814873	-0.00629883	0.951433	0.221242	0.0302922	-0.063193	0.540761	0.376917	0.000153561
PECAM1	pink	0.158587	0.122768	-0.158587	0.122768	-0.0166717	0.87192	0.458934	2.57e-06	0.313874	0.00184487	0.693206	5.01e-15	0.039618	0.701541	-0.0846854	0.412016	-0.0718871	0.486416	-0.0658077	0.524108
SYNE1	pink	0.164784	0.108629	-0.164784	0.108629	-0.20053	0.0501138	0.156645	0.127478	0.335291	0.000839741	0.448185	4.67e-06	0.205544	0.0445334	-0.0629763	0.542152	0.0285271	0.782623	-0.0710422	0.491566
ID3	pink	0.163129	0.112276	-0.163129	0.112276	0.21724	0.0334956	0.104828	0.309417	0.471396	1.25e-06	0.622105	1.33e-11	-0.123932	0.22897	-0.109334	0.288961	-0.0855209	0.407403	-0.0394798	0.702533
CLIP3	pink	0.207532	0.0424682	-0.207532	0.0424682	0.167089	0.103706	0.0737697	0.475043	0.240152	0.0184343	0.411314	3.14e-05	0.0757545	0.46321	0.180188	0.0789592	0.110681	0.283026	0.00558869	0.956903
CHRDL1	pink	0.118758	0.249146	-0.118758	0.249146	-0.165776	0.106488	0.241464	0.0177859	0.403347	4.61e-05	0.694396	4.31e-15	0.0159021	0.877786	0.079022	0.444087	0.0869835	0.399399	0.165501	0.10708
METRN	pink	0.1228	0.233282	-0.1228	0.233282	0.262391	0.00980476	-0.00883155	0.931944	0.0199555	0.846974	-0.256416	0.0116771	0.0196881	0.849	0.121022	0.240171	0.0156529	0.879686	0.0231891	0.822555
NRN1	pink	0.21642	0.0341861	-0.21642	0.0341861	-0.133983	0.193108	0.0992582	0.335966	0.565838	1.88e-09	0.698158	2.66e-15	0.134302	0.192039	0.167374	0.103109	0.327342	0.00113212	-0.0836062	0.418021
KCTD12	pink	0.172289	0.0932407	-0.172289	0.0932407	-0.057531	0.577689	0.218774	0.0322355	0.270363	0.00771919	0.646851	1.08e-12	0.00273416	0.978908	-0.252294	0.013144	-0.141967	0.167658	0.0622271	0.546977
BATF	pink	0.194672	0.0573513	-0.194672	0.0573513	0.166033	0.10594	0.206883	0.043134	-0.132074	0.199587	-0.178569	0.0817348	-0.0899854	0.383266	0.214842	0.0355485	-0.0193264	0.851742	0.271259	0.00751111
CDIP1	pink	0.171624	0.0945299	-0.171624	0.0945299	0.321799	0.00138785	0.264154	0.00930517	0.212339	0.0378026	0.376512	0.000156299	-0.189767	0.0640497	-0.0969558	0.34735	-0.093717	0.363768	-0.00524025	0.959587
G0S2	pink	0.117843	0.252837	-0.117843	0.252837	0.0580995	0.573929	0.191629	0.0614347	0.403171	4.65e-05	0.535504	1.89e-08	0.0294501	0.775772	0.13165	0.201046	0.0808755	0.43344	-0.0352944	0.73281
CLDN8	pink	0.140836	0.171106	-0.140836	0.171106	-0.158788	0.122287	0.0202726	0.844573	0.351047	0.000453559	0.484226	5.78e-07	0.089001	0.388513	0.0837191	0.417391	0.228752	0.0249773	0.0714849	0.488864
FBP1	pink	0.144886	0.159003	-0.144886	0.159003	0.35896	0.000328812	-0.10935	0.28889	-0.285249	0.00484712	-0.388664	9.11e-05	-0.0815282	0.429725	0.204431	0.0457255	-0.0391573	0.704851	0.369477	0.000211648
FAM171A1	pink	0.214232	0.0360875	-0.214232	0.0360875	-0.192266	0.0605608	0.319045	0.00153346	0.632519	4.75e-12	0.713615	3.37e-16	0.155741	0.129719	0.33809	0.000754473	0.546963	8.13e-09	-0.131521	0.201493
HAPLN2	pink	0.197738	0.0534623	-0.197738	0.0534623	0.260777	0.0102827	-0.039307	0.703774	0.190412	0.0631336	0.199026	0.0518956	-0.0921675	0.371789	0.130299	0.205749	0.0812456	0.431331	0.0903621	0.38127
FOSB	pink	0.0675505	0.513154	-0.0675505	0.513154	-0.0296376	0.774383	0.0213212	0.836641	0.275591	0.0065737	0.53211	2.41e-08	0.15025	0.14397	0.0867342	0.400756	-0.0098253	0.924308	-0.058634	0.570404
SEMA3C	pink	0.137311	0.18218	-0.137311	0.18218	-0.181594	0.0766112	-0.161626	0.115667	0.27968	0.0057854	0.328995	0.00106464	0.0667106	0.518418	-0.00222411	0.982842	-0.00572769	0.955832	0.199982	0.0507572
HEG1	pink	0.173819	0.0903268	-0.173819	0.0903268	-0.0321201	0.756052	0.181644	0.0765295	0.702048	1.6e-15	0.65121	6.79e-13	-0.00906407	0.930157	0.0544845	0.59803	0.13902	0.176748	0.0372926	0.718301
MET	pink	0.233555	0.0220121	-0.233555	0.0220121	-0.232268	0.0227757	0.186761	0.0684589	0.359612	0.000320088	0.577572	7.24e-10	0.148884	0.147693	0.0542227	0.599793	0.419168	2.13e-05	-0.018776	0.855918
PLN	pink	0.167428	0.102997	-0.167428	0.102997	-0.0293906	0.776213	0.106316	0.302562	0.301881	0.00279765	0.509721	1.13e-07	-0.0718367	0.486722	-0.138328	0.178934	-0.000748179	0.994228	0.0754694	0.464899
CH25H	pink	0.135549	0.187909	-0.135549	0.187909	-0.291992	0.00389388	0.148484	0.148794	0.352445	0.000428758	0.504946	1.55e-07	0.0263479	0.798864	-0.061967	0.548657	0.282856	0.00523231	-0.0483438	0.639971
CRYBG3	pink	0.127716	0.214958	-0.127716	0.214958	-0.361831	0.000291984	0.0796096	0.440696	0.269743	0.00786598	0.434426	9.76e-06	0.232174	0.0228324	0.0912342	0.376672	0.220759	0.0306652	0.0574086	0.5785
ADIPOQ	pink	0.0871985	0.39823	-0.0871985	0.39823	0.0526064	0.610727	0.0835079	0.418571	0.255314	0.0120546	0.444043	5.85e-06	0.0177004	0.864091	0.084465	0.413239	-0.0931852	0.366509	0.116476	0.25842
PLA2G2A	pink	0.101142	0.326829	-0.101142	0.326829	0.234301	0.0215799	0.268017	0.00828798	0.116606	0.257887	0.158542	0.122876	-0.2092	0.0407977	-0.0880703	0.393513	-0.0389495	0.706345	0.0426498	0.679904
CERS2	pink	0.155879	0.129374	-0.155879	0.129374	0.351457	0.000446144	-0.143378	0.163433	-0.195749	0.0559599	-0.34408	0.000597918	-0.166599	0.104737	0.229944	0.0242111	-0.117347	0.254855	0.175453	0.0872922
BICC1	pink	0.246304	0.015561	-0.246304	0.015561	-0.419992	2.05e-05	0.172303	0.0932129	0.672925	5.93e-14	0.634277	3.98e-12	0.247371	0.015104	0.143922	0.161823	0.501785	1.91e-07	0.00420472	0.967568
EMCN	pink	0.0879579	0.394119	-0.0879579	0.394119	-0.215252	0.0351907	0.0575717	0.577419	0.169514	0.0987163	0.549468	6.73e-09	0.0650851	0.528684	-0.176329	0.0857008	-0.132897	0.196775	0.0762441	0.460316
MAPRE2	pink	0.235391	0.0209615	-0.235391	0.0209615	0.00185333	0.985702	0.110415	0.284191	0.143715	0.162436	0.361097	0.000301024	-0.0947192	0.358638	0.0198083	0.848089	0.0654976	0.526069	0.095691	0.353706
SLIT3	pink	0.20936	0.0406411	-0.20936	0.0406411	0.185289	0.0707069	0.0764504	0.4591	0.439613	7.42e-06	0.520327	5.52e-08	-0.0176388	0.864559	0.231738	0.0230962	0.170772	0.0962032	0.104529	0.310806
LGALS3BP	pink	0.130605	0.204678	-0.130605	0.204678	0.269163	0.00800574	0.103189	0.317081	-0.181997	0.0759486	-0.304736	0.00253753	-0.101778	0.32378	0.304632	0.00254667	-0.0224441	0.828167	0.226119	0.0267421
PLA2G4A	pink	0.147718	0.150926	-0.147718	0.150926	-0.0557147	0.589778	0.275578	0.00657648	0.33143	0.000971848	0.488139	4.54e-07	-0.106931	0.299756	-0.106946	0.299688	0.191841	0.0611432	-0.157096	0.126372
ID4	pink	0.125977	0.221321	-0.125977	0.221321	-0.0205488	0.842482	-0.102993	0.318006	0.429355	1.27e-05	0.759674	2.91e-19	0.10275	0.319154	0.0862446	0.403431	0.0980202	0.342057	0.100798	0.328487
AKR7A3	pink	0.131088	0.202992	-0.131088	0.202992	0.12508	0.224653	-0.181289	0.0771153	-0.11914	0.247616	-0.277857	0.00612584	0.0665585	0.519375	0.174773	0.0885456	0.147279	0.152157	0.301701	0.00281484
CCND2	pink	0.178019	0.0826942	-0.178019	0.0826942	-0.0603156	0.559381	0.509935	1.12e-07	0.298971	0.00308713	0.5375	1.64e-08	0.0182429	0.859967	-0.0302614	0.769765	0.237356	0.0198843	-0.190128	0.0635351
ICAM2	pink	0.175176	0.0878009	-0.175176	0.0878009	0.167417	0.103021	0.499229	2.25e-07	0.235178	0.0210807	0.576734	7.76e-10	-0.0752825	0.466009	0.0624619	0.545463	0.0360594	0.727244	0.00779123	0.939945
ZEB2	pink	0.180502	0.0784293	-0.180502	0.0784293	-0.264624	0.00917575	0.160345	0.118621	0.385983	0.000102779	0.448434	4.61e-06	0.0561664	0.58676	0.0241612	0.815246	0.289127	0.00427628	0.0140993	0.891551
WDR91	pink	0.155374	0.130634	-0.155374	0.130634	-0.0130684	0.899438	0.193672	0.0586683	0.368849	0.000217385	0.398936	5.67e-05	0.273587	0.00699379	0.326733	0.00115797	0.200931	0.0496467	0.0175812	0.864997
VWA5A	pink	0.20186	0.04858	-0.20186	0.04858	-0.129722	0.207779	0.00689942	0.946808	0.235248	0.0210418	0.346325	0.000547344	0.138362	0.178824	0.23926	0.0188866	0.193988	0.0582485	0.221933	0.0297663
PPAP2B	pink	0.143516	0.163023	-0.143516	0.163023	0.24944	0.0142515	0.278616	0.00598209	0.286938	0.00459065	0.668122	1.03e-13	-0.29696	0.00330267	-0.0888781	0.38917	-0.0785383	0.446889	0.0129883	0.900051
GPX3	pink	0.0964178	0.350045	-0.0964178	0.350045	0.09327	0.366071	0.250399	0.0138705	0.42663	1.46e-05	0.542919	1.1e-08	-0.0361767	0.726392	0.241125	0.0179516	0.1165	0.258325	0.0343117	0.739981
LRRC6	pink	0.145923	0.156009	-0.145923	0.156009	0.0514011	0.618937	-0.232995	0.0223417	-0.157706	0.124888	-0.273503	0.0070118	0.235671	0.0208049	0.104432	0.311257	-0.0732541	0.478143	0.281743	0.00542058
KANK2	pink	0.174399	0.0892404	-0.174399	0.0892404	-0.113833	0.269457	-0.0559084	0.588483	0.351679	0.000442191	0.394538	6.96e-05	-0.0379186	0.713776	0.0646314	0.531568	0.189719	0.0641175	0.0289517	0.77947
LYVE1	pink	0.150679	0.142816	-0.150679	0.142816	0.0945353	0.359576	0.114143	0.268146	0.206381	0.0436544	0.506602	1.39e-07	-0.139062	0.176615	-0.163237	0.112035	-0.0441321	0.669417	0.0798338	0.439406
SORBS1	pink	0.265741	0.00887461	-0.265741	0.00887461	0.104153	0.312558	-0.176787	0.0848776	0.284643	0.00494214	0.392545	7.63e-05	0.397571	6.05e-05	0.247783	0.014931	0.0712576	0.49025	0.169173	0.0994074
OLFM4	pink	0.0669145	0.517137	-0.0669145	0.517137	-0.000948675	0.992681	0.0249071	0.809649	0.283481	0.00512914	0.385259	0.000106169	-0.0652181	0.52784	-0.0647492	0.530818	-0.171104	0.0955496	0.121947	0.23657
FADS3	pink	0.164538	0.109164	-0.164538	0.109164	0.37078	0.000200198	0.187521	0.067322	0.264851	0.00911392	0.283332	0.00515364	-0.117994	0.252224	0.217076	0.0336336	-0.122623	0.233963	0.175241	0.0876828
ATP8B4	pink	0.17554	0.0871336	-0.17554	0.0871336	-0.207653	0.0423459	0.207267	0.042739	0.257177	0.0114224	0.247934	0.014868	0.0752159	0.466405	0.0312792	0.762247	0.171906	0.0939817	0.19826	0.0528225
GSN	pink	0.113002	0.272989	-0.113002	0.272989	0.290703	0.00406197	0.0228849	0.824845	0.308492	0.00222858	0.471233	1.26e-06	0.0433265	0.675109	-0.00513775	0.960377	-0.00893559	0.931144	0.107061	0.299166
ERMP1	pink	0.149748	0.145329	-0.149748	0.145329	0.174514	0.0890265	-0.0229419	0.824417	-0.206717	0.0433055	-0.207939	0.0420553	-0.2205	0.0308659	-0.142202	0.16695	-0.103243	0.316829	0.246613	0.0154274
CNN3	pink	0.117271	0.255165	-0.117271	0.255165	0.0500081	0.628484	-0.0993667	0.335435	0.249642	0.0141707	0.285269	0.00484403	0.105544	0.306105	-0.083877	0.41651	0.109883	0.286534	-0.0681337	0.509514
OSR2	pink	0.106945	0.299691	-0.106945	0.299691	0.117814	0.252953	0.0816618	0.428967	0.31587	0.00171846	0.342034	0.000647685	-0.117216	0.255389	-0.0607031	0.556856	-0.0495525	0.63162	0.0183597	0.859079
ARID5B	pink	0.118335	0.250849	-0.118335	0.250849	0.00186426	0.985618	0.188649	0.0656614	0.321502	0.00140295	0.57481	9.1e-10	-0.00364125	0.971913	-0.0900567	0.382888	0.0601906	0.560198	-0.112208	0.276395
SOSTDC1	pink	0.0934574	0.365104	-0.0934574	0.365104	0.0083107	0.935949	0.105747	0.305168	0.343862	0.000603043	0.598862	1.16e-10	-0.109404	0.288653	-0.051764	0.61646	0.0289327	0.779611	0.105785	0.304995
AGTR1	pink	0.0684368	0.507628	-0.0684368	0.507628	-0.176109	0.0860991	-0.151814	0.139796	-0.208808	0.0411854	-0.253449	0.0127175	0.199886	0.0508702	0.0800052	0.438421	0.0997669	0.333483	0.256813	0.0115436
CYTL1	pink	0.188486	0.0658989	-0.188486	0.0658989	-0.0488661	0.636357	0.0377659	0.714879	0.0958534	0.352886	0.492106	3.54e-07	-0.00845379	0.934848	0.00555427	0.957168	0.181018	0.0775659	-0.00288159	0.977771
RBP4	pink	0.130408	0.205366	-0.130408	0.205366	0.172611	0.0926205	0.106107	0.303518	0.217431	0.0333372	0.422399	1.81e-05	-0.0503126	0.626391	0.103537	0.315445	-0.0995191	0.334691	0.163951	0.110452
GNAL	pink	0.21335	0.0368784	-0.21335	0.0368784	0.0900371	0.382992	0.124856	0.22549	0.50287	1.78e-07	0.608032	5.03e-11	-0.0998213	0.333218	0.0645401	0.532149	0.107272	0.298206	0.145665	0.15675
VSTM4	pink	0.126567	0.219145	-0.126567	0.219145	0.00233193	0.98201	-0.0840678	0.415447	0.278811	0.00594561	0.327287	0.00113443	-0.00497495	0.961632	0.0215277	0.835082	-0.0567848	0.582641	0.0384623	0.709853
DST	pink	0.162527	0.113623	-0.162527	0.113623	-0.343265	0.000617302	-0.0496746	0.630779	0.307351	0.00231868	0.565849	1.88e-09	0.34785	0.000515283	0.167741	0.102345	0.332735	0.000925212	0.17429	0.0894425
RETSAT	pink	0.20664	0.0433848	-0.20664	0.0433848	0.212406	0.0377408	0.138062	0.179778	0.035808	0.729072	0.0630521	0.541665	0.0932016	0.366425	0.14675	0.153653	-0.0786402	0.446298	0.170483	0.0967775
SIGIRR	pink	0.134221	0.192312	-0.134221	0.192312	0.389642	8.71e-05	0.096062	0.351834	-0.156174	0.12864	-0.313627	0.00186107	-0.0993107	0.335709	0.424081	1.66e-05	0.0564526	0.584853	0.23879	0.0191287
LARP6	pink	0.148447	0.148899	-0.148447	0.148899	-0.0388538	0.707034	0.00966235	0.925559	0.506354	1.41e-07	0.554752	4.5e-09	-0.0472031	0.647894	0.18544	0.0704738	0.387756	9.49e-05	-0.0414172	0.68867
TNMD	pink	0.130887	0.203693	-0.130887	0.203693	0.0886042	0.39064	0.10422	0.312244	0.176815	0.0848276	0.340479	0.00068801	0.0269323	0.794499	-0.00888986	0.931496	0.0418976	0.685249	0.0115615	0.910983
CA12	pink	0.09788	0.342752	-0.09788	0.342752	0.0396882	0.701037	-0.315986	0.00171134	-0.0676348	0.512627	-0.262953	0.00964312	0.227014	0.0261311	0.245995	0.0156951	-0.017343	0.86681	0.222633	0.0292418
ACTG2	pink	0.083035	0.42122	-0.083035	0.42122	0.0931447	0.366719	0.111693	0.278622	0.334462	0.00086664	0.530478	2.71e-08	-0.0546772	0.596734	0.113194	0.272171	0.0920228	0.372544	0.0953741	0.355309
SLCO2A1	pink	0.200168	0.0505381	-0.200168	0.0505381	0.0211176	0.838181	0.209303	0.0406963	0.337292	0.000777936	0.509151	1.18e-07	0.122831	0.233165	0.247646	0.0149884	0.345113	0.000574137	0.066356	0.520649
ATF3	pink	0.0970252	0.347004	-0.0970252	0.347004	-0.0171193	0.868512	0.0212813	0.836943	0.399127	5.62e-05	0.462841	2.05e-06	-0.0209367	0.839548	0.00868766	0.93305	0.158743	0.122395	-0.136483	0.184855
FGF2	pink	0.145386	0.157553	-0.145386	0.157553	0.0250588	0.808511	0.0378907	0.713977	0.314786	0.00178612	0.540882	1.28e-08	0.192858	0.0597572	0.193319	0.0591384	0.223027	0.0289492	-0.0726042	0.482066
GPR124	pink	0.190043	0.063656	-0.190043	0.063656	-0.271419	0.00747457	0.178709	0.0814904	0.682955	1.79e-14	0.737189	1.09e-17	0.174823	0.0884532	0.336676	0.000796518	0.499231	2.25e-07	0.00220777	0.982968
PTGER2	pink	0.0809414	0.433064	-0.0809414	0.433064	0.0176315	0.864615	0.198235	0.052853	0.13504	0.189588	0.231237	0.0234031	0.00826434	0.936305	-0.0639641	0.535822	-0.0278645	0.787552	0.0676111	0.512775
SPRY2	pink	0.102312	0.321237	-0.102312	0.321237	0.162835	0.112933	-0.0831815	0.420399	0.28624	0.00469506	0.537405	1.65e-08	-0.191307	0.0618809	-0.208866	0.0411284	-0.208892	0.041102	0.0412994	0.68951
AKR1C1	pink	0.111386	0.279952	-0.111386	0.279952	0.0846434	0.412249	0.127047	0.217388	0.288039	0.00443007	0.389574	8.74e-05	0.088559	0.390882	0.126971	0.217666	0.167407	0.10304	0.00872532	0.932761
RPS12	pink	0.290994	0.00402341	-0.290994	0.00402341	0.108587	0.29229	0.348806	0.000496052	0.255325	0.0120507	0.556556	3.91e-09	-0.0829665	0.421605	-0.0708989	0.492443	0.149557	0.14585	-0.0290409	0.778807
ARFIP2	pink	0.137868	0.180397	-0.137868	0.180397	0.466538	1.66e-06	-0.0140731	0.891751	-0.107387	0.297687	-0.304506	0.0025577	0.12808	0.213641	0.525219	3.93e-08	0.0400139	0.698702	0.196951	0.0544401
SSPN	pink	0.11323	0.272018	-0.11323	0.272018	-0.000445582	0.996562	0.139777	0.174377	0.511035	1.04e-07	0.684387	1.5e-14	-0.00638471	0.950771	-0.0984101	0.340132	-0.0380998	0.712468	0.0349182	0.735553
CMAHP	pink	0.114949	0.264758	-0.114949	0.264758	-0.147229	0.152298	0.276428	0.00640515	0.23451	0.0214602	0.423907	1.68e-05	0.0120148	0.907508	-0.219295	0.0318174	-0.12879	0.211093	-0.0406839	0.693906
PIGT	pink	0.127942	0.21414	-0.127942	0.21414	0.41166	3.09e-05	-0.228489	0.0251488	-0.172319	0.093183	-0.209742	0.0402669	0.106566	0.301417	0.270337	0.00772535	-0.0353643	0.732301	0.301513	0.00283282
LPAR6	pink	0.124445	0.227035	-0.124445	0.227035	-0.439585	7.43e-06	0.212434	0.0377156	0.226148	0.0267224	0.520533	5.44e-08	0.262913	0.00965444	-0.0185311	0.857778	0.1431	0.164258	0.0605044	0.558151
SCARA3	pink	0.148511	0.148722	-0.148511	0.148722	0.135516	0.188016	-0.0166387	0.872171	0.268961	0.00805478	0.358939	0.000329087	-0.0897379	0.384581	0.0698519	0.498871	-0.105491	0.306346	0.130506	0.205023
GRIA2	pink	0.0462104	0.654821	-0.0462104	0.654821	-0.233796	0.0218718	-0.187537	0.0672983	-0.228066	0.0254269	-0.333214	0.000908622	0.233249	0.0221914	0.0834873	0.418686	0.0886814	0.390225	0.221605	0.0300151
FKBP1B	pink	0.0808401	0.433642	-0.0808401	0.433642	0.157388	0.125659	-0.22222	0.0295506	0.126428	0.219655	0.20395	0.0462486	-0.154216	0.133562	-0.107113	0.298931	-0.0919579	0.372882	0.17246	0.0929106
PPP1R3C	pink	0.0544195	0.598467	-0.0544195	0.598467	0.0774867	0.453017	-0.236136	0.0205473	0.241854	0.0175971	0.306657	0.00237506	0.0456182	0.658967	-0.0423959	0.681706	-0.196878	0.0545306	0.193728	0.0585926
ICAM5	pink	0.117553	0.254015	-0.117553	0.254015	-0.0431468	0.676381	-0.00288518	0.977743	-0.0717476	0.487264	-0.222334	0.0294649	0.0538716	0.60216	-0.00458797	0.964614	0.00498619	0.961545	0.00802922	0.938114
RRAD	pink	0.15685	0.126975	-0.15685	0.126975	-0.0569182	0.581754	0.147428	0.151738	0.173234	0.0914317	0.331073	0.000984987	0.0221827	0.830138	0.0162713	0.874971	0.100134	0.331698	0.0168331	0.870691
DZIP1	pink	0.131123	0.20287	-0.131123	0.20287	-0.137092	0.182884	-0.0310744	0.763758	0.21737	0.0333872	0.439966	7.28e-06	0.147931	0.150331	0.111313	0.280269	0.000524149	0.995956	0.152364	0.138349
ISCU	pink	0.179422	0.0802621	-0.179422	0.0802621	-0.088421	0.391624	0.185509	0.0703671	0.101422	0.325485	0.473167	1.13e-06	-0.145679	0.156709	-0.0730216	0.479545	0.0509871	0.621768	-0.0135862	0.895475
CASQ2	pink	0.13577	0.187181	-0.13577	0.187181	0.182235	0.0755602	0.0615306	0.551481	0.181266	0.0771532	0.338124	0.000753485	-0.0272828	0.791885	0.0182584	0.859849	-0.0423605	0.681958	0.247398	0.0150929
CBX6	pink	0.0904014	0.381062	-0.0904014	0.381062	0.18497	0.0712022	0.063355	0.539721	0.183978	0.0727577	0.28724	0.0045461	0.048009	0.642292	0.17098	0.0957924	0.109099	0.290006	-0.0854863	0.407593
LPL	pink	0.0668721	0.517404	-0.0668721	0.517404	0.186878	0.0682825	0.0669283	0.517051	0.24204	0.0175074	0.457351	2.81e-06	-0.043954	0.670674	0.00877093	0.93241	-0.243728	0.016713	0.137436	0.181778
ATP6V0C	pink	0.145229	0.158008	-0.145229	0.158008	0.383192	0.000116447	0.0475496	0.645483	-0.0393281	0.703623	-0.314249	0.00182051	-0.119144	0.247598	0.29795	0.00319494	0.0680613	0.509966	0.142636	0.165643
JUNB	pink	0.0867818	0.400497	-0.0867818	0.400497	0.23452	0.0214545	0.11065	0.283164	0.317746	0.00160687	0.38704	9.8e-05	0.0729747	0.479828	0.210326	0.0397019	-0.0533281	0.605834	-0.00527408	0.959327
LAMB3	pink	0.102284	0.321367	-0.102284	0.321367	0.148862	0.147753	0.024432	0.813213	0.455062	3.19e-06	0.542844	1.11e-08	-0.0343625	0.73961	0.241502	0.0177673	0.126574	0.219122	0.0580598	0.574191
GNG11	pink	0.101089	0.327085	-0.101089	0.327085	0.185419	0.0705051	-0.0718675	0.486535	0.351221	0.00045039	0.61912	1.77e-11	-0.101795	0.323699	-0.116682	0.257576	-0.156687	0.127375	0.0774582	0.453183
AKT3	pink	0.175572	0.0870759	-0.175572	0.0870759	-0.178328	0.0821538	0.168224	0.101347	0.590961	2.32e-10	0.61478	2.68e-11	0.102842	0.318723	0.0777959	0.45121	0.24812	0.0147903	-0.102772	0.319053
LAMA2	pink	0.13827	0.179116	-0.13827	0.179116	-0.0200612	0.846173	0.0522255	0.613316	0.378789	0.000141475	0.563815	2.21e-09	0.0510961	0.621022	0.0785188	0.447003	-0.0220917	0.830824	0.20969	0.0403183
DNMBP	pink	0.124926	0.225229	-0.124926	0.225229	-0.255888	0.0118567	-0.183842	0.0729743	0.209918	0.040096	0.290195	0.00412987	0.102347	0.321068	0.132414	0.19842	0.183081	0.0741891	0.297092	0.0032881
JAM3	pink	0.119401	0.246575	-0.119401	0.246575	-0.288198	0.00440724	0.012815	0.901378	0.651634	6.49e-13	0.70368	1.29e-15	0.195257	0.0565916	0.122884	0.23296	0.218147	0.0327463	0.0306723	0.766727
TRIM29	pink	0.119915	0.24453	-0.119915	0.24453	0.00472677	0.963544	0.0967301	0.348479	0.488553	4.42e-07	0.546154	8.64e-09	0.0463344	0.653953	0.285845	0.00475512	0.361079	0.000301241	0.115745	0.261444
FILIP1L	pink	0.127993	0.213956	-0.127993	0.213956	-0.256187	0.0117548	0.0474271	0.646335	0.630391	5.88e-12	0.577502	7.28e-10	0.0436331	0.67294	-0.100176	0.331492	0.196421	0.0551059	-0.00263752	0.979653
GLI1	pink	0.125094	0.224599	-0.125094	0.224599	0.116673	0.257612	-0.108716	0.291715	0.103995	0.313296	0.179132	0.0807603	0.0976467	0.343909	0.211719	0.0383792	-0.0261254	0.800527	0.101339	0.325884
CCDC25	pink	0.157522	0.125334	-0.157522	0.125334	-0.0525747	0.610942	-0.15815	0.123815	0.122136	0.23584	0.228865	0.0249034	0.0540985	0.60063	0.113672	0.270138	0.0254875	0.8053	0.323901	0.00128528
MEIS2	pink	0.10919	0.289604	-0.10919	0.289604	-0.296711	0.00333023	0.0685979	0.506628	0.535315	1.92e-08	0.783569	3.87e-21	-0.0300689	0.771189	-0.0160032	0.877015	0.166022	0.105962	0.0484813	0.639019
NR3C2	pink	0.101243	0.326343	-0.101243	0.326343	-0.0807773	0.434	-0.0272535	0.792104	0.143775	0.162259	0.330605	0.00100243	-0.0819045	0.427592	-0.167147	0.103584	0.0769471	0.456178	0.0200541	0.846227
GSTK1	pink	0.12151	0.238266	-0.12151	0.238266	0.277238	0.00624552	0.155888	0.129352	0.0838491	0.416665	0.198419	0.0526299	-0.0202689	0.8446	0.260756	0.0102888	0.0458179	0.657567	0.103808	0.314172
EIF3D	pink	0.123137	0.231991	-0.123137	0.231991	0.309595	0.00214456	0.0778504	0.450892	0.191895	0.0610688	0.36	0.000315004	-0.288715	0.00433383	0.0933619	0.365597	0.143768	0.162278	-0.0708984	0.492446
SIDT1	pink	0.0953803	0.355278	-0.0953803	0.355278	0.0803635	0.436367	0.00518394	0.960021	-0.158508	0.122958	-0.189082	0.0650339	0.285899	0.00474692	0.123928	0.228985	-0.159326	0.121011	0.268306	0.00821603
CBX7	pink	0.0872904	0.397731	-0.0872904	0.397731	0.118423	0.250491	0.032648	0.752172	0.0361046	0.726915	0.405498	4.16e-05	0.202184	0.0482122	0.301821	0.00280338	0.0833075	0.419692	0.0116111	0.910602
GULP1	pink	0.121351	0.238885	-0.121351	0.238885	-0.285894	0.00474769	-0.0245275	0.812496	0.231431	0.0232838	0.343135	0.000620439	-0.0311145	0.763462	-0.0890106	0.388461	0.190104	0.0635694	0.195919	0.0557421
AKR1C3	pink	0.0577838	0.576015	-0.0577838	0.576015	0.225032	0.0275012	0.00124062	0.990429	0.0647059	0.531094	0.326587	0.00116421	-0.0336396	0.744898	0.0233925	0.821025	-0.229026	0.0247995	0.123781	0.229542
COX7A1	pink	0.0816048	0.42929	-0.0816048	0.42929	0.182585	0.0749895	-0.174825	0.0884482	0.286442	0.00466458	0.297738	0.00321771	0.119463	0.246325	0.165201	0.107725	0.0411151	0.690825	0.140428	0.172362
SLFN12	pink	0.0826973	0.423118	-0.0826973	0.423118	-0.250126	0.013978	0.206305	0.0437336	0.318475	0.0015653	0.425961	1.51e-05	-0.0175882	0.864944	-0.0694942	0.501077	0.0452447	0.661587	0.159004	0.121775
LHX6	pink	0.09713	0.346481	-0.09713	0.346481	-0.0116773	0.910095	0.169662	0.0984181	0.280426	0.005651	0.581123	5.38e-10	0.0785884	0.446599	0.0421949	0.683134	0.0159487	0.87743	-0.0119005	0.908384
SAFB2	pink	0.141411	0.169348	-0.141411	0.169348	0.207818	0.0421778	0.0177293	0.863871	0.0082974	0.936051	0.190675	0.0627635	0.162219	0.114319	0.190163	0.0634859	-0.0627429	0.543653	0.180686	0.0781202
SVEP1	pink	0.112092	0.276899	-0.112092	0.276899	0.122838	0.233137	0.122066	0.236111	0.314449	0.00180763	0.605765	6.19e-11	-0.0142399	0.890476	-0.00173624	0.986605	-0.149053	0.147227	0.110257	0.284886
VGLL3	pink	0.130651	0.204516	-0.130651	0.204516	-0.0653201	0.527194	-0.00339041	0.973847	0.25295	0.0129004	0.403268	4.62e-05	0.0380895	0.712542	-0.104549	0.310714	0.0798959	0.439049	0.0182868	0.859633
ANXA1	pink	0.0532802	0.606158	-0.0532802	0.606158	-0.221263	0.0302766	0.278729	0.00596095	0.512172	9.61e-08	0.765203	1.12e-19	-0.258073	0.0111289	-0.248498	0.0146343	0.0023216	0.98209	-0.0209674	0.839316
SEPW1	pink	0.121968	0.236487	-0.121968	0.236487	0.309063	0.00218471	-0.0835547	0.418309	0.225811	0.0269553	0.250352	0.0138893	-0.0500321	0.628319	0.0995659	0.334462	0.0134792	0.896294	0.166991	0.103911
SEMA3F	pink	0.102467	0.320499	-0.102467	0.320499	0.405382	4.18e-05	-0.32904	0.00106286	-0.186938	0.0681928	-0.332989	0.000916371	0.17604	0.0862243	0.319298	0.00151955	-0.109592	0.287818	0.221368	0.0301961
NCK2	pink	0.11216	0.276602	-0.11216	0.276602	0.111045	0.281435	0.259196	0.0107704	0.33414	0.0008773	0.407406	3.79e-05	-0.10629	0.302677	0.171167	0.0954249	0.30255	0.00273466	-0.137359	0.182026
OSBPL9	pink	0.0826587	0.423335	-0.0826587	0.423335	-0.28647	0.00466042	-0.0660023	0.522879	0.101181	0.32664	0.39277	7.55e-05	0.00738599	0.943063	-0.208009	0.0419849	-0.215582	0.0349044	-0.034133	0.741287
STC1	pink	0.0581896	0.573334	-0.0581896	0.573334	-0.00394484	0.969572	-0.18044	0.0785342	-0.177916	0.0828755	-0.209529	0.0404752	-0.0232931	0.821773	-0.000170193	0.998687	-0.0792214	0.442935	0.121702	0.237519
ENTPD1	pink	0.177799	0.0830804	-0.177799	0.0830804	-0.0518328	0.615991	0.529207	2.97e-08	0.435432	9.26e-06	0.489148	4.26e-07	-0.185055	0.071069	-0.151634	0.14027	0.19195	0.060993	0.0437582	0.672056
FCHO1	pink	0.0959149	0.352575	-0.0959149	0.352575	0.221395	0.0301754	0.200548	0.0500923	-0.0857307	0.406249	-0.175211	0.0877365	0.0175963	0.864882	0.0289097	0.779781	0.0122147	0.905976	-0.0358982	0.728416
C11orf95	pink	0.157837	0.124571	-0.157837	0.124571	0.0703016	0.496105	-0.0645369	0.532169	0.436118	8.93e-06	0.440522	7.07e-06	0.0554309	0.591677	0.218222	0.0326845	0.206606	0.0434202	-0.100775	0.328598
LINC00837	pink	0.105718	0.305304	-0.105718	0.305304	-0.0556546	0.590179	0.0587012	0.569962	-0.185236	0.0707888	-0.190815	0.062567	0.002814	0.978292	-0.126819	0.218223	0.0394639	0.702647	0.0152834	0.882506
CST5	pink	0.0647161	0.531029	-0.0647161	0.531029	0.211092	0.0389698	-0.195571	0.0561871	-0.18327	0.0738851	-0.184696	0.0716288	0.158109	0.123915	0.0757904	0.462998	-0.0129587	0.900278	0.117107	0.255834
IFI16	pink	0.0899645	0.383377	-0.0899645	0.383377	-0.282563	0.00528128	0.586136	3.52e-10	0.346042	0.0005535	0.600226	1.02e-10	0.0560756	0.587366	-0.210766	0.0392802	0.101622	0.324525	-0.180218	0.0789078
LAPTM4A	pink	0.242721	0.0171829	-0.242721	0.0171829	-0.255025	0.0121553	-0.0425516	0.6806	0.470247	1.34e-06	0.524944	4.01e-08	0.171119	0.0955204	0.0634685	0.538994	0.249614	0.0141816	0.201865	0.0485746
PDGFC	pink	0.0775376	0.452719	-0.0775376	0.452719	-0.242915	0.0170918	-0.0301882	0.770306	0.272827	0.00715897	0.382979	0.000117556	-0.165965	0.106085	-0.325696	0.00120316	-0.0955087	0.354628	0.0396969	0.700975
PDE1A	pink	0.119739	0.245231	-0.119739	0.245231	-0.082558	0.423902	0.178732	0.081451	0.0294714	0.775614	0.273854	0.00693634	0.154567	0.132671	-0.0317597	0.758706	0.0906248	0.379881	0.0491536	0.634371
HOXA7	pink	0.0917308	0.374069	-0.0917308	0.374069	0.0962216	0.351031	0.117453	0.254422	0.223825	0.0283656	0.387922	9.42e-05	0.0750157	0.467595	0.131436	0.201786	0.120475	0.24232	0.0816136	0.429241
CEP162	pink	0.0979736	0.342288	-0.0979736	0.342288	-0.326196	0.00118118	-0.126368	0.219878	0.173147	0.0915977	0.282927	0.00522049	0.145919	0.156019	-0.0265418	0.797415	-0.0181259	0.860856	0.118268	0.251118
CRIP2	pink	0.0823418	0.425121	-0.0823418	0.425121	0.43146	1.14e-05	-0.017517	0.865485	0.0371975	0.718989	-0.222819	0.029103	-0.0146973	0.886982	0.216089	0.0344689	-0.0386766	0.708309	0.231944	0.022971
HAND2-AS1	pink	0.219615	0.0315619	-0.219615	0.0315619	0.131275	0.202343	0.128946	0.210537	0.270836	0.00760878	0.303733	0.00262633	-0.11897	0.248295	0.10939	0.288715	0.109071	0.290131	-0.0268051	0.795449
ROR1	pink	0.164795	0.108605	-0.164795	0.108605	-0.0445129	0.666733	0.0867619	0.400605	0.316052	0.00170736	0.478162	8.35e-07	0.0442707	0.66844	0.151639	0.140257	0.137753	0.180765	-0.0126615	0.902553
POLR1E	pink	0.153561	0.135241	-0.153561	0.135241	0.233294	0.0221653	0.129355	0.209079	0.303268	0.00266845	0.347709	0.00051816	-0.100605	0.329418	-0.0104851	0.919241	0.122806	0.233261	0.102448	0.32059
IGFBP3	pink	0.0631369	0.54112	-0.0631369	0.54112	-0.0486087	0.638137	0.138293	0.179045	0.396889	6.24e-05	0.427724	1.38e-05	-0.0045184	0.96515	0.0679055	0.510937	0.244353	0.0164271	-0.169662	0.0984179
SOX10	pink	0.113161	0.272311	-0.113161	0.272311	-0.0115454	0.911106	0.275295	0.00663431	0.314821	0.00178384	0.503307	1.73e-07	-0.0373691	0.717748	0.188956	0.0652149	0.412914	2.9e-05	-0.174767	0.0885565
EDNRB	pink	0.133609	0.194364	-0.133609	0.194364	-0.0335145	0.745814	0.0682055	0.509068	0.229023	0.0248011	0.587118	3.23e-10	-0.0982229	0.341056	-0.00726382	0.944003	0.0658574	0.523794	0.182363	0.0753515
LPAR1	pink	0.123323	0.231281	-0.123323	0.231281	-0.226348	0.0265844	0.195297	0.0565398	0.488458	4.45e-07	0.603756	7.44e-11	-0.00572743	0.955834	-0.0872234	0.398095	0.013684	0.894727	0.0217126	0.833686
BAI2	pink	0.0804708	0.435752	-0.0804708	0.435752	0.0408282	0.692875	-0.211525	0.0385613	-0.0419911	0.684583	-0.242578	0.0172506	0.195578	0.0561782	0.265683	0.00889013	0.0899219	0.383603	0.0800272	0.438294
SOCS2	pink	0.0637539	0.537166	-0.0637539	0.537166	-0.0460132	0.6562	-0.0333247	0.747205	0.228397	0.0252091	0.434901	9.52e-06	-0.0470135	0.649215	-0.0281531	0.785404	-0.0315245	0.760438	0.156313	0.128296
PALMD	pink	0.0857763	0.405998	-0.0857763	0.405998	-0.0386331	0.708623	0.0339121	0.742903	0.347824	0.00051581	0.697684	2.82e-15	0.0469192	0.649871	0.00524028	0.959587	0.0117808	0.909301	0.0445447	0.666509
UTRN	pink	0.135152	0.189217	-0.135152	0.189217	-0.0639505	0.535909	0.216425	0.0341823	0.123421	0.23091	0.316004	0.00171027	-0.0778393	0.450957	-0.0260882	0.800805	0.0161545	0.875861	-0.0086112	0.933638
DPYSL2	pink	0.0634084	0.539379	-0.0634084	0.539379	0.0474474	0.646194	0.0739885	0.47373	0.413427	2.83e-05	0.718225	1.77e-16	-0.0914925	0.375317	-0.150984	0.141998	-0.0917122	0.374166	0.00388573	0.970028
MEOX2	pink	0.115304	0.263276	-0.115304	0.263276	-0.119019	0.248098	-0.014457	0.888817	0.276103	0.0064702	0.515075	7.9e-08	0.0542626	0.599524	0.000837637	0.993538	0.0111042	0.914491	0.163774	0.110842
EBF2	pink	0.0791947	0.443089	-0.0791947	0.443089	-0.171142	0.0954737	-0.067604	0.51282	-0.0106274	0.918149	0.221359	0.0302032	0.215525	0.0349539	0.0301966	0.770244	0.0206169	0.841967	0.0445226	0.666665
CPA3	pink	0.0533002	0.606023	-0.0533002	0.606023	-0.240158	0.0184312	-0.0428889	0.678208	0.268765	0.00810269	0.334045	0.000880478	-0.0199099	0.847319	-0.107837	0.295657	0.121461	0.238457	-0.117243	0.255278
EGR2	pink	0.0722691	0.484096	-0.0722691	0.484096	-0.0610693	0.554474	0.184603	0.0717746	0.238168	0.0194535	0.445233	5.49e-06	0.148901	0.147646	0.0739512	0.473954	0.0537431	0.603028	-0.0150572	0.884233
CRYAB	pink	0.0473561	0.646829	-0.0473561	0.646829	0.184432	0.0720418	0.135224	0.188978	0.377787	0.000147828	0.582561	4.77e-10	-0.14911	0.147071	0.12797	0.21404	0.188577	0.0657668	-0.182759	0.0747083
RPL14	pink	0.118166	0.251528	-0.118166	0.251528	0.00238283	0.981617	-0.118852	0.248767	0.0743939	0.471304	0.19632	0.0552331	0.0670325	0.516397	0.0601159	0.560685	0.061415	0.552231	0.0548428	0.595621
FAM32A	pink	0.14527	0.157888	-0.14527	0.157888	0.145303	0.157792	0.285205	0.00485391	0.191101	0.0621669	0.260277	0.0104349	-0.102271	0.32143	0.0259764	0.801641	0.082146	0.426226	0.0531001	0.607378
NPEPPS	pink	0.0987455	0.33848	-0.0987455	0.33848	-0.000633817	0.99511	-0.356198	0.000368226	-0.237741	0.0196794	-0.303336	0.00266229	0.31338	0.0018774	0.116007	0.260355	-0.0527294	0.609892	0.0106637	0.91787
SEPT7	pink	0.113643	0.27026	-0.113643	0.27026	-0.601274	9.31e-11	0.13054	0.204904	0.288591	0.00435137	0.391923	7.85e-05	0.172039	0.0937248	-0.0139287	0.892855	0.291176	0.00399955	0.00612207	0.952794
CDKN1C	pink	0.0846804	0.412044	-0.0846804	0.412044	0.309635	0.00214157	0.0858626	0.405524	0.367309	0.000232053	0.536347	1.78e-08	-0.0946236	0.359125	0.0463302	0.653983	-0.0724742	0.482853	0.0417931	0.685992
PTX3	pink	0.0642397	0.534063	-0.0642397	0.534063	-0.305046	0.00251071	-0.0574721	0.578079	0.184753	0.0715394	0.359035	0.00032779	-0.0285523	0.782436	-0.152124	0.138978	0.155552	0.13019	0.0714508	0.489072
PLD1	pink	0.220355	0.0309796	-0.220355	0.0309796	-0.0646724	0.531306	0.325357	0.0012183	0.24221	0.0174262	0.373751	0.000176188	-0.247663	0.0149812	-0.129009	0.210313	0.12472	0.225999	0.0710875	0.491289
PID1	pink	0.101758	0.323876	-0.101758	0.323876	-0.308028	0.00226486	0.0812419	0.431352	0.518603	6.21e-08	0.684535	1.48e-14	0.0547535	0.596221	-0.0165789	0.872627	0.161012	0.117076	0.0151808	0.883289
HPN	pink	0.0585807	0.570755	-0.0585807	0.570755	0.0564017	0.585192	-0.0477098	0.64437	-0.209499	0.0405047	-0.307203	0.00233059	-0.0157708	0.878787	0.238259	0.0194056	-0.0753112	0.465839	0.25197	0.0132659
YTHDF2	pink	0.107268	0.298227	-0.107268	0.298227	-0.25723	0.0114048	-0.166451	0.105051	-0.0902308	0.381965	-0.0777529	0.451461	0.155151	0.131195	-0.0673297	0.514535	0.100785	0.328549	-0.0421733	0.683288
ZFPM2	pink	0.093354	0.365638	-0.093354	0.365638	-0.223491	0.028609	-0.055239	0.592962	0.585786	3.62e-10	0.601213	9.36e-11	-0.0676527	0.512515	-0.202545	0.0478055	0.0172659	0.867396	0.0284131	0.783471
BHLHE41	pink	0.0556268	0.590365	-0.0556268	0.590365	-0.22336	0.0287049	0.245828	0.0157686	0.306562	0.00238287	0.608916	4.63e-11	-0.00912025	0.929725	-0.159137	0.12146	-0.0591496	0.567013	0.0554274	0.5917
KANK1	pink	0.0985419	0.339482	-0.0985419	0.339482	-0.133627	0.194304	0.000876777	0.993236	0.282919	0.00522188	0.469546	1.39e-06	0.134268	0.192154	0.164684	0.108846	0.223449	0.0286392	0.0561866	0.586625
BEND5	pink	0.149139	0.146992	-0.149139	0.146992	-0.0315707	0.760098	0.225119	0.0274399	0.158852	0.122136	0.35308	0.000417916	0.110709	0.282906	0.116144	0.259791	0.0527488	0.60976	0.0643439	0.533399
ACSM5	pink	0.108119	0.294387	-0.108119	0.294387	-0.071685	0.487645	-0.0818486	0.427908	0.16274	0.113145	0.196445	0.0550747	0.201857	0.0485835	0.204112	0.0460713	0.118511	0.25014	0.141118	0.170241
ZNF106	pink	0.0925312	0.369897	-0.0925312	0.369897	-0.404099	4.45e-05	0.120162	0.243552	-0.00909389	0.929927	0.258338	0.0110432	0.0800604	0.438104	-0.154083	0.133901	0.0451677	0.662128	-0.0420479	0.684179
FAT4	pink	0.112295	0.276023	-0.112295	0.276023	-0.330322	0.00101312	0.0388626	0.70697	0.376625	0.000155525	0.481894	6.66e-07	0.345222	0.000571674	0.169649	0.0984451	0.261065	0.0101958	0.106449	0.301952
BACH2	pink	0.0985583	0.339401	-0.0985583	0.339401	-0.378265	0.000144767	0.369242	0.000213778	0.3838	0.000113334	0.481682	6.75e-07	0.0133909	0.89697	-0.05058	0.624557	0.285715	0.00477511	-0.125558	0.222872
ANKRD6	pink	0.0985069	0.339654	-0.0985069	0.339654	-0.349957	0.000473779	-0.0648964	0.529882	0.504077	1.64e-07	0.524605	4.1e-08	0.197661	0.0535582	0.0254125	0.805861	0.134753	0.190538	0.0692494	0.50259
GPNMB	pink	0.0612477	0.553316	-0.0612477	0.553316	-0.0652243	0.527801	0.42359	1.71e-05	0.47108	1.27e-06	0.454059	3.38e-06	-0.281761	0.0054175	-0.226773	0.0262944	0.130097	0.206457	-0.219598	0.0315759
PPM1H	pink	0.0638788	0.536367	-0.0638788	0.536367	0.225255	0.0273438	-0.186972	0.0681425	-0.248755	0.0145289	-0.487112	4.83e-07	0.0328649	0.750579	0.0356914	0.72992	-0.177168	0.0841967	0.120084	0.243861
TCF7L2	pink	0.076067	0.461362	-0.076067	0.461362	-0.101715	0.324084	-0.0550984	0.593905	0.569448	1.41e-09	0.667527	1.11e-13	0.0708604	0.492678	0.173026	0.0918276	0.239862	0.0185806	-0.00225429	0.982609
NOTCH2	pink	0.126683	0.218722	-0.126683	0.218722	0.0709153	0.492342	-0.00451325	0.96519	0.262674	0.00972317	0.315337	0.00175142	0.139201	0.176178	0.0133954	0.896935	0.0284929	0.782877	0.0682827	0.508587
NR2F1	pink	0.041454	0.688408	-0.041454	0.688408	-0.0685211	0.507105	0.0313518	0.761711	0.268154	0.00825382	0.557031	3.77e-09	-0.0407049	0.693755	-0.0477797	0.643884	-0.112141	0.276686	0.17727	0.0840153
IL1R1	pink	0.0852109	0.409111	-0.0852109	0.409111	0.00882172	0.93202	0.0624972	0.545235	0.316015	0.00170961	0.442941	6.21e-06	-0.0957667	0.353324	-0.111717	0.278519	-0.0218924	0.832328	-0.11022	0.285047
LEPROT	pink	0.102454	0.320562	-0.102454	0.320562	-0.197822	0.0533596	-0.107965	0.295078	0.310973	0.00204352	0.423882	1.68e-05	0.203628	0.0466016	-0.023131	0.822992	0.105984	0.304083	0.114673	0.265914
KLF4	pink	0.0605961	0.557553	-0.0605961	0.557553	-0.0443255	0.668053	0.0600989	0.560796	0.27668	0.00635515	0.442278	6.43e-06	0.028781	0.780737	-0.122747	0.233488	-0.161483	0.115995	-0.00166229	0.987176
YIPF1	pink	0.0876757	0.395644	-0.0876757	0.395644	0.115275	0.263397	-0.0961682	0.351299	-0.0685865	0.506699	-0.246352	0.0155398	0.118346	0.250805	0.270296	0.0077348	0.0786353	0.446327	0.0320989	0.756208
COL15A1	pink	0.0498462	0.629597	-0.0498462	0.629597	-0.187679	0.0670866	0.167898	0.102019	0.615264	2.56e-11	0.72745	4.7e-17	0.0164035	0.873963	0.0225738	0.82719	0.121382	0.238766	-0.00831613	0.935907
NR3C1	pink	0.0750742	0.467247	-0.0750742	0.467247	-0.382599	0.000119557	0.174606	0.0888552	0.0698124	0.499114	0.404374	4.39e-05	-0.115803	0.261202	-0.214576	0.0357826	-0.0137928	0.893895	0.00147751	0.988601
TF	pink	0.131905	0.200168	-0.131905	0.200168	0.0378414	0.714333	0.137833	0.180506	0.251733	0.0133557	0.350039	0.000472242	0.0316942	0.759188	0.152876	0.137014	0.163275	0.111949	0.0742485	0.472173
B4GALT5	pink	0.0939978	0.362327	-0.0939978	0.362327	0.224151	0.0281296	0.0682183	0.508988	0.202012	0.048407	0.192209	0.0606391	-0.132739	0.197312	-0.0416191	0.687232	-0.109588	0.287837	0.102608	0.319829
SLC44A4	pink	0.0495449	0.631673	-0.0495449	0.631673	0.279584	0.00580293	-0.116225	0.259455	-0.0458516	0.657331	-0.237485	0.0198153	0.0253769	0.806128	0.163626	0.11117	-0.148961	0.147481	0.257702	0.0112495
LIPE	pink	0.0852632	0.408822	-0.0852632	0.408822	0.117924	0.252508	0.0357942	0.729172	0.297115	0.00328553	0.309073	0.00218391	0.111744	0.278401	0.245347	0.0159807	0.0167252	0.871513	0.058323	0.572454
RPL15	pink	0.111171	0.280887	-0.111171	0.280887	-0.00799815	0.938353	0.106237	0.302923	0.0811047	0.432133	0.41426	2.72e-05	-0.354593	0.000393078	-0.227044	0.0261102	-0.144605	0.159822	0.0642018	0.534305
CDH5	pink	0.0704605	0.495129	-0.0704605	0.495129	-0.027951	0.786908	0.039289	0.703904	0.425434	1.55e-05	0.574054	9.68e-10	0.0108025	0.916805	0.127595	0.215396	0.0588634	0.568895	0.0147647	0.886467
CD93	pink	0.0854159	0.407981	-0.0854159	0.407981	-0.114951	0.264752	0.115199	0.263716	0.478999	7.94e-07	0.566529	1.78e-09	0.237184	0.0199767	0.219066	0.0320004	0.341995	0.00064868	-0.0538712	0.602163
ERMAP	pink	0.0690071	0.504089	-0.0690071	0.504089	0.0556242	0.590383	-0.00301162	0.976768	0.104017	0.313193	0.213254	0.0369657	-0.0718241	0.486798	0.0356892	0.729936	-0.0964632	0.349817	0.121049	0.240067
MAPKAPK2	pink	0.0947425	0.358519	-0.0947425	0.358519	0.109577	0.287886	-0.125356	0.223624	-0.103363	0.316262	-0.324113	0.00127532	0.13003	0.206696	0.131527	0.20147	0.0524422	0.611842	0.276425	0.00640559
DEFB1	pink	0.0838439	0.416695	-0.0838439	0.416695	0.0252128	0.807357	0.0667658	0.518071	0.311206	0.00202692	0.380632	0.000130446	0.0533151	0.605922	0.220253	0.0310593	0.195882	0.0557891	0.136188	0.185816
SNX3	pink	0.0979175	0.342566	-0.0979175	0.342566	-0.284206	0.00501182	0.362385	0.000285337	0.239254	0.0188896	0.418063	2.25e-05	-0.254509	0.0123371	-0.292924	0.00377619	0.102362	0.320998	-0.0105923	0.918419
ROBO3	pink	0.0923106	0.371044	-0.0923106	0.371044	0.0309688	0.764537	0.0426737	0.679734	0.249094	0.0143911	0.409311	3.46e-05	0.0143994	0.889257	0.0837757	0.417075	-0.0377212	0.715201	-0.0980751	0.341786
SDPR	pink	0.0881921	0.392856	-0.0881921	0.392856	0.0100817	0.922338	-0.156326	0.128265	0.0876862	0.395587	0.347162	0.000529523	-0.0157206	0.87917	0.0416369	0.687105	0.00215641	0.983364	0.138179	0.179405
DMD	pink	0.122161	0.235743	-0.122161	0.235743	-0.422892	1.77e-05	0.23184	0.0230344	0.514051	8.47e-08	0.615661	2.46e-11	0.130239	0.205958	0.155517	0.130277	0.46122	2.25e-06	0.108377	0.293229
AOX1	pink	0.0864858	0.402112	-0.0864858	0.402112	-0.0634263	0.539264	0.18925	0.0647903	0.189333	0.0646705	0.411338	3.14e-05	-0.167859	0.102102	-0.202566	0.0477812	0.0108044	0.91679	0.0598422	0.562475
FOXK2	pink	0.0794724	0.441487	-0.0794724	0.441487	0.317953	0.00159494	-0.154615	0.132549	-0.0012402	0.990432	-0.295727	0.00344128	0.0198869	0.847493	0.315509	0.00174072	-0.0154699	0.881083	0.0474429	0.646225
ADAMTS1	pink	0.0316192	0.759741	-0.0316192	0.759741	-0.366773	0.000237373	0.0633379	0.539831	0.345364	0.00056849	0.665877	1.34e-13	-0.00363328	0.971974	-0.14064	0.171709	0.00439241	0.966122	-0.117693	0.253445
TACC1	pink	0.109947	0.286253	-0.109947	0.286253	-0.08654	0.401816	0.211812	0.0382927	0.356767	0.000359769	0.529439	2.92e-08	-0.0307472	0.766173	-0.0491503	0.634394	-0.0250475	0.808596	0.00823578	0.936525
TRIOBP	pink	0.070227	0.496563	-0.070227	0.496563	0.106513	0.301661	-0.0923635	0.370769	0.393234	7.39e-05	0.468564	1.47e-06	-0.0191517	0.853067	0.265675	0.00889239	0.0639337	0.536017	0.0580181	0.574466
ID1	pink	0.0430102	0.677348	-0.0430102	0.677348	0.435106	9.42e-06	0.0832356	0.420095	0.284869	0.00490646	0.591184	2.28e-10	-0.200639	0.049986	-0.143071	0.164346	-0.257975	0.0111608	-0.0135343	0.895872
ARHGEF6	pink	0.0624824	0.545331	-0.0624824	0.545331	-0.00232195	0.982087	0.183503	0.0735135	0.081908	0.427572	0.344626	0.000585234	-0.139327	0.175784	-0.0746202	0.469952	-0.120364	0.242757	-0.087571	0.39621
ZMAT3	pink	0.081302	0.431011	-0.081302	0.431011	0.0364134	0.724673	0.080258	0.436971	0.289269	0.00425645	0.394318	7.03e-05	-0.0493256	0.633184	0.104661	0.310193	0.0486156	0.638089	0.00185784	0.985667
HIST1H2AC	pink	0.0338995	0.742996	-0.0338995	0.742996	-0.104376	0.311517	-0.218532	0.0324318	-0.224573	0.0278271	-0.214066	0.0362349	0.306074	0.00242331	0.151751	0.139962	-0.0369387	0.720863	0.148391	0.149053
PDZD2	pink	0.0533199	0.605889	-0.0533199	0.605889	0.0286556	0.781669	-0.0495874	0.631379	0.313517	0.00186829	0.487934	4.59e-07	0.110778	0.282603	-0.1168	0.257092	-0.208858	0.0411364	-0.0332035	0.748094
HPSE2	pink	0.14949	0.146032	-0.14949	0.146032	-0.0764111	0.459332	0.151624	0.140297	0.266808	0.00859518	0.354018	0.000402344	0.0945493	0.359505	0.0754563	0.464977	0.139819	0.174249	-0.0343636	0.739602
ARHGEF10	pink	0.0671459	0.515687	-0.0671459	0.515687	-0.108342	0.293389	-0.174074	0.0898467	0.15014	0.144267	0.220023	0.0312399	0.266295	0.00872877	0.000667964	0.994847	-0.153968	0.134195	-0.0159381	0.877512
RHOD	pink	0.0400417	0.698503	-0.0400417	0.698503	0.441158	6.83e-06	-0.151671	0.140172	0.0208869	0.839925	-0.294346	0.00360281	-0.0569619	0.581464	0.364605	0.000260058	0.051545	0.617954	0.11578	0.261296
THSD7A	pink	0.0843911	0.413649	-0.0843911	0.413649	-0.351234	0.000450156	-0.00724081	0.94418	0.277635	0.00616861	0.467503	1.57e-06	0.0907225	0.379366	-0.0233176	0.821588	0.0829193	0.421869	0.0388031	0.707399
FOXN3	pink	0.0678504	0.511281	-0.0678504	0.511281	-0.169093	0.0995683	0.3216	0.00139792	0.439096	7.63e-06	0.602733	8.16e-11	-0.0152199	0.88299	-0.0617012	0.550377	0.0339127	0.742899	-0.12453	0.226715
MXRA7	pink	0.0541178	0.6005	-0.0541178	0.6005	0.0345764	0.738048	-0.181254	0.0771734	0.355385	0.00038063	0.402671	4.76e-05	-0.0747874	0.468955	0.00936583	0.927837	0.0104213	0.919731	-0.0014956	0.988461
GEM	pink	0.0283081	0.784251	-0.0283081	0.784251	-0.213479	0.0367624	0.0787355	0.445746	0.225158	0.0274125	0.63236	4.83e-12	-0.0104115	0.919806	-0.156043	0.128966	-0.106127	0.303427	-0.0285114	0.78274
FLNC	pink	0.084744	0.411692	-0.084744	0.411692	-0.094713	0.358669	-0.0282328	0.784811	0.36522	0.000253429	0.316031	0.00170863	0.273295	0.00705694	0.290526	0.00408556	0.32491	0.00123853	0.0860557	0.404465
GAS1	pink	0.0805539	0.435277	-0.0805539	0.435277	0.121233	0.239348	-0.0339955	0.742293	0.593293	1.89e-10	0.615731	2.45e-11	-0.181235	0.0772049	-0.18131	0.0770813	-0.0591919	0.566736	-0.0256509	0.804076
CPEB1	pink	0.143824	0.162113	-0.143824	0.162113	-0.0755898	0.464186	0.00479478	0.96302	0.14227	0.166746	0.257215	0.01141	-0.0528338	0.609184	-0.0713596	0.489627	0.0569065	0.581832	-0.0115707	0.910912
JUP	pink	0.0305083	0.767939	-0.0305083	0.767939	0.319754	0.00149472	-0.287728	0.00447481	-0.0467802	0.650841	-0.336363	0.000806092	0.189142	0.0649467	0.469114	1.43e-06	0.203581	0.046653	0.144314	0.160673
HLF	pink	0.0617925	0.549785	-0.0617925	0.549785	0.0189587	0.854532	0.0616556	0.550672	0.251522	0.0134362	0.624339	1.07e-11	-0.0476911	0.644499	0.0514635	0.618511	0.113368	0.271429	0.0653973	0.526704
ERG	pink	0.113035	0.272849	-0.113035	0.272849	-0.3507	0.000459903	0.0861262	0.404079	0.331814	0.000957917	0.482017	6.61e-07	0.206779	0.0432407	0.030452	0.768355	0.184317	0.0722231	0.0847592	0.411608
NUP210	pink	0.0793589	0.442141	-0.0793589	0.442141	0.113349	0.27151	0.14337	0.163456	-0.298006	0.00318896	-0.438804	7.75e-06	0.143756	0.162312	0.320521	0.00145378	0.014133	0.891294	0.182551	0.0750445
HSD17B2	pink	0.0708519	0.49273	-0.0708519	0.49273	0.252383	0.0131108	-0.0119031	0.908364	0.0939142	0.362755	0.241919	0.0175658	-0.090951	0.378161	0.154332	0.133268	0.123578	0.230313	0.108253	0.293786
FAAH	pink	0.043258	0.675593	-0.043258	0.675593	0.283101	0.00519163	-0.231385	0.0233121	-0.177273	0.0840102	-0.217946	0.0329113	0.304492	0.00255894	0.430629	1.19e-05	-0.115668	0.261761	0.30876	0.00220789
JUN	pink	0.0404907	0.695287	-0.0404907	0.695287	0.2233	0.0287482	-0.144155	0.161139	0.245798	0.0157815	0.381767	0.000124058	0.147585	0.151298	0.039857	0.699826	-0.0949331	0.357549	-0.0513073	0.619577
TFEB	pink	0.0856462	0.406714	-0.0856462	0.406714	0.286714	0.00462384	0.219151	0.0319323	0.148099	0.149863	0.342726	0.000630447	-0.122625	0.233954	0.101899	0.323201	-0.115825	0.261109	0.0108587	0.916374
GSPT2	pink	0.0448876	0.664096	-0.0448876	0.664096	0.0662985	0.521011	0.135913	0.186714	0.156012	0.129044	0.464318	1.89e-06	-0.255889	0.0118563	-0.192968	0.0596095	-0.159734	0.120049	0.0930687	0.367111
VCP	pink	0.0705244	0.494737	-0.0705244	0.494737	0.190368	0.0631957	0.205652	0.0444189	-0.12133	0.238968	-0.327757	0.00111484	-0.0807248	0.4343	0.153732	0.134803	0.206318	0.0437197	0.121565	0.238053
RPL10A	pink	0.104882	0.309165	-0.104882	0.309165	0.301675	0.00281727	0.136553	0.184629	0.129823	0.207425	0.491205	3.75e-07	-0.303116	0.00268231	-0.188121	0.0664347	-0.121214	0.239419	-0.0279958	0.786574
GPC3	pink	0.0532369	0.606451	-0.0532369	0.606451	0.0481027	0.641642	0.0570995	0.58055	0.218475	0.0324785	0.4298	1.24e-05	-0.00360609	0.972184	-0.0493714	0.632868	-0.118717	0.249311	0.189401	0.0645727
GUCY1B3	pink	0.0845979	0.412502	-0.0845979	0.412502	-0.40234	4.83e-05	0.152826	0.137144	0.270134	0.007773	0.3553	0.000381945	0.0388238	0.707249	-0.0267244	0.796051	0.267984	0.00829617	0.0255405	0.804903
CX3CL1	pink	0.0552267	0.593045	-0.0552267	0.593045	0.224039	0.0282109	0.208269	0.041724	0.344089	0.000597711	0.576993	7.6e-10	-0.292159	0.00387251	-0.00945582	0.927146	0.0643258	0.533514	-0.15152	0.140573
MRPL24	pink	0.0389831	0.706103	-0.0389831	0.706103	0.334044	0.000880521	-0.173201	0.0914942	-0.119549	0.245984	-0.330194	0.001018	0.00176116	0.986413	0.201657	0.0488112	0.0445812	0.666252	-0.150373	0.143639
NR4A2	pink	0.0272403	0.792202	-0.0272403	0.792202	-0.0179624	0.862098	-0.194662	0.0573642	-0.0656658	0.525005	0.0813955	0.430479	0.213396	0.0368372	0.0480648	0.641905	-0.15628	0.128378	0.295501	0.00346726
HNMT	pink	0.0940197	0.362214	-0.0940197	0.362214	0.00255689	0.980275	0.0187637	0.856011	0.0982739	0.340804	0.286459	0.00466207	-0.0326543	0.752125	-0.173651	0.0906431	-0.0851201	0.409612	0.051932	0.615315
THBD	pink	0.05688	0.582009	-0.05688	0.582009	0.131752	0.200694	-0.00208231	0.983936	0.267806	0.00834101	0.436281	8.85e-06	-0.0555749	0.590713	-0.0433405	0.675009	-0.243954	0.0166092	0.160045	0.11932
BRINP3	pink	0.0716033	0.488142	-0.0716033	0.488142	-0.0359694	0.727898	0.0739875	0.473737	0.0719242	0.48619	0.312945	0.00190646	-0.0150774	0.884079	-0.0126965	0.902286	0.023837	0.817682	0.0287366	0.781067
TTC28	pink	0.0968998	0.34763	-0.0968998	0.34763	-0.168377	0.101032	-0.152034	0.139215	0.41762	2.3e-05	0.495718	2.82e-07	0.231858	0.0230235	0.190377	0.0631832	0.349996	0.000473052	-0.110512	0.283767
CSDE1	pink	0.0377606	0.714917	-0.0377606	0.714917	-0.420683	1.98e-05	0.0306895	0.7666	0.210987	0.0390697	0.414914	2.63e-05	0.180533	0.0783771	-0.0672679	0.514922	0.227624	0.0257209	-0.118034	0.252064
GYG2	pink	0.0849495	0.410555	-0.0849495	0.410555	0.195156	0.0567218	-0.0529732	0.608238	0.226566	0.0264351	0.291555	0.00395009	0.0839822	0.415923	0.131775	0.200616	0.056934	0.581649	-0.0584955	0.571316
HEY2	pink	0.0513075	0.619576	-0.0513075	0.619576	-0.0404103	0.695863	-0.0542729	0.599455	0.137839	0.180487	0.259014	0.0108279	-0.120618	0.241756	-0.123556	0.230397	-0.0271555	0.792835	0.149577	0.145793
DPYD	pink	0.0496271	0.631106	-0.0496271	0.631106	-0.148121	0.149803	0.334956	0.000850538	0.164151	0.110013	0.428686	1.32e-05	-0.264012	0.0093446	-0.365509	0.000250361	-0.18856	0.0657913	-0.0248304	0.810224
CNBP	pink	0.0772697	0.454287	-0.0772697	0.454287	-0.342903	0.00062609	-0.0864265	0.402436	-0.022821	0.825327	0.246236	0.0155903	0.0214508	0.835662	-0.171117	0.0955236	0.0843741	0.413744	-0.113819	0.269517
NES	pink	0.044736	0.665163	-0.044736	0.665163	0.041685	0.686762	0.0226427	0.82667	0.39766	6.02e-05	0.563711	2.23e-09	-0.0754458	0.46504	0.232429	0.0226786	0.134494	0.191401	0.0529186	0.608608
ELF5	pink	0.0749991	0.467694	-0.0749991	0.467694	-0.0490579	0.635031	0.0249264	0.809504	0.257384	0.0113541	0.322125	0.00137149	-0.0867222	0.400822	-0.0240797	0.815859	0.0842057	0.41468	0.115165	0.263857
SMARCD2	pink	0.0429796	0.677565	-0.0429796	0.677565	0.402385	4.82e-05	-0.181822	0.076235	-0.082435	0.424595	-0.277211	0.00625076	-0.083795	0.416967	0.209357	0.0406437	-0.0861864	0.403749	0.0419236	0.685063
RCBTB2	pink	0.0436571	0.67277	-0.0436571	0.67277	-0.248256	0.0147343	0.0941515	0.361538	0.195245	0.0566064	0.449807	4.27e-06	0.143223	0.163893	-0.0870661	0.39895	-0.0569255	0.581706	0.00767043	0.940874
CBX4	pink	0.0509144	0.622265	-0.0509144	0.622265	0.267796	0.00834345	0.0337794	0.743874	-0.145456	0.157351	-0.294	0.00364439	-0.0341104	0.741452	0.0918654	0.373366	-0.158709	0.122476	0.134343	0.191903
MAOA	pink	0.0442228	0.668777	-0.0442228	0.668777	0.147513	0.151499	-0.0625936	0.544614	-0.0811385	0.431941	0.201962	0.0484639	-0.17054	0.0966641	-0.115129	0.264004	-0.0978179	0.343059	0.0651561	0.528233
ENPP2	pink	0.0294788	0.77556	-0.0294788	0.77556	0.021409	0.835978	0.314332	0.00181509	0.19704	0.054328	0.593976	1.78e-10	-0.170724	0.0962991	-0.187549	0.0672799	-0.0684736	0.5074	0.000891453	0.993122
ATP5G1	pink	0.0350541	0.734562	-0.0350541	0.734562	0.338805	0.000733997	-0.0447555	0.665026	-0.0209021	0.839809	-0.246028	0.0156808	-0.0789892	0.444277	0.215316	0.0351348	0.110624	0.283277	-0.167986	0.101839
ESR1	pink	0.0486409	0.637914	-0.0486409	0.637914	0.0503	0.626478	-0.215124	0.0353023	-0.350775	0.000458523	-0.431635	1.13e-05	0.330298	0.00101404	0.0792901	0.442538	-0.11531	0.263253	0.136658	0.184288
TMEM9B	pink	0.0436162	0.67306	-0.0436162	0.67306	0.000147128	0.998865	-0.251136	0.0135841	-0.316162	0.00170063	-0.323397	0.0013092	0.046839	0.650431	0.0684374	0.507625	-0.0587006	0.569966	0.225512	0.027164
GIPC2	pink	0.0546808	0.59671	-0.0546808	0.59671	-0.146061	0.155612	0.0467891	0.650779	0.0631771	0.540862	0.406896	3.89e-05	-0.105104	0.308137	-0.177727	0.083208	-0.0425247	0.680791	0.12862	0.211702
RAB29	pink	0.05428	0.599407	-0.05428	0.599407	-0.0109522	0.915657	0.234891	0.021243	0.202433	0.0479312	0.362524	0.000283688	-0.212971	0.0372231	-0.185268	0.0707391	-0.162042	0.114721	-0.127225	0.216742
TCF4	pink	0.0214861	0.835396	-0.0214861	0.835396	-0.425296	1.56e-05	0.13937	0.17565	0.533444	2.19e-08	0.618558	1.87e-11	0.188504	0.0658725	-0.146216	0.15517	-0.00617807	0.952363	0.00990752	0.923676
NFIB	pink	0.039677	0.701117	-0.039677	0.701117	-0.0345989	0.737883	-0.0389871	0.706074	0.215929	0.0346057	0.552538	5.33e-09	0.0278713	0.787501	-0.12599	0.22127	-0.00127823	0.990138	-0.023702	0.818697
ARID5A	pink	0.040138	0.697812	-0.040138	0.697812	-0.0771286	0.455114	0.0768337	0.456845	0.119782	0.245057	0.361102	0.000300952	0.074673	0.469637	0.147376	0.151885	0.107574	0.296844	0.115542	0.262284
GADD45B	pink	0.0505351	0.624865	-0.0505351	0.624865	0.413039	2.89e-05	-0.115706	0.261604	0.400449	5.28e-05	0.341082	0.000672111	-0.0591923	0.566733	0.0232351	0.822209	-0.173598	0.0907418	-0.108511	0.292631
SNCAIP	pink	0.0848899	0.410884	-0.0848899	0.410884	-0.0014708	0.988653	-0.0346079	0.737818	0.171903	0.0939878	0.405646	4.13e-05	-0.0255391	0.804913	-0.0421605	0.683378	-0.0545509	0.597583	-0.0188488	0.855365
RGCC	pink	0.0256639	0.803979	-0.0256639	0.803979	0.104519	0.31085	0.323469	0.0013058	0.477367	8.76e-07	0.553677	4.88e-09	-0.274437	0.00681286	-0.112201	0.276427	-0.0919702	0.372818	-0.180499	0.0784348
ESRRG	pink	0.0364523	0.724391	-0.0364523	0.724391	-0.201569	0.0489125	-0.0664512	0.52005	0.185848	0.0698467	0.323711	0.00129426	0.0540712	0.600814	-0.0732387	0.478236	-0.0115648	0.910957	0.171497	0.0947788
AGAP1	pink	0.0491305	0.63453	-0.0491305	0.63453	0.280705	0.00560152	-0.269407	0.00794671	-0.12904	0.2102	-0.298741	0.00311114	-0.00246741	0.980965	0.0987268	0.338572	-0.119784	0.24505	0.0674105	0.51403
APP	pink	0.0146014	0.887714	-0.0146014	0.887714	-0.176078	0.0861541	-0.255412	0.0120205	0.38274	0.00011881	0.450696	4.07e-06	0.263127	0.00959346	0.159413	0.120805	0.233203	0.0222187	-0.0117056	0.909878
NDUFV2	pink	0.0248519	0.810062	-0.0248519	0.810062	0.249112	0.0143839	-0.0083148	0.935917	-0.231142	0.023462	-0.351871	0.000438778	0.026367	0.798721	0.137229	0.182445	-0.00452237	0.96512	0.0578016	0.575898
CREB3L2	pink	0.0142497	0.890401	-0.0142497	0.890401	-0.180641	0.0781959	0.194406	0.057698	0.324684	0.00124886	0.383208	0.000116363	0.0385821	0.70899	-0.00448933	0.965374	0.281869	0.00539889	-0.266548	0.0086627
C1orf54	pink	0.0310019	0.764293	-0.0310019	0.764293	-0.209626	0.0403805	0.375279	0.000164906	0.233678	0.0219405	0.411018	3.19e-05	-0.0107485	0.917219	-0.138341	0.17889	0.162321	0.114089	-0.0916163	0.374668
UBE2E3	pink	0.0236914	0.818777	-0.0236914	0.818777	0.1192	0.247376	0.211326	0.0387492	0.413988	2.75e-05	0.536399	1.77e-08	-0.430227	1.21e-05	-0.224294	0.0280271	-0.140044	0.17355	-0.014116	0.891423
GABRP	pink	0.0134766	0.896314	-0.0134766	0.896314	0.00852483	0.934302	0.00927398	0.928543	0.257752	0.0112333	0.528887	3.04e-08	-0.0294481	0.775787	-0.0165874	0.872562	-0.0517543	0.616526	0.0169289	0.869962
CAV2	pink	0.0579211	0.575108	-0.0579211	0.575108	-0.178085	0.0825788	0.0544183	0.598475	0.469129	1.43e-06	0.753144	8.67e-19	-0.0150563	0.884239	-0.10296	0.318162	0.126478	0.219471	-0.0342772	0.740233
NTRK2	pink	0.0464508	0.65314	-0.0464508	0.65314	-0.152386	0.138292	-0.0755102	0.464658	0.280887	0.00556948	0.462985	2.04e-06	0.023725	0.818524	0.22603	0.0268035	0.18807	0.0665088	0.250354	0.0138884
PRNP	pink	0.0291196	0.778224	-0.0291196	0.778224	-0.295279	0.003493	0.266507	0.00867338	0.490293	3.97e-07	0.642429	1.72e-12	-0.169935	0.0978707	-0.15646	0.127933	0.322612	0.00134734	-0.0672804	0.514844
PIK3IP1	pink	0.0496605	0.630876	-0.0496605	0.630876	0.130006	0.20678	0.407725	3.74e-05	0.279782	0.00576701	0.424736	1.61e-05	-0.138712	0.177717	0.206765	0.043255	0.264311	0.00926192	-0.111531	0.279322
MCCC2	pink	0.0230986	0.823237	-0.0230986	0.823237	0.169763	0.0982147	-0.327427	0.00112856	-0.251597	0.0134075	-0.373435	0.000178608	0.0479216	0.642898	0.0638933	0.536275	-0.262149	0.00987502	0.354175	0.000399802
BTBD18	red	0.339294	0.000720264	-0.339294	0.000720264	0.0452823	0.661324	0.141128	0.17021	0.151385	0.140931	0.14005	0.173529	0.505629	1.48e-07	0.410733	3.23e-05	0.393989	7.14e-05	0.103974	0.313397
TMC5	red	0.23647	0.0203642	-0.23647	0.0203642	0.165353	0.107397	-0.19367	0.0586701	0.121022	0.240171	0.0463048	0.654161	0.304413	0.00256588	0.182978	0.0743546	-0.0721049	0.485092	0.291713	0.00392972
MLPH	red	0.282324	0.00532163	-0.282324	0.00532163	-0.171247	0.0952683	-0.168353	0.101082	-0.0433517	0.67493	-0.132964	0.196547	0.640086	2.2e-12	0.623221	1.19e-11	0.341728	0.000655441	0.340274	0.000693508
MGC12488	red	0.241785	0.0176304	-0.241785	0.0176304	-0.0583492	0.572281	-0.165214	0.107698	0.0385211	0.70943	-0.0325658	0.752775	0.635971	3.35e-12	0.270991	0.00757291	0.115991	0.260425	0.130105	0.20643
EVL	red	0.189123	0.0649743	-0.189123	0.0649743	-0.0743132	0.471787	-0.0333672	0.746894	0.0395332	0.70215	-0.0444934	0.66687	0.429724	1.25e-05	0.465785	1.73e-06	0.226496	0.0264832	0.452661	3.65e-06
CACNA1D	red	0.263921	0.00936993	-0.263921	0.00936993	-0.0811665	0.431781	-0.260789	0.0102789	-0.0220613	0.831054	-0.0893028	0.386899	0.606163	5.97e-11	0.359142	0.000326349	0.201091	0.0494615	0.136445	0.18498
FMO5	red	0.202719	0.0476105	-0.202719	0.0476105	0.129441	0.208775	-0.194907	0.0570447	-0.0704419	0.495243	-0.0130971	0.899218	0.28734	0.0045314	0.194031	0.0581923	-0.00455994	0.96483	0.207988	0.0420064
LOC100506282	red	0.243112	0.0169993	-0.243112	0.0169993	-0.0243792	0.813609	0.032771	0.751268	0.101476	0.325225	-0.0159355	0.877531	0.607294	5.38e-11	0.384494	0.000109869	0.344051	0.000598607	0.0196395	0.849368
CYP4F12	red	0.185006	0.0711454	-0.185006	0.0711454	0.0720784	0.485253	0.0038861	0.970025	0.0662155	0.521534	0.189309	0.0647054	0.346695	0.000539404	0.113171	0.272271	-0.0449792	0.663452	0.186776	0.0684362
CDC42SE1	red	0.255285	0.0120646	-0.255285	0.0120646	-0.114841	0.265213	0.0630882	0.541433	0.22295	0.0290067	0.107414	0.297567	0.574626	9.24e-10	0.345514	0.000565142	0.55186	5.61e-09	-0.105515	0.306237
ICAM4	red	0.261132	0.0101759	-0.261132	0.0101759	-0.0270168	0.793869	-0.120085	0.243858	0.167999	0.10181	0.0246991	0.811209	0.414875	2.64e-05	0.269422	0.007943	0.318703	0.00155247	-0.0311971	0.762853
RHBDF1	red	0.328327	0.00109146	-0.328327	0.00109146	0.0984064	0.34015	-0.140331	0.172662	0.417034	2.37e-05	0.128215	0.213156	0.505362	1.51e-07	0.714593	2.94e-16	0.499067	2.27e-07	0.0386464	0.708527
TSC2	red	0.302888	0.00270333	-0.302888	0.00270333	0.0773775	0.453655	0.0287603	0.780891	0.118336	0.250845	-0.0304476	0.768387	0.621832	1.36e-11	0.598215	1.23e-10	0.375629	0.000162417	0.0702308	0.496539
SNPH	red	0.170403	0.0969349	-0.170403	0.0969349	-0.0544155	0.598494	0.0488962	0.636149	-0.00696266	0.946321	-0.050064	0.6281	0.390848	8.25e-05	0.299437	0.00303906	0.326958	0.00114835	0.152572	0.137806
C17orf59	red	0.208178	0.041815	-0.208178	0.041815	0.235367	0.0209745	-0.0577285	0.576381	-0.0452348	0.661656	-0.0123378	0.905032	-0.242422	0.0173249	0.0672865	0.514806	0.00610334	0.952938	0.103131	0.317356
CLUHP3	red	0.277043	0.00628355	-0.277043	0.00628355	0.0492219	0.6339	0.122502	0.234427	0.0853544	0.40832	0.0503002	0.626477	0.49596	2.77e-07	0.307728	0.00228853	0.230328	0.0239689	-0.0585458	0.570985
TRAF5	red	0.185135	0.0709446	-0.185135	0.0709446	-0.247493	0.0150525	-0.0943779	0.36038	0.00977117	0.924723	0.0119382	0.908095	0.580752	5.55e-10	0.352455	0.00042859	0.143671	0.162565	0.0815635	0.429525
RAB26	red	0.222037	0.0296878	-0.222037	0.0296878	-0.0243148	0.814093	-0.0618294	0.549547	0.0947974	0.358239	-0.159244	0.121205	0.41171	3.08e-05	0.50035	2.09e-07	0.430725	1.18e-05	0.0439911	0.670412
NPHS1	red	0.224726	0.0277182	-0.224726	0.0277182	0.107349	0.297858	0.0567902	0.582605	-0.0330715	0.749062	-0.0876774	0.395635	0.360766	0.000305178	0.265217	0.00901485	0.148069	0.149947	-0.0641509	0.534629
STAG3L3	red	0.205765	0.0442996	-0.205765	0.0442996	-0.132666	0.197562	-0.0167494	0.871328	0.264775	0.00913451	0.12399	0.22875	0.728687	3.92e-17	0.603601	7.55e-11	0.48128	6.91e-07	0.0721768	0.484656
EVX1	red	0.267515	0.00841446	-0.267515	0.00841446	0.113796	0.269613	-0.0266023	0.796963	0.196131	0.0554724	0.0397426	0.700647	0.495092	2.93e-07	0.383163	0.000116597	0.33276	0.000924345	0.0541117	0.600541
RABEP2	red	0.30423	0.00258201	-0.30423	0.00258201	0.168504	0.10077	-0.043121	0.676563	0.143696	0.162489	0.0095681	0.926283	0.516632	7.11e-08	0.576355	8.01e-10	0.30006	0.00297576	0.192364	0.0604274
CCDC176	red	0.25527	0.01207	-0.25527	0.01207	-0.29356	0.00369771	-0.0428311	0.678618	-0.00496528	0.961706	-0.0176105	0.864775	0.444299	5.77e-06	0.378003	0.000146439	0.29674	0.00332696	0.187952	0.066684
GP2	red	0.191044	0.0622466	-0.191044	0.0622466	0.00767739	0.940821	-0.153594	0.135157	-0.101897	0.323212	-0.0629535	0.542299	0.354571	0.000393424	0.261718	0.0100017	0.0721209	0.484995	0.354104	0.000400944
HDAC7	red	0.24396	0.0166063	-0.24396	0.0166063	-0.123215	0.231694	-0.0358001	0.72913	0.313599	0.00186291	0.0991301	0.336593	0.607132	5.46e-11	0.582836	4.66e-10	0.532619	2.33e-08	-0.00342328	0.973593
H6PD	red	0.24617	0.0156192	-0.24617	0.0156192	0.225519	0.0271588	-0.00750427	0.942153	0.106506	0.30169	0.0584231	0.571794	0.196049	0.0555773	0.0595632	0.564301	0.07767	0.451945	-0.116362	0.258891
SULT1A1	red	0.193099	0.059433	-0.193099	0.059433	-0.0330101	0.749513	0.0031069	0.976033	0.126725	0.218567	-0.00152427	0.98824	0.614982	2.63e-11	0.558763	3.29e-09	0.389872	8.62e-05	0.109107	0.289971
VEZT	red	0.260432	0.0103874	-0.260432	0.0103874	-0.270946	0.00758314	-0.0656734	0.524957	0.150527	0.143222	-0.00299385	0.976905	0.536178	1.8e-08	0.423548	1.71e-05	0.28788	0.00445295	0.160993	0.117118
AKAP5	red	0.190324	0.0632582	-0.190324	0.0632582	0.0674354	0.513874	0.0120436	0.907287	-0.0734519	0.476952	-0.0515727	0.617765	0.306188	0.00241381	0.147294	0.152114	0.0762419	0.460329	0.178472	0.0819035
CSAD	red	0.140801	0.171213	-0.140801	0.171213	-0.287836	0.00445917	-0.126986	0.217612	0.119346	0.246794	-0.00554137	0.957267	0.782309	4.93e-21	0.464699	1.85e-06	0.253625	0.0126537	0.0666763	0.518634
KCNS3	red	0.190725	0.0626927	-0.190725	0.0626927	-0.103044	0.317765	-0.115742	0.261454	0.189133	0.0649598	-0.100675	0.329081	0.218013	0.0328557	0.255053	0.0121454	0.268389	0.00819548	0.28845	0.00437131
SFI1	red	0.259206	0.0107672	-0.259206	0.0107672	0.195772	0.0559296	-0.181201	0.0772618	0.0341076	0.741473	-0.0844417	0.413368	0.538799	1.49e-08	0.561779	2.6e-09	0.147763	0.150799	-0.00154687	0.988066
ZNF562	red	0.281784	0.00541353	-0.281784	0.00541353	-0.435914	9.03e-06	0.0207908	0.840651	0.207892	0.042103	0.185649	0.0701519	0.71565	2.54e-16	0.490417	3.94e-07	0.487084	4.84e-07	0.169303	0.0991437
SRSF5	red	0.20754	0.0424608	-0.20754	0.0424608	-0.285389	0.00482536	-0.0793815	0.44201	0.125125	0.224485	0.198161	0.052944	0.712544	3.9e-16	0.39453	6.96e-05	0.314641	0.00179529	0.0611656	0.553849
SULT1A2	red	0.239583	0.0187217	-0.239583	0.0187217	-0.0248384	0.810164	0.0174278	0.866164	0.210847	0.039203	0.0403247	0.696475	0.546931	8.15e-09	0.516748	7.05e-08	0.416843	2.39e-05	0.0887102	0.390071
NAT1	red	0.0766718	0.457796	-0.0766718	0.457796	-0.133848	0.19356	-0.161004	0.117094	-0.0772447	0.454433	-0.0991649	0.336423	0.228825	0.0249299	0.0275706	0.78974	-0.15004	0.144537	0.434225	9.86e-06
LOC100272216	red	0.11349	0.270913	-0.11349	0.270913	-0.119571	0.245895	-0.236298	0.0204581	0.0338307	0.743499	-0.0731601	0.478709	0.843023	4.69e-27	0.510255	1.09e-07	0.228384	0.0252175	0.104711	0.309957
SCAF4	red	0.239005	0.019018	-0.239005	0.019018	-0.409794	3.38e-05	-0.101838	0.323496	0.147686	0.151016	0.0602722	0.559665	0.79154	8.11e-22	0.476907	9e-07	0.453547	3.47e-06	0.0851853	0.409252
ATP8B1	red	0.131293	0.202282	-0.131293	0.202282	-0.266292	0.00872931	-0.190192	0.063444	0.154326	0.133282	0.00165879	0.987203	0.882862	1.29e-32	0.503105	1.75e-07	0.373734	0.00017632	-0.0138964	0.893103
KIAA0556	red	0.23565	0.0208166	-0.23565	0.0208166	-0.132236	0.199031	-0.159261	0.121165	0.327706	0.00111694	0.048214	0.64087	0.698845	2.43e-15	0.771635	3.57e-20	0.586935	3.29e-10	0.169505	0.0987355
ZNF160	red	0.11883	0.248858	-0.11883	0.248858	-0.244333	0.0164362	-0.128056	0.213727	0.16855	0.100678	0.024388	0.813544	0.902422	3.84e-36	0.489152	4.26e-07	0.429144	1.28e-05	-0.0785207	0.446992
ZNF500	red	0.270093	0.00778273	-0.270093	0.00778273	0.0448559	0.664319	-0.0895032	0.385831	0.16833	0.101129	-0.000411649	0.996824	0.70698	8.3e-16	0.686546	1.15e-14	0.452441	3.69e-06	0.0743395	0.471629
EGOT	red	0.136226	0.185692	-0.136226	0.185692	-0.0509994	0.621684	-0.0464895	0.65287	0.0256321	0.804217	0.0536391	0.60373	0.288155	0.00441333	0.0964669	0.349799	-0.125912	0.221561	0.142693	0.165474
C5orf45	red	0.145608	0.156913	-0.145608	0.156913	0.203363	0.0468938	-0.0354487	0.731687	-0.12525	0.224016	0.120058	0.243963	0.357214	0.000353251	0.370434	0.000203184	-0.176533	0.0853333	0.157049	0.126487
TAOK1	red	0.120438	0.242464	-0.120438	0.242464	-0.156868	0.126929	-0.12511	0.224542	0.138871	0.177217	-0.00735152	0.943328	0.825957	3.95e-25	0.44554	5.39e-06	0.447602	4.82e-06	-0.0215006	0.835286
HAUS2	red	0.125083	0.224643	-0.125083	0.224643	-0.372854	0.000183143	-0.0615659	0.551253	0.200854	0.0497368	0.0482587	0.640561	0.915828	5.07e-39	0.549826	6.55e-09	0.556077	4.06e-09	-0.0616105	0.550964
MAK	red	0.136249	0.185616	-0.136249	0.185616	0.0274602	0.790563	-0.132257	0.198959	-0.0546983	0.596592	-0.0894183	0.386283	0.463979	1.92e-06	0.0894694	0.386011	-0.082341	0.425125	0.0851471	0.409463
SPCS1	red	0.297444	0.00324954	-0.297444	0.00324954	0.370595	0.000201784	0.0847841	0.41147	-0.171526	0.0947213	-0.189898	0.0638617	-0.37531	0.000164683	-0.0894667	0.386025	-0.111177	0.28086	0.196286	0.0552764
UBQLN4	red	0.20045	0.0502065	-0.20045	0.0502065	-0.316425	0.00168471	-0.0164028	0.873969	0.280068	0.00571531	0.0574358	0.57832	0.753151	8.66e-19	0.456188	3e-06	0.610576	3.97e-11	-0.00488359	0.962336
GOLGA8A	red	0.134556	0.191193	-0.134556	0.191193	-0.369725	0.000209422	0.0220436	0.831187	0.279931	0.00573996	0.303717	0.00262783	0.604584	6.9e-11	0.398605	5.76e-05	0.50501	1.55e-07	-0.10609	0.303595
PHKG2	red	0.245573	0.0158806	-0.245573	0.0158806	0.277245	0.0062442	-0.100591	0.329484	0.164451	0.109355	-0.0770208	0.455746	0.47157	1.24e-06	0.473054	1.13e-06	0.216963	0.0337277	-0.0210903	0.838387
ZRSR2	red	0.300658	0.00291617	-0.300658	0.00291617	-0.351644	0.000442799	0.142842	0.165028	0.199422	0.0514208	0.0578376	0.57566	0.734912	1.55e-17	0.604019	7.26e-11	0.572302	1.12e-09	-0.0752335	0.4663
HSD17B7	red	0.186529	0.0688094	-0.186529	0.0688094	-0.0883996	0.391739	-0.182689	0.0748218	0.018765	0.856001	-0.183261	0.0738997	0.623266	1.19e-11	0.373206	0.000180388	0.193778	0.0585272	0.243913	0.016628
MZT2B	red	0.119643	0.24561	-0.119643	0.24561	-0.279297	0.00585551	-0.0690278	0.503962	0.126249	0.220315	-0.0128095	0.90142	0.881453	2.2e-32	0.464844	1.83e-06	0.453371	3.51e-06	-0.0768248	0.456897
HMBOX1	red	0.155836	0.129481	-0.155836	0.129481	-0.357859	0.000344035	0.0159904	0.877112	0.234346	0.0215543	0.275339	0.00662535	0.547452	7.84e-09	0.41497	2.63e-05	0.356331	0.00036623	0.199854	0.0509083
CCNL2	red	0.0961655	0.351313	-0.0961655	0.351313	-0.0817903	0.428239	0.00363333	0.971974	0.0103549	0.92024	0.0446497	0.66577	0.562644	2.43e-09	0.471313	1.26e-06	0.0345644	0.738135	0.0152345	0.882879
MLH1	red	0.322993	0.00132869	-0.322993	0.00132869	-0.00403717	0.96886	-0.0496423	0.631001	-0.147919	0.150365	-0.132579	0.197857	0.309214	0.00217326	0.161276	0.116467	0.0122671	0.905574	0.256051	0.011801
DNAAF1	red	0.176862	0.0847441	-0.176862	0.0847441	0.076584	0.458313	-0.121325	0.238989	-0.146895	0.153242	-0.182235	0.075559	0.263088	0.00960458	0.144918	0.158909	-0.0576905	0.576633	0.0849301	0.410662
AHSA2	red	0.107967	0.295068	-0.107967	0.295068	-0.400489	5.27e-05	-0.157431	0.125555	-0.0334719	0.746127	0.0805051	0.435556	0.688101	9.51e-15	0.372357	0.000187104	0.196947	0.0544448	-0.00485341	0.962568
ANKRD10-IT1	red	0.160911	0.117307	-0.160911	0.117307	-0.306956	0.00235063	0.0725604	0.482332	0.243208	0.0169544	0.115152	0.263912	0.72254	9.59e-17	0.482616	6.37e-07	0.634315	3.97e-12	-0.0627394	0.543676
PLEKHG3	red	0.213845	0.0364329	-0.213845	0.0364329	0.106543	0.301523	-0.15196	0.13941	0.167241	0.103388	-0.00144032	0.988888	0.489531	4.16e-07	0.517292	6.8e-08	0.373316	0.000179534	0.157172	0.126186
FOXL2	red	0.156091	0.128846	-0.156091	0.128846	0.172057	0.0936899	0.110389	0.284307	0.0298782	0.7726	0.0709213	0.492305	-0.30476	0.00253545	-0.0703573	0.495762	-0.0988377	0.338027	0.157959	0.124276
FBXW12	red	0.113104	0.272554	-0.113104	0.272554	-0.355363	0.000380973	-0.115568	0.262176	0.19651	0.0549932	0.0302593	0.76978	0.895017	1e-34	0.51081	1.05e-07	0.511536	1e-07	-0.0646577	0.5314
RUFY2	red	0.150365	0.14366	-0.150365	0.14366	-0.193417	0.0590077	-0.0365627	0.72359	-0.0402041	0.697338	0.0198615	0.847686	0.752886	9.05e-19	0.413432	2.83e-05	0.23542	0.0209451	0.11194	0.277554
KCND3	red	0.2251	0.0274536	-0.2251	0.0274536	-0.0435608	0.673451	-0.120279	0.243091	-0.138914	0.17708	0.0256537	0.804055	0.382601	0.000119548	0.212212	0.0379203	0.0962407	0.350935	0.333424	0.000901439
RUNX1-IT1	red	0.137421	0.181827	-0.137421	0.181827	-0.198173	0.0529291	0.223566	0.0285536	0.250199	0.0139494	0.0541465	0.600306	0.519694	5.77e-08	0.334807	0.000855355	0.266074	0.0087866	-0.0278631	0.787562
FKSG49	red	0.119583	0.245849	-0.119583	0.245849	-0.518865	6.1e-08	0.0512685	0.619843	0.254397	0.0123769	0.026569	0.797212	0.773802	2.41e-20	0.570124	1.33e-09	0.698307	2.61e-15	-0.0209842	0.839189
SNAPC4	red	0.213089	0.0371155	-0.213089	0.0371155	0.222268	0.0295145	-0.104295	0.311897	0.0820667	0.426675	0.021	0.839069	0.503261	1.73e-07	0.436528	8.74e-06	0.106429	0.302041	0.0865542	0.401738
NOTCH2NL	red	0.104259	0.312064	-0.104259	0.312064	-0.179193	0.0806558	-0.252824	0.012947	0.0873002	0.397678	0.111467	0.2796	0.770012	4.78e-20	0.349328	0.000485841	-0.00999664	0.922992	0.0571749	0.58005
FARP2	red	0.24906	0.0144048	-0.24906	0.0144048	-0.00430148	0.966822	-0.0469021	0.649991	0.154153	0.133724	0.0410776	0.691093	0.719511	1.48e-16	0.666021	1.32e-13	0.424985	1.59e-05	0.155804	0.12956
NDE1	red	0.143547	0.16293	-0.143547	0.16293	-0.0258134	0.802861	-0.151624	0.140297	0.155227	0.131003	-0.13923	0.176088	0.598753	1.17e-10	0.591411	2.23e-10	0.284066	0.00503419	0.0675791	0.512975
POLR1B	red	0.138659	0.177884	-0.138659	0.177884	-0.271127	0.00754149	-0.127773	0.214749	0.277282	0.0062369	0.0296645	0.774183	0.833438	6.01e-26	0.592896	1.96e-10	0.627982	7.48e-12	-0.0744112	0.471201
KIAA0430	red	0.210954	0.0391008	-0.210954	0.0391008	-0.0115598	0.910996	-0.140032	0.173588	-0.0206365	0.841818	0.164489	0.109273	0.433084	1.05e-05	0.0637599	0.537128	-0.117388	0.254687	0.136396	0.185138
STK11	red	0.184265	0.072305	-0.184265	0.072305	0.330848	0.000993319	-0.0932881	0.365978	0.00921077	0.929029	-0.0634839	0.538895	0.333047	0.000914369	0.338661	0.000738084	0.165724	0.1066	0.0400905	0.698153
GPATCH2	red	0.12969	0.207895	-0.12969	0.207895	-0.444818	5.61e-06	-0.00666057	0.948647	0.0503355	0.626235	0.0484138	0.639486	0.511249	1.02e-07	0.17036	0.0970219	0.228903	0.0248791	0.034436	0.739072
LOC155060	red	0.182664	0.0748621	-0.182664	0.0748621	-0.198347	0.052717	-0.0923782	0.370692	0.253361	0.0127497	0.088327	0.39213	0.657485	3.42e-13	0.570749	1.27e-09	0.440642	7.02e-06	0.078068	0.449624
AKAP11	red	0.190199	0.0634341	-0.190199	0.0634341	-0.331231	0.000979165	-0.0609305	0.555377	0.0892407	0.387231	0.165543	0.106989	0.593274	1.9e-10	0.189934	0.0638106	0.213839	0.0364382	0.131057	0.203102
SPINK4	red	0.154403	0.133088	-0.154403	0.133088	0.113336	0.271568	0.115242	0.263537	-0.0357916	0.729191	-0.119997	0.244207	-0.22607	0.0267758	0.0854835	0.407609	0.00591491	0.95439	0.113156	0.272332
MRPL52	red	0.214807	0.0355799	-0.214807	0.0355799	-0.13246	0.198265	0.0227828	0.825615	0.197345	0.053949	-0.0211499	0.837936	0.594848	1.65e-10	0.533631	2.16e-08	0.659036	2.89e-13	-0.0534133	0.605257
DCAF4	red	0.190938	0.0623941	-0.190938	0.0623941	-0.156499	0.127837	0.048165	0.64121	0.152455	0.13811	-0.00446465	0.965565	0.521053	5.25e-08	0.482963	6.24e-07	0.452234	3.74e-06	0.074294	0.471901
CD33	red	0.257895	0.0111868	-0.257895	0.0111868	0.125327	0.223729	0.211466	0.0386172	0.115293	0.263322	0.104857	0.309282	-0.189544	0.0643675	0.0895438	0.385614	0.0104452	0.919548	0.0640979	0.534968
XRCC2	red	0.115389	0.262924	-0.115389	0.262924	-0.328144	0.00109889	-0.0962978	0.350648	0.206767	0.0432529	-0.00872333	0.932776	0.807962	2.58e-23	0.421514	1.89e-05	0.511462	1.01e-07	-0.117855	0.252789
SRRM2	red	0.12744	0.215959	-0.12744	0.215959	-0.248348	0.014696	-0.148502	0.148745	0.149181	0.146878	0.00693111	0.946564	0.761718	2.05e-19	0.623593	1.15e-11	0.49582	2.8e-07	-0.00662918	0.948889
TMEM144	red	0.146978	0.153007	-0.146978	0.153007	-0.133207	0.195723	-0.235546	0.0208748	-0.179181	0.0806769	-0.270334	0.00772606	0.520997	5.27e-08	0.21035	0.0396785	0.0938624	0.363021	0.205184	0.0449165
MAP3K3	red	0.162445	0.113809	-0.162445	0.113809	0.105064	0.308321	0.117674	0.253521	0.268299	0.0082177	0.137295	0.182231	0.413221	2.86e-05	0.509266	1.17e-07	0.492635	3.42e-07	-0.0893493	0.386651
MAP1S	red	0.179002	0.0809842	-0.179002	0.0809842	0.35988	0.000316566	0.1274	0.216103	0.132884	0.196819	-0.0163189	0.874608	-0.317286	0.00163359	0.285678	0.00478077	-0.057799	0.575915	0.187121	0.0679178
ZMYND8	red	0.143547	0.162932	-0.143547	0.162932	-0.111174	0.280877	-0.0893155	0.386832	-0.035999	0.727683	-0.105914	0.304403	0.595392	1.57e-10	0.319487	0.00150921	0.144932	0.158867	0.247102	0.0152181
INADL	red	0.10952	0.288139	-0.10952	0.288139	0.0475381	0.645563	-0.260805	0.0102741	0.0635865	0.538238	0.0374071	0.717473	0.530714	2.67e-08	0.319557	0.00150538	-0.119651	0.245581	0.0788858	0.444875
DSERG1	red	0.120737	0.24129	-0.120737	0.24129	-0.463175	2.02e-06	0.135311	0.188692	0.180055	0.0791841	0.0947499	0.358481	0.652195	6.1e-13	0.404192	4.43e-05	0.446682	5.07e-06	0.0411089	0.69087
GYG1	red	0.19696	0.054428	-0.19696	0.054428	0.184067	0.0726178	0.255282	0.0120658	-0.0552807	0.592683	0.128553	0.211942	-0.450573	4.1e-06	-0.314562	0.00180037	-0.121946	0.236575	0.0560504	0.587535
KDM4C	red	0.200023	0.0507082	-0.200023	0.0507082	-0.453709	3.44e-06	-0.0179822	0.861948	0.101537	0.324932	0.0207918	0.840644	0.55395	4.78e-09	0.275535	0.00658524	0.321542	0.00140087	0.0339736	0.742453
NFX1	red	0.168756	0.100256	-0.168756	0.100256	-0.0646751	0.531289	0.0938839	0.362911	-0.219241	0.0318606	-0.146739	0.153683	0.455806	3.06e-06	0.152282	0.138564	-0.0482699	0.640483	0.211614	0.0384776
TRAK1	red	0.156139	0.128728	-0.156139	0.128728	0.0189839	0.854341	-0.238756	0.0191467	-0.0027944	0.978443	-0.0290837	0.77849	0.499688	2.18e-07	0.377918	0.000146985	-0.138594	0.17809	0.334176	0.000876097
RP11-54K16.2	red	0.202633	0.0477071	-0.202633	0.0477071	0.178803	0.0813274	-0.0168203	0.870788	0.175961	0.0863676	-0.0823041	0.425334	0.402846	4.72e-05	0.42547	1.55e-05	0.323868	0.00128681	0.0151198	0.883755
POU2F3	red	0.144043	0.161468	-0.144043	0.161468	-0.145323	0.157734	-0.319937	0.00148486	0.0850791	0.409838	0.129056	0.210145	0.398503	5.79e-05	0.203441	0.0468075	0.153544	0.135285	0.0511277	0.620806
IRAK1	red	0.133553	0.194555	-0.133553	0.194555	0.361084	0.00030118	0.0715691	0.48835	0.0874591	0.396817	-0.109412	0.288617	-0.287871	0.00445413	0.0434942	0.673922	0.207861	0.042135	-0.10492	0.308987
FAM111A	red	0.144988	0.158707	-0.144988	0.158707	-0.227822	0.0255892	0.0556576	0.590159	0.0213461	0.836454	-0.145543	0.1571	0.483343	6.1e-07	0.264415	0.00923308	0.168459	0.100863	0.131691	0.200904
[truncated: 3,041 more rows]
