# Supplementary material for: Reversal of tamoxifen resistance by artemisinin in ER+ breast cancer: bioinformatics analysis and experimental validation
Source: Oncol Res. 2024 May 23;32(6):1093–107. doi: 10.32604/or.2024.047257 (PMC11136689; doi:10.32604/or.2024.047257)
Supplement: Supplementary file 8 [file OncolRes-32-47257-s008.xlsx]

## Sheet: Sheet1
Supplementary Table 4 LCC9 and MCF-7 gene expression
Gene Name	Group	LCC9 cell expression	MCF7 cell expression
AR	Control	0.960173	8
	Control	1.05652
	Control	0.98576
	ART+TAM	5.13365
	ART+TAM	4.10649
	ART+TAM	5.18388
	ART	2.21508
	ART	2.24189
	ART	2.17266
	TAM	0.283316
	TAM	0.230152
	TAM	0.30343
CDKN1A	Control	0.130092	9.88
	Control	0.125695
	Control	0.123777
	ART+TAM	0.299552
	ART+TAM	0.303572
	ART+TAM	0.290818
	ART	0.202449
	ART	0.178223
	ART	0.171056
	TAM	0.212843
	TAM	0.214559
	TAM	0.243945
CYP2E1	Control	0.0131008	5.56
	Control	0.0191626
	Control	0.0203356
	ART+TAM	0.0270532
	ART+TAM	0.0388483
	ART+TAM	0.0321685
	ART	0.0195544
	ART	0.0201477
	ART	0.0182799
	TAM	0.0221173
	TAM	0.0286645
	TAM	0.0348453
EGFR	Control	0.00282256	10.5
	Control	0.00581534
	Control	0.00484727
	ART+TAM	0.00717641
	ART+TAM	0.0121383
	ART+TAM	0.0103711
	ART	0.00745312
	ART	0.00696185
	ART	0.00522257
	TAM	0.00951718
	TAM	0.00705304
	TAM	0.00908806
ERBB2	Control	0.161449	12
	Control	0.185962
	Control	0.188264
	ART+TAM	0.294754
	ART+TAM	0.296393
	ART+TAM	0.290855
	ART	0.147377
	ART	0.148197
	ART	0.145427
	TAM	0.181664
	TAM	0.164385
	TAM	0.206475
ESR1	Control	0.236911	6.78
	Control	0.317872
	Control	0.329386
	ART+TAM	0.210122
	ART+TAM	0.217192
	ART+TAM	0.225511
	ART	0.200283
	ART	0.190994
	ART	0.17948
	TAM	0.339837
	TAM	0.329377
	TAM	0.403513
GLP1R	Control	0.00013093	6.13
	Control	0.000207275
	Control	0.000144816
	ART+TAM	0.0044536
	ART+TAM	0.00448788
	ART+TAM	0.00437103
	ART	0.000687885
	ART	0.000798596
	ART	0.000760683
	TAM	0.000484355
	TAM	0.000366143
	TAM	0.000468599
HSP90AA1	Control	0.42663	12.4
	Control	0.555665
	Control	0.528092
	ART+TAM	0.228735
	ART+TAM	0.23183
	ART+TAM	0.218994
	ART	0.497998
	ART	0.453513
	ART	0.44433
	TAM	0.443696
	TAM	0.456734
	TAM	0.476332
pgr	Control	0.0177902	6.37
	Control	0.0220129
	Control	0.0191509
	ART+TAM	0.0620079
	ART+TAM	0.053094
	ART+TAM	0.0587955
	ART	0.0397429
	ART	0.0285167
	ART	0.0204055
	TAM	0.0363896
	TAM	0.0320745
	TAM	0.0374922
RORC	Control	0.011406	6.84
	Control	0.0169943
	Control	0.0210014
	ART+TAM	0.0536188
	ART+TAM	0.0517878
	ART+TAM	0.0495085
	ART	0.0168415
	ART	0.0160265
	ART	0.0159265
	TAM	0.027531
	TAM	0.0252382
	TAM	0.0433305
MGLL	Control	0.0530108	8.25
	Control	0.0934166
	Control	0.0793367
	ART+TAM	0.0422629
	ART+TAM	0.0527104
	ART+TAM	0.0265297
	ART	0.0642059
	ART	0.0433134
	ART	0.0423599
	TAM	0.116724
	TAM	0.119841
	TAM	0.149852
MAPK10	Control	0.0037654	8.27
	Control	0.00657881
	Control	0.00560542
	ART+TAM	0.0102509
	ART+TAM	0.00771988
	ART+TAM	0.0104352
	ART	0.00517205
	ART	0.00522726
	ART	0.00528977
	TAM	0.00908049
	TAM	0.00751239
	TAM	0.0104372
